# Supplementary material for: Pheromone of grouped female mice impairs genome stability in male mice through stress-mediated pathways
Source: Sci Rep. 2023 Oct 17;13:17622. doi: 10.1038/s41598-023-44647-w (PMC10582102; doi:10.1038/s41598-023-44647-w)
Supplement: Supplementary file 2 — Supplementary Table 1. [file 41598_2023_44647_MOESM2_ESM.xls]

## Sheet: Suppl. Table 1 Correlated DEGS
	ID	Description	GeneRatio	BgRatio	pvalue	p.adjust	qvalue	geneID	Count	pearson	p_value_pearson
GO:0006986	GO:0006986	response to unfolded protein	26/729	110/23210	5.34e-16	2.97e-12	2.36e-12	Hspa5/Hspa1b/Hsph1/Pdia6/Hspb1/Herpud1/Hsp90aa1/Manf/Hspa4l/Hspa8/Dnajc3/Hspd1/Erp44/Ubxn4/Dnajb9/Calr/Hspa1a/Tmem33/Canx/Creb3l2/Wfs1/Hsf1/Rhbdd1/Edem1/Atf3/Bag3	26	0.6866761	0.0001071
GO:0006457	GO:0006457	protein folding	29/729	153/23210	5.74e-15	1.57e-11	1.25e-11	Fkbp5/Dnaja1/Hspa5/Hspa1b/Pdia4/Hsph1/Hsp90b1/Chordc1/Fkbp4/Hsp90ab1/Hspb1/St13/Hsp90aa1/Dnajb11/Hspa4l/Hspa8/Dnajc3/Hspd1/Erp44/Pdia3/Calr/Hspa1a/Hspe1/Canx/Cwc27/Dnajb1/Ptges3/Dnaja4/Tbce	29	0.6546897	0.0001166
GO:0034976	GO:0034976	response to endoplasmic reticulum stress	30/729	237/23210	9.53e-11	1.33e-07	1.06e-07	Hspa5/Pdia4/Hsp90b1/Hyou1/Pdia6/Herpud1/Manf/Sdf2l1/Svip/Cebpb/Dnajc3/Usp19/Erp44/Ubxn4/Pdia3/Dnajb9/Calr/Tmem33/Canx/Creb3l2/Wfs1/Serinc3/Ikbkg/Rhbdd1/Ubqln1/Bcl2/Fbxo17/Edem1/Atf3/Ubxn8	30	0.6816002	3.367e-05
GO:0061077	GO:0061077	chaperone-mediated protein folding	14/729	52/23210	4.71e-10	5.24e-07	4.17e-07	Fkbp5/Hspa5/Hspa1b/Pdia4/Hsph1/Chordc1/Fkbp4/Hspb1/St13/Hspa8/Hspa1a/Hspe1/Dnajb1/Ptges3	14	0.6346874	0.01476
GO:0034663	GO:0034663	endoplasmic reticulum chaperone complex	7/732	14/23416	8.04e-08	1.3e-05	1.15e-05	Dnajb11/Hsp90b1/Pdia6/Sdf2l1/Pdia4/Hspa5/Hyou1	7	0.6506332	0.1135
GO:0042326	GO:0042326	negative regulation of phosphorylation	40/728	445/23239	2.69e-09	2.97e-06	2.36e-06	Chordc1/Cdkn1b/Hspb1/Dynll1/Prdm15/Prpsap1/Sema6a/Mical1/Ddit4/Prkar1a/Per1/Sfrp4/Bmp4/Dnajc3/Cblb/Samsn1/Dusp1/Spry4/Men1/Rgs2/Atf3/Spred1/Ptpn22/Dnaja1/Plpp3/Errfi1/Dvl1/Hsph1/Birc3/Trib1/Traf3ip1/Lif/Pik3ip1/Cd300a/Smad6/Sirpa/Inpp5f/Hexim1/Socs3/Grem1	40	0.310104	0.05149
GO:0018108	GO:0018108	peptidyl-tyrosine phosphorylation	30/728	309/23239	4.84e-08	3.34e-05	2.65e-05	Stk11/Stat5a/Tek/Gprc5b/Prmt2/Flt4/Syk/Il6st/Sla/Hsf1/Cblb/Samsn1/Mlst8/Aatk/Ehd4/Ptpn22/Plpp3/Errfi1/Tec/Hsph1/Fgfr1/Arl2bp/Traf3ip1/Lif/Cd300a/Inpp5f/Socs3/Ptk2b/Kdr/Grem1	30	0.5205942	0.003185
GO:0009266	GO:0009266	response to temperature stimulus	20/728	163/23239	2.05e-07	8.7e-05	6.91e-05	Chordc1/Trpv4/Hspa8/Hsp90aa1/Dnajc3/Hsf1/Il1r1/Hspa5/Dnaja1/Eif2b3/Bag3/Rbm3/Slc27a1/Dnaja4/Ucp3/Ccl2/Cirbp/Hikeshi/Hspa1b/Hspa1a	20	0.3963346	0.08363
GO:0002040	GO:0002040	sprouting angiogenesis	16/728	114/23239	5.41e-07	0.000199039	0.000157991	Tek/E2f2/Sema6a/Rspo3/Flt4/Bmp4/Spred1/Ephb4/Jcad/Esm1/Aplnr/Clec14a/Jmjd6/Ptk2b/Kdr/Grem1	16	0.5580401	0.02468
GO:0034620	GO:0034620	cellular response to unfolded protein	12/728	72/23239	2.24e-06	0.000514599	0.000408473	Hspa8/Dnajc3/Hsf1/Rhbdd1/Atf3/Hspa5/Herpud1/Tmem33/Creb3l2/Wfs1/Hspa1b/Hspa1a	12	0.6689229	0.01242
GO:0006458	GO:0006458	'de novo' protein folding	10/728	35/23239	7.73e-08	4.26e-05	3.38e-05	Dnajb1/Hspa8/St13/Hspd1/Hspa5/Hsph1/Ptges3/Hspe1/Hspa1b/Hspa1a	10	0.6725055	0.03312
GO:0051085	GO:0051085	chaperone cofactor-dependent protein refolding	9/728	29/23239	1.58e-07	7.25e-05	5.76e-05	Dnajb1/Hspa8/St13/Hspa5/Hsph1/Ptges3/Hspe1/Hspa1b/Hspa1a	9	0.6719134	0.04745
GO:0005788	GO:0005788	endoplasmic reticulum lumen	9/732	57/23416	6.37e-05	0.00552347	0.00491276	Calr/Dnajb9/Hsp90b1/Pdia6/Dnajc3/Pdia4/Hspa5/Erp44/Manf	9	0.6349267	0.06619
GO:0005790	GO:0005790	smooth endoplasmic reticulum	9/732	37/23416	1.54e-06	0.000198622	0.000176661	Calr/Hsp90b1/Canx/Pdia6/Dnajc3/Pdia4/Hspa5/Pdia3/Hyou1	9	0.838406	0.004751
GO:0008180	GO:0008180	COP9 signalosome	6/732	34/23416	0.000581999	0.0375389	0.0333884	Dynll1/Hsp90ab1/Hspa5/Wdr6/Hspa1b/Hspa1a	6	0.6683118	0.1468
GO:0101031	GO:0101031	chaperone complex	4/732	19/23416	0.00252374	0.0850068	0.0756079	Hspa8/Hsp90ab1/Stip1/Ptges3	4	-0.3114255	0.6886
GO:0031072	GO:0031072	heat shock protein binding	25/719	134/22744	7.2e-13	7.33e-10	6.12e-10	Chordc1/Cdkn1b/Dnajb1/Usp19/Dnajb9/Hspa8/Nfkbia/Ahsa1/St13/Hsf1/Hsp90ab1/Fkbp5/Stip1/Slc18a2/Creb1/Hspa5/Dnaja1/Dmp1/Fkbp4/Dnaja4/Zfp36/Hikeshi/Ptges3/Hspa1b/Hspa1a	25	0.5670684	0.003117
GO:0051082	GO:0051082	unfolded protein binding	20/719	94/22744	1.15e-11	5.86e-09	4.89e-09	Calr/Dnajb11/Dnajb1/Hspa8/Hsp90b1/Canx/Hsp90aa1/Dnajc3/St13/Hsp90ab1/Hspd1/Hspa5/Dnaja1/Dnaja4/Tbce/Serpinh1/Ptges3/Hspe1/Hspa1b/Hspa1a	20	0.621607	0.003435
GO:0051087	GO:0051087	chaperone binding	17/719	97/22744	9.3e-09	3.15e-06	2.63e-06	Cdkn1b/Dnajb1/Dnajb9/Hspa8/Ahsa2/Ahsa1/Dnajc3/St13/Sdf2l1/Stip1/Hspd1/Dnaja1/Bag3/Dnaja4/Atp1a1/Ptges3/Hspe1	17	0.3729754	0.1403
GO:0030544	GO:0030544	Hsp70 protein binding	9/719	44/22744	7.89e-06	0.000891145	0.00074435	Cdkn1b/Dnajb1/Dnajb9/St13/Stip1/Creb1/Dnaja1/Dmp1/Hikeshi	9	0.9241241	0.0003676
GO:0051787	GO:0051787	misfolded protein binding	8/719	20/22744	8.63e-08	2.19e-05	1.83e-05	Dnajb9/Hspa8/Dnajc3/Sdf2l1/Hspa5/Edem1/Hspa1b/Hspa1a	8	0.5740496	0.1367
GO:0036503	GO:0036503	ERAD pathway	13/728	88/23239	3.47e-06	0.000683972	0.000542915	Ubqln1/Usp19/Dnajb9/Hsp90b1/Sdf2l1/Rhbdd1/Ubxn4/Hspa5/Edem1/Herpud1/Wfs1/Ubxn8/Svip	13	0.7364831	0.004091
GO:0001819	GO:0001819	positive regulation of cytokine production	34/728	425/23239	6.62e-07	0.000228168	0.000181113	Stat5a/Hspb1/Tek/Gprc5b/Trpv4/Lpl/Adora2b/Flt4/Syk/Cyp1b1/Afap1l2/Adam8/Creb1/Hspd1/Il1r1/Il1rn/Postn/Ptpn22/Polr3c/Clec4e/Fadd/Cx3cl1/Ccl2/Serpine1/Aim2/Cd84/Abcc8/Flt3/Tlr7/Cd14/Bcl3/Cebpg/Cebpb/Lsm14a	34	0.1503998	0.3959
GO:2000659	GO:2000659	regulation of interleukin-1-mediated signaling pathway	3/728	6/23239	0.000570471	0.0165557	0.0131414	Il1r1/Il1r2/Il1rn	3	0.05978587	0.9619
GO:0090329	GO:0090329	regulation of DNA-dependent DNA replication	6/728	49/23239	0.0041154	0.052172	0.0414125	Msh3/Wrnip1/Fgfr1/Tipin/Smarcal1/Chtf8	6	0.7142857	0.1361
