# Supplementary material for: Pheromone of grouped female mice impairs genome stability in male mice through stress-mediated pathways
Source: Sci Rep. 2023 Oct 17;13:17622. doi: 10.1038/s41598-023-44647-w (PMC10582102; doi:10.1038/s41598-023-44647-w)
Supplement: Supplementary file 3 — Supplementary Table 2. [file 41598_2023_44647_MOESM3_ESM.xls]

## Sheet: Suppl. Table 2 Cluster 1 DEGS G
	ID	Description	GeneRatio	BgRatio	pvalue	p.adjust	qvalue	geneID	Count
GO:0006457	GO:0006457	protein folding	27/442	145/23239	3.15e-19	1.47e-15	1.18e-15	Chordc1/Calr/Dnajb11/Hspb1/Dnajb1/Hspa8/Hsp90b1/Canx/Hsp90aa1/Dnajc3/St13/Hsp90ab1/Fkbp5/Hspa4l/Pdia4/Hspd1/Hspa5/Pdia3/Erp44/Dnaja1/Hsph1/Fkbp4/Dnaja4/Ptges3/Hspe1/Hspa1b/Hspa1a	27
GO:0061077	GO:0061077	chaperone-mediated protein folding	16/442	53/23239	1.75e-15	4.08e-12	3.28e-12	Chordc1/Calr/Hspb1/Dnajb1/Hspa8/Canx/St13/Fkbp5/Pdia4/Hspa5/Hsph1/Fkbp4/Ptges3/Hspe1/Hspa1b/Hspa1a	16
GO:0006986	GO:0006986	response to unfolded protein	20/442	103/23239	6.06e-15	9.43e-12	7.58e-12	Hspb1/Dnajb9/Hspa8/Hsp90aa1/Dnajc3/Hsf1/Hspa4l/Hspd1/Ubxn4/Hspa5/Erp44/Hsph1/Edem1/Herpud1/Manf/Tmem33/Creb3l2/Wfs1/Hspa1b/Hspa1a	20
GO:0035966	GO:0035966	response to topologically incorrect protein	21/442	124/23239	2.24e-14	2.62e-11	2.1e-11	Hspb1/Dnajb9/Hspa8/Hsp90aa1/Dnajc3/Hsf1/Sdf2l1/Hspa4l/Hspd1/Ubxn4/Hspa5/Erp44/Hsph1/Edem1/Herpud1/Manf/Tmem33/Creb3l2/Wfs1/Hspa1b/Hspa1a	21
GO:0006458	GO:0006458	'de novo' protein folding	10/442	35/23239	6.72e-10	6.28e-07	5.05e-07	Dnajb1/Hspa8/St13/Hspd1/Hspa5/Hsph1/Ptges3/Hspe1/Hspa1b/Hspa1a	10
GO:0034976	GO:0034976	response to endoplasmic reticulum stress	21/442	213/23239	8.84e-10	6.89e-07	5.53e-07	Ubqln1/Usp19/Dnajb9/Serinc3/Hsp90b1/Dnajc3/Sdf2l1/Pdia4/Ubxn4/Hspa5/Pdia3/Erp44/Edem1/Herpud1/Hyou1/Manf/Tmem33/Creb3l2/Wfs1/Cebpb/Bcl2	21
GO:0051085	GO:0051085	chaperone cofactor-dependent protein refolding	9/442	29/23239	2.15e-09	1.43e-06	1.15e-06	Dnajb1/Hspa8/St13/Hspa5/Hsph1/Ptges3/Hspe1/Hspa1b/Hspa1a	9
GO:0042026	GO:0042026	protein refolding	8/442	21/23239	2.63e-09	1.54e-06	1.24e-06	Hspa8/Hsp90aa1/St13/Hspd1/Hspa5/Dnaja4/Hspa1b/Hspa1a	8
GO:0042326	GO:0042326	negative regulation of phosphorylation	29/442	445/23239	1e-08	4.83e-06	3.88e-06	Chordc1/Cdkn1b/Hspb1/Dynll1/Prdm15/Prpsap1/Ddit4/Prkar1a/Per1/Dnajc3/Cblb/Samsn1/Dusp1/Spry4/Men1/Spred1/Ptpn22/Dnaja1/Errfi1/Dvl1/Hsph1/Birc3/Trib1/Traf3ip1/Lif/Pik3ip1/Hexim1/Socs3/Grem1	29
GO:0051084	GO:0051084	'de novo' posttranslational protein folding	9/442	34/23239	1.03e-08	4.83e-06	3.88e-06	Dnajb1/Hspa8/St13/Hspa5/Hsph1/Ptges3/Hspe1/Hspa1b/Hspa1a	9
GO:0009408	GO:0009408	response to heat	14/442	105/23239	1.25e-08	5.33e-06	4.28e-06	Chordc1/Trpv4/Hspa8/Hsp90aa1/Hsf1/Il1r1/Hspa5/Dnaja1/Bag3/Dnaja4/Ccl2/Hikeshi/Hspa1b/Hspa1a	14
GO:0009266	GO:0009266	response to temperature stimulus	17/442	163/23239	1.55e-08	6.04e-06	4.85e-06	Chordc1/Trpv4/Hspa8/Hsp90aa1/Dnajc3/Hsf1/Il1r1/Hspa5/Dnaja1/Bag3/Slc27a1/Dnaja4/Ucp3/Ccl2/Hikeshi/Hspa1b/Hspa1a	17
GO:0033673	GO:0033673	negative regulation of kinase activity	18/442	210/23239	1.23e-07	4.43e-05	3.56e-05	Chordc1/Cdkn1b/Hspb1/Prpsap1/Prkar1a/Dnajc3/Cblb/Dusp1/Spry4/Men1/Spred1/Ptpn22/Dnaja1/Errfi1/Dvl1/Trib1/Pik3ip1/Hexim1	18
GO:0051348	GO:0051348	negative regulation of transferase activity	19/442	244/23239	2.49e-07	8.03e-05	6.45e-05	Chordc1/Cdkn1b/Hspb1/Prpsap1/Prkar1a/Dnajc3/Cblb/Dusp1/Spry4/Men1/Spred1/Ptpn22/Dnaja1/Errfi1/Dvl1/Trib1/Pik3ip1/Zfp36/Hexim1	19
GO:0001933	GO:0001933	negative regulation of protein phosphorylation	25/442	402/23239	2.58e-07	8.03e-05	6.45e-05	Chordc1/Cdkn1b/Hspb1/Prdm15/Ddit4/Prkar1a/Per1/Dnajc3/Cblb/Samsn1/Dusp1/Spry4/Men1/Spred1/Ptpn22/Dnaja1/Errfi1/Dvl1/Hsph1/Trib1/Traf3ip1/Lif/Hexim1/Socs3/Grem1	25
GO:0034605	GO:0034605	cellular response to heat	10/442	64/23239	3.39e-07	9.89e-05	7.95e-05	Chordc1/Trpv4/Hspa8/Hsp90aa1/Hsf1/Hspa5/Bag3/Hikeshi/Hspa1b/Hspa1a	10
GO:1905897	GO:1905897	regulation of response to endoplasmic reticulum stress	10/442	68/23239	6.08e-07	0.000161416	0.000129753	Ubqln1/Usp19/Serinc3/Dnajc3/Edem1/Herpud1/Hyou1/Manf/Tmem33/Wfs1	10
GO:0042110	GO:0042110	T cell activation	27/442	480/23239	6.22e-07	0.000161416	0.000129753	Relb/Stk11/Efnb3/Sdc4/Prkar1a/Hsp90aa1/Syk/Cblb/Adam8/Hspd1/Ptpn22/Vcam1/Hsph1/Clec4e/Clec4d/Otud5/Cd209a/Batf/Ccl2/Flt3/Btla/Rasal3/Bcl3/Cebpb/Jmjd6/Bcl2/Zbtb16	27
GO:0006469	GO:0006469	negative regulation of protein kinase activity	16/442	190/23239	7.85e-07	0.000192922	0.000155079	Chordc1/Cdkn1b/Hspb1/Prkar1a/Dnajc3/Cblb/Dusp1/Spry4/Men1/Spred1/Ptpn22/Dnaja1/Errfi1/Dvl1/Trib1/Hexim1	16
GO:0034620	GO:0034620	cellular response to unfolded protein	10/442	72/23239	1.05e-06	0.000244635	0.000196647	Hspa8/Dnajc3/Hsf1/Hspa5/Herpud1/Tmem33/Creb3l2/Wfs1/Hspa1b/Hspa1a	10
GO:0035967	GO:0035967	cellular response to topologically incorrect protein	11/442	91/23239	1.26e-06	0.000279371	0.00022457	Hspa8/Dnajc3/Hsf1/Sdf2l1/Hspa5/Herpud1/Tmem33/Creb3l2/Wfs1/Hspa1b/Hspa1a	11
GO:0030099	GO:0030099	myeloid cell differentiation	23/442	392/23239	2.1e-06	0.000437982	0.000352067	Relb/Gab2/Nfkbia/Myc/Adam8/Creb1/Pip4k2a/Kat8/Il34/Trib1/Batf/Lif/Slc9b2/L3mbtl3/Zfp36/Gpr171/Klf13/Junb/Cebpg/Cebpb/Jmjd6/Hist1h4c/Zbtb16	23
GO:0034504	GO:0034504	protein localization to nucleus	19/442	282/23239	2.22e-06	0.000437982	0.000352067	Stk11/Calr/Hspa8/Nfkbia/Hsp90aa1/Nol8/Syk/Agap3/Hsp90ab1/Taf8/Banp/Kpna4/Ptpn22/Dvl1/Bag3/Lif/Bcl3/Hikeshi/Zbtb16	19
GO:0031647	GO:0031647	regulation of protein stability	18/442	256/23239	2.25e-06	0.000437982	0.000352067	Calr/Usp19/Golga7/Hspa8/Hsp90aa1/Fam107a/Pim1/Creb1/Hspd1/Bmp2/Dvl1/Bag3/Otud5/Crebl2/Wfs1/Usp27x/Bcl2/Ptges3	18
GO:0001819	GO:0001819	positive regulation of cytokine production	24/442	425/23239	2.46e-06	0.000459075	0.000369023	Hspb1/Gprc5b/Trpv4/Adora2b/Syk/Cyp1b1/Adam8/Creb1/Hspd1/Il1r1/Il1rn/Postn/Ptpn22/Clec4e/Cx3cl1/Ccl2/Serpine1/Flt3/Tlr7/Cd14/Bcl3/Cebpg/Cebpb/Lsm14a	24
GO:0043062	GO:0043062	extracellular structure organization	19/442	292/23239	3.7e-06	0.000646884	0.000519991	Adamtsl4/Sdc4/Plod1/P4ha1/Ctgf/Cyp1b1/Col11a2/Nfkb2/Soat1/Postn/Cyr61/Dmp1/Col4a6/Crispld2/Mmp13/Bcl3/Adamts14/Serpinh1/Grem1	19
GO:0030433	GO:0030433	ubiquitin-dependent ERAD pathway	9/442	65/23239	3.74e-06	0.000646884	0.000519991	Ubqln1/Usp19/Dnajb9/Hsp90b1/Ubxn4/Hspa5/Edem1/Herpud1/Wfs1	9
GO:0001818	GO:0001818	negative regulation of cytokine production	17/442	242/23239	4.35e-06	0.000725159	0.000582912	Acp5/Relb/Prg4/Hsf1/Hsp90ab1/Pdcd4/Chid1/Il1r2/Ptpn22/Errfi1/Otud5/Fgfr1/Cx3cl1/Traf3ip1/Flt3/Zfp36/Bcl3	17
GO:0048871	GO:0048871	multicellular organismal homeostasis	25/442	473/23239	4.89e-06	0.000787306	0.000632868	Acp5/Stk11/Trpv4/Acsl1/Pdk4/Ctgf/Mdm1/Syk/Cldn1/Hsf1/Col11a2/Adam8/Il1rn/Ctsk/Scnn1a/Slc27a1/Tle3/Scd1/Wfs1/Nphp4/Flt3/S1pr1/Per2/Cebpb/Bcl2	25
GO:0060249	GO:0060249	anatomical structure homeostasis	22/442	386/23239	5.57e-06	0.000865449	0.000695682	Acp5/Stk11/Pdk4/Ctgf/Mdm1/Hsp90aa1/Syk/Myc/Hsp90ab1/Col11a2/Adam8/P2ry1/Ctsk/Cx3cl1/Nphp4/Flt3/S1pr1/Bcl2/Kcnh1/Hnrnpc/Ptges3/Hspa1a	22
GO:1903555	GO:1903555	regulation of tumor necrosis factor superfamily cytokine production	13/442	149/23239	5.74e-06	0.000865449	0.000695682	Acp5/Hspb1/Hsf1/Adam8/Hspd1/Ptpn22/Errfi1/Cx3cl1/Ccl2/Flt3/Zfp36/Cd14/Bcl3	13
GO:0030198	GO:0030198	extracellular matrix organization	17/442	248/23239	6.03e-06	0.000879618	0.000707072	Adamtsl4/Plod1/P4ha1/Ctgf/Cyp1b1/Col11a2/Nfkb2/Postn/Cyr61/Dmp1/Col4a6/Crispld2/Mmp13/Bcl3/Adamts14/Serpinh1/Grem1	17
GO:0036503	GO:0036503	ERAD pathway	10/442	88/23239	6.73e-06	0.00095218	0.000765401	Ubqln1/Usp19/Dnajb9/Hsp90b1/Sdf2l1/Ubxn4/Hspa5/Edem1/Herpud1/Wfs1	10
GO:0071706	GO:0071706	tumor necrosis factor superfamily cytokine production	13/442	152/23239	7.15e-06	0.000981934	0.000789318	Acp5/Hspb1/Hsf1/Adam8/Hspd1/Ptpn22/Errfi1/Cx3cl1/Ccl2/Flt3/Zfp36/Cd14/Bcl3	13
GO:0046631	GO:0046631	alpha-beta T cell activation	13/442	153/23239	7.68e-06	0.00102473	0.000823723	Relb/Syk/Cblb/Ptpn22/Hsph1/Otud5/Batf/Btla/Rasal3/Bcl3/Cebpb/Bcl2/Zbtb16	13
GO:0043161	GO:0043161	proteasome-mediated ubiquitin-dependent protein catabolic process	21/442	374/23239	1.14e-05	0.00147627	0.00118669	Ubqln1/Usp19/Dnajb9/Gid4/Hsp90b1/Agap3/Hsp90ab1/Ubxn4/Hspa5/Dvl1/Edem1/Otud5/Herpud1/Trib1/Siah2/Trim3/Wfs1/Hecw2/Fbxo31/Hspa1b/Hspa1a	21
GO:0050821	GO:0050821	protein stabilization	13/442	161/23239	1.33e-05	0.00168388	0.00135357	Calr/Usp19/Golga7/Hsp90aa1/Pim1/Creb1/Hspd1/Dvl1/Bag3/Crebl2/Wfs1/Usp27x/Ptges3	13
GO:0032963	GO:0032963	collagen metabolic process	10/442	97/23239	1.61e-05	0.00197922	0.00159097	Adora2b/Plod1/Ctgf/Mmp19/Ctsk/Errfi1/Ccl2/Serpine1/Mmp13/Serpinh1	10
GO:0071900	GO:0071900	regulation of protein serine/threonine kinase activity	22/442	418/23239	1.93e-05	0.00230946	0.00185644	Chordc1/Cdkn1b/Stk11/Acsl1/Prkar1a/Syk/Hsp90ab1/Dusp1/Spry4/Men1/Adam8/Il1rn/Spred1/Bmp2/Ccnl1/Ptpn22/Dnaja1/Map3k6/Fgfr1/Slc27a1/Trib1/Hexim1	22
GO:0008631	GO:0008631	intrinsic apoptotic signaling pathway in response to oxidative stress	7/442	45/23239	2.09e-05	0.00238666	0.00191849	Hspb1/Ubqln1/Cyp1b1/Stk25/Hsph1/Mcl1/Bcl2	7
GO:0030856	GO:0030856	regulation of epithelial cell differentiation	12/442	145/23239	2.23e-05	0.00238666	0.00191849	Cdkn1b/Lhx1/Ahi1/Vdr/Errfi1/Lif/Btg1/Serpine1/Maff/Zfp36/Mafg/Cebpb	12
GO:0070507	GO:0070507	regulation of microtubule cytoskeleton organization	14/442	194/23239	2.24e-05	0.00238666	0.00191849	Chordc1/Cdkn1b/Trpv4/Mdm1/Fam107a/Hsph1/Fkbp4/Dync1li1/Traf3ip1/Slain2/Bicd2/Spice1/Hspa1b/Hspa1a	14
GO:0043276	GO:0043276	anoikis	6/442	31/23239	2.25e-05	0.00238666	0.00191849	Stk11/Tle1/Pdk4/Sik1/Mcl1/Bcl2	6
GO:0002683	GO:0002683	negative regulation of immune system process	23/442	454/23239	2.29e-05	0.00238666	0.00191849	Ubqln1/Sdc4/Prkar1a/Nfkbia/Myc/Cblb/Samsn1/Dusp1/Pdcd1/Ptpn22/Tsc22d3/Cx3cl1/Trib1/Traf3ip1/Flt3/Zfp36/Gpr171/Btla/Klf13/Cebpb/Hist1h4c/Zbtb16/Grem1	23
GO:0042035	GO:0042035	regulation of cytokine biosynthetic process	10/442	101/23239	2.3e-05	0.00238666	0.00191849	Hspb1/Prg4/Syk/Adam33/Errfi1/Tlr7/Zfp36/Bcl3/Cebpg/Cebpb	10
GO:0007162	GO:0007162	negative regulation of cell adhesion	17/442	276/23239	2.42e-05	0.00246046	0.00197781	Trpv4/Sdc4/Prkar1a/Fam107a/Cblb/Cyp1b1/Dusp1/Men1/Adam8/Plxna2/Il1rn/Bmp2/Postn/Ptpn22/Serpine1/Btla/Cebpb	17
GO:1903332	GO:1903332	regulation of protein folding	4/442	10/23239	2.48e-05	0.00246046	0.00197781	Hspa8/St13/Pdia4/Pdia3	4
GO:0032680	GO:0032680	regulation of tumor necrosis factor production	12/442	147/23239	2.56e-05	0.00248997	0.00200154	Acp5/Hspb1/Hsf1/Hspd1/Ptpn22/Errfi1/Cx3cl1/Ccl2/Flt3/Zfp36/Cd14/Bcl3	12
GO:0032640	GO:0032640	tumor necrosis factor production	12/442	149/23239	2.93e-05	0.00279013	0.00224282	Acp5/Hspb1/Hsf1/Hspd1/Ptpn22/Errfi1/Cx3cl1/Ccl2/Flt3/Zfp36/Cd14/Bcl3	12
GO:0009896	GO:0009896	positive regulation of catabolic process	21/442	401/23239	3.2e-05	0.00298674	0.00240086	Stk11/Ubqln1/Stx5a/Cnot8/Hsp90aa1/Myc/Hsf1/Cblb/Adam8/Pnpla2/Pip4k2a/Dvl1/Edem1/Herpud1/Trib1/Hecw2/Zfp36/Trim65/Egln2/Hspa1b/Hspa1a	21
GO:0010498	GO:0010498	proteasomal protein catabolic process	22/442	436/23239	3.65e-05	0.00334159	0.0026861	Ubqln1/Usp19/Dnajb9/Gid4/Hsp90b1/Sdf2l1/Agap3/Hsp90ab1/Ubxn4/Hspa5/Dvl1/Edem1/Otud5/Herpud1/Trib1/Siah2/Trim3/Wfs1/Hecw2/Fbxo31/Hspa1b/Hspa1a	22
GO:0071901	GO:0071901	negative regulation of protein serine/threonine kinase activity	10/442	107/23239	3.8e-05	0.00341402	0.00274433	Chordc1/Cdkn1b/Prkar1a/Dusp1/Spry4/Men1/Spred1/Ptpn22/Dnaja1/Hexim1	10
GO:0001666	GO:0001666	response to hypoxia	14/442	205/23239	4.12e-05	0.00363113	0.00291885	Hif3a/Ubqln1/Usp19/Hsp90b1/Ddit4/Prmt2/Myc/Adam8/Bmp2/Hyou1/Ucp3/Alkbh5/Bcl2/Egln2	14
GO:0070371	GO:0070371	ERK1 and ERK2 cascade	19/442	348/23239	4.33e-05	0.0037435	0.00300917	Fgf23/Trpv4/Ctgf/Syk/Myc/Dusp1/Spry4/Spred1/Bmp2/P2ry1/Ptpn22/Cyr61/Errfi1/Fgfr1/Cx3cl1/Lif/Ccl2/Acta2/Flt3	19
GO:0097193	GO:0097193	intrinsic apoptotic signaling pathway	17/442	291/23239	4.72e-05	0.00400961	0.00322308	Stk11/Hspb1/Ubqln1/Serinc3/Ddit4/Myc/Cyp1b1/Stk25/Dnaja1/Hsph1/Herpud1/Hyou1/Mcl1/Wfs1/Bcl3/Cebpb/Bcl2	17
GO:0022407	GO:0022407	regulation of cell-cell adhesion	20/442	382/23239	4.93e-05	0.00411059	0.00330426	Efnb3/Trpv4/Sdc4/Prkar1a/Hsp90aa1/Syk/Cblb/Adam8/Hspd1/Il1rn/Bmp2/Ptpn22/Vcam1/Hsph1/Cx3cl1/Ccl2/Btla/Rasal3/Cebpb/Zbtb16	20
GO:0031669	GO:0031669	cellular response to nutrient levels	13/442	184/23239	5.44e-05	0.00440969	0.00354469	Angptl4/Nuak2/Pdk4/Hsp90b1/Fam107a/Vdr/Pim1/Sik1/Glul/Hspa5/Pdia3/Postn/Bcl2	13
GO:0019216	GO:0019216	regulation of lipid metabolic process	18/442	324/23239	5.48e-05	0.00440969	0.00354469	Angptl4/Stk11/Mtmr4/Adora2b/Pdk4/Vdr/Sik1/Pnpla2/Creb1/Bmp2/Cyr61/Slc27a1/Crebl2/Atp1a1/Pik3ip1/Thrsp/Scd1/Apobec1	18
GO:0031668	GO:0031668	cellular response to extracellular stimulus	14/442	211/23239	5.64e-05	0.00446569	0.0035897	Angptl4/Nuak2/Adora2b/Pdk4/Hsp90b1/Fam107a/Vdr/Pim1/Sik1/Glul/Hspa5/Pdia3/Postn/Bcl2	14
GO:0050863	GO:0050863	regulation of T cell activation	17/442	296/23239	5.83e-05	0.00454067	0.00364997	Efnb3/Sdc4/Prkar1a/Hsp90aa1/Syk/Cblb/Adam8/Hspd1/Ptpn22/Vcam1/Hsph1/Cd209a/Ccl2/Btla/Rasal3/Cebpb/Zbtb16	17
GO:0045637	GO:0045637	regulation of myeloid cell differentiation	14/442	212/23239	5.94e-05	0.00454603	0.00365428	Nfkbia/Myc/Adam8/Creb1/Il34/Trib1/Lif/Slc9b2/Zfp36/Gpr171/Klf13/Cebpb/Hist1h4c/Zbtb16	14
GO:0042089	GO:0042089	cytokine biosynthetic process	10/442	113/23239	6.07e-05	0.00457343	0.0036763	Hspb1/Prg4/Syk/Adam33/Errfi1/Tlr7/Zfp36/Bcl3/Cebpg/Cebpb	10
GO:0071897	GO:0071897	DNA biosynthetic process	12/442	161/23239	6.26e-05	0.00463969	0.00372957	Ctgf/Hsp90aa1/Wrnip1/Myc/Hsp90ab1/Cyp1b1/Dusp1/Men1/Chtf8/Hnrnpc/Ptges3/Grem1	12
GO:2000278	GO:2000278	regulation of DNA biosynthetic process	10/442	114/23239	6.54e-05	0.00464637	0.00373493	Hsp90aa1/Myc/Hsp90ab1/Cyp1b1/Dusp1/Men1/Chtf8/Hnrnpc/Ptges3/Grem1	10
GO:1903334	GO:1903334	positive regulation of protein folding	3/442	5/23239	6.64e-05	0.00464637	0.00373493	Hspa8/Pdia4/Pdia3	3
GO:0046890	GO:0046890	regulation of lipid biosynthetic process	12/442	162/23239	6.64e-05	0.00464637	0.00373493	Stk11/Adora2b/Pdk4/Vdr/Sik1/Creb1/Bmp2/Cyr61/Slc27a1/Crebl2/Atp1a1/Thrsp	12
GO:0052548	GO:0052548	regulation of endopeptidase activity	18/442	329/23239	6.66e-05	0.00464637	0.00373493	Ctgf/Serpina3n/Myc/Hsf1/Men1/Hspd1/Serpinb8/Cyr61/Herpud1/Birc3/Tbc1d10a/Siah2/Serpine1/Picalm/Serpina3g/Serpina3f/Serpinh1/Hspa1b	18
GO:0070372	GO:0070372	regulation of ERK1 and ERK2 cascade	18/442	330/23239	6.93e-05	0.00475905	0.00382552	Fgf23/Trpv4/Ctgf/Syk/Dusp1/Spry4/Spred1/Bmp2/P2ry1/Ptpn22/Cyr61/Errfi1/Fgfr1/Cx3cl1/Lif/Ccl2/Acta2/Flt3	18
GO:0030199	GO:0030199	collagen fibril organization	7/442	54/23239	7.03e-05	0.00475935	0.00382576	Plod1/P4ha1/Cyp1b1/Col11a2/Adamts14/Serpinh1/Grem1	7
GO:0031396	GO:0031396	regulation of protein ubiquitination	13/442	189/23239	7.16e-05	0.00477951	0.00384196	Ubqln1/Hsp90aa1/Fam107a/Hsp90ab1/Hspa5/Ptpn22/Dnaja1/Herpud1/Birc3/Trib1/Siah2/Wfs1/Per2	13
GO:0071295	GO:0071295	cellular response to vitamin	4/442	13/23239	8.06e-05	0.00505356	0.00406226	Vdr/Pim1/Pdia3/Postn	4
GO:0071347	GO:0071347	cellular response to interleukin-1	8/442	74/23239	8.08e-05	0.00505356	0.00406226	Il1r1/Il1r2/Il1rn/Cx3cl1/Ccl2/Serpine1/Saa3/Cebpb	8
GO:1903706	GO:1903706	regulation of hemopoiesis	20/442	396/23239	8.08e-05	0.00505356	0.00406226	Nfkbia/Hsp90aa1/Syk/Myc/Il15ra/Pim1/Adam8/Creb1/Cxcl1/Il34/Trib1/Lif/Slc9b2/Flt3/Zfp36/Gpr171/Klf13/Cebpb/Hist1h4c/Zbtb16	20
GO:0051052	GO:0051052	regulation of DNA metabolic process	21/442	428/23239	8.13e-05	0.00505356	0.00406226	Cacybp/Hsp90aa1/Wrnip1/Myc/Hsf1/Gzma/Hsp90ab1/Cyp1b1/Dusp1/Men1/Fam168a/Fgfr1/Apobec1/Chtf8/Hist1h1e/Ppp4r2/Cebpg/Rnf169/Hnrnpc/Ptges3/Grem1	21
GO:0042107	GO:0042107	cytokine metabolic process	10/442	117/23239	8.15e-05	0.00505356	0.00406226	Hspb1/Prg4/Syk/Adam33/Errfi1/Tlr7/Zfp36/Bcl3/Cebpg/Cebpb	10
GO:0071496	GO:0071496	cellular response to external stimulus	16/442	275/23239	8.22e-05	0.00505356	0.00406226	Angptl4/Nuak2/Adora2b/Pdk4/Hsp90b1/Fam107a/Vdr/Pim1/Sik1/Glul/Hspa5/Pdia3/Postn/Bag3/Atp1a1/Bcl2	16
GO:0032720	GO:0032720	negative regulation of tumor necrosis factor production	7/442	56/23239	8.91e-05	0.00535945	0.00430814	Acp5/Hsf1/Ptpn22/Errfi1/Cx3cl1/Flt3/Bcl3	7
GO:1903037	GO:1903037	regulation of leukocyte cell-cell adhesion	16/442	277/23239	8.95e-05	0.00535945	0.00430814	Efnb3/Sdc4/Prkar1a/Hsp90aa1/Syk/Cblb/Adam8/Hspd1/Ptpn22/Vcam1/Hsph1/Ccl2/Btla/Rasal3/Cebpb/Zbtb16	16
GO:0018126	GO:0018126	protein hydroxylation	5/442	25/23239	9.44e-05	0.0055552	0.0044655	P4ha2/Plod1/P4ha1/Jmjd6/Egln2	5
GO:0072593	GO:0072593	reactive oxygen species metabolic process	16/442	279/23239	9.73e-05	0.0055552	0.0044655	Acp5/Dynll1/Pdk4/Ctgf/Ddit4/Hsp90aa1/Syk/Arf4/Cyp1b1/Hspd1/Cyr61/Cxcl1/Slc7a2/Hp/Birc3/Bcl2	16
GO:0032729	GO:0032729	positive regulation of interferon-gamma production	8/442	76/23239	9.78e-05	0.0055552	0.0044655	Hspd1/Il1r1/Ptpn22/Flt3/Tlr7/Cd14/Bcl3/Cebpg	8
GO:0038061	GO:0038061	NIK/NF-kappaB signaling	9/442	97/23239	9.79e-05	0.0055552	0.0044655	Relb/Calr/Pdcd4/Nfkb2/Ptpn22/Birc3/Tlr7/Cd14/Grem1	9
GO:0018108	GO:0018108	peptidyl-tyrosine phosphorylation	17/442	309/23239	9.87e-05	0.0055552	0.0044655	Stk11/Gprc5b/Prmt2/Syk/Sla/Hsf1/Cblb/Samsn1/Ptpn22/Errfi1/Tec/Hsph1/Fgfr1/Traf3ip1/Lif/Socs3/Grem1	17
GO:1903556	GO:1903556	negative regulation of tumor necrosis factor superfamily cytokine production	7/442	57/23239	9.99e-05	0.00555737	0.00446723	Acp5/Hsf1/Ptpn22/Errfi1/Cx3cl1/Flt3/Bcl3	7
GO:0050730	GO:0050730	regulation of peptidyl-tyrosine phosphorylation	15/442	253/23239	0.000110627	0.00602209	0.0048408	Stk11/Gprc5b/Prmt2/Syk/Hsf1/Cblb/Samsn1/Ptpn22/Errfi1/Tec/Hsph1/Traf3ip1/Lif/Socs3/Grem1	15
GO:0018212	GO:0018212	peptidyl-tyrosine modification	17/442	312/23239	0.000110945	0.00602209	0.0048408	Stk11/Gprc5b/Prmt2/Syk/Sla/Hsf1/Cblb/Samsn1/Ptpn22/Errfi1/Tec/Hsph1/Fgfr1/Traf3ip1/Lif/Socs3/Grem1	17
GO:0017038	GO:0017038	protein import	14/442	225/23239	0.000112165	0.00602209	0.0048408	Hspa8/Pex13/Nfkbia/Hsp90aa1/Syk/Agap3/Hsp90ab1/Hspd1/Kpna4/Ptpn22/Bag3/Bcl3/Hikeshi/Pex26	14
GO:0032479	GO:0032479	regulation of type I interferon production	8/442	78/23239	0.00011771	0.00624799	0.00502238	Relb/Syk/Hspd1/Ptpn22/Traf3ip1/Flt3/Tlr7/Cd14	8
GO:0032886	GO:0032886	regulation of microtubule-based process	14/442	228/23239	0.000128967	0.00664956	0.00534518	Chordc1/Cdkn1b/Trpv4/Mdm1/Fam107a/Hsph1/Fkbp4/Dync1li1/Traf3ip1/Slain2/Bicd2/Spice1/Hspa1b/Hspa1a	14
GO:0045862	GO:0045862	positive regulation of proteolysis	17/442	316/23239	0.000129316	0.00664956	0.00534518	Ubqln1/Hspa8/Ctgf/Myc/Hsf1/Men1/Adam8/Hspd1/Cyr61/Dvl1/Edem1/Herpud1/Trib1/Tbc1d10a/Picalm/Hspa1b/Hspa1a	17
GO:1905323	GO:1905323	telomerase holoenzyme complex assembly	3/442	6/23239	0.00013097	0.00664956	0.00534518	Hsp90aa1/Hsp90ab1/Ptges3	3
GO:2000659	GO:2000659	regulation of interleukin-1-mediated signaling pathway	3/442	6/23239	0.00013097	0.00664956	0.00534518	Il1r1/Il1r2/Il1rn	3
GO:0033687	GO:0033687	osteoblast proliferation	5/442	27/23239	0.000139037	0.00693008	0.00557068	Bmp2/Cyr61/Junb/Bcl2/Grem1	5
GO:0050727	GO:0050727	regulation of inflammatory response	17/442	318/23239	0.000139462	0.00693008	0.00557068	Acp5/Gprc5b/Trpv4/Adora2b/Per1/Nfkbia/Pdcd4/Adam8/Chid1/Hspd1/Il1r1/Il1r2/Slc7a2/Cx3cl1/Serpine1/Zfp36/Socs3	17
GO:0036293	GO:0036293	response to decreased oxygen levels	14/442	230/23239	0.000141342	0.00694957	0.00558634	Hif3a/Ubqln1/Usp19/Hsp90b1/Ddit4/Prmt2/Myc/Adam8/Bmp2/Hyou1/Ucp3/Alkbh5/Bcl2/Egln2	14
GO:0010976	GO:0010976	positive regulation of neuron projection development	18/442	350/23239	0.000145286	0.00706908	0.00568241	Stk11/Hspb1/Gprc5b/Ahi1/Adamts1/Avil/Stk25/Plxna2/Hspa5/Dvl1/Fgfr1/Cx3cl1/Lif/Unc13a/Creb3l2/Picalm/Fzd1/Fbxo31	18
GO:2000811	GO:2000811	negative regulation of anoikis	4/442	15/23239	0.000149205	0.00718491	0.00577552	Tle1/Pdk4/Mcl1/Bcl2	4
GO:0032606	GO:0032606	type I interferon production	8/442	81/23239	0.00015367	0.0072874	0.0058579	Relb/Syk/Hspd1/Ptpn22/Traf3ip1/Flt3/Tlr7/Cd14	8
GO:0045732	GO:0045732	positive regulation of protein catabolic process	13/442	204/23239	0.000154453	0.0072874	0.0058579	Ubqln1/Stx5a/Hsp90aa1/Cblb/Adam8/Dvl1/Edem1/Herpud1/Trib1/Hecw2/Egln2/Hspa1b/Hspa1a	13
GO:1901214	GO:1901214	regulation of neuron death	18/442	353/23239	0.000161467	0.00754211	0.00606265	Nes/Nsmf/Ddit4/Hsf1/Hsp90ab1/Adam8/Creb1/Hspd1/Hsph1/Cx3cl1/Hyou1/Mcl1/Picalm/Wfs1/Fzd1/Cebpb/Bcl2/Egln2	18
GO:0006520	GO:0006520	cellular amino acid metabolic process	15/442	263/23239	0.000169396	0.00777957	0.00625353	Ggt5/Cars/P4ha2/Plod1/P4ha1/Hal/Pcyox1l/Glul/Hdc/Ears2/Oat/Gpt2/Amt/Icmt/Egln2	15
GO:2000027	GO:2000027	regulation of animal organ morphogenesis	13/442	206/23239	0.000170115	0.00777957	0.00625353	Lhx1/Ahi1/Myc/Vdr/Pim1/Bmp2/Dvl1/Dmp1/Fgfr1/Lif/Fzd1/Bcl2/Grem1	13
GO:0030098	GO:0030098	lymphocyte differentiation	19/442	387/23239	0.000174358	0.00777957	0.00625353	Relb/Stk11/Dnajb9/Hsp90aa1/Syk/Il15ra/Adam8/Cr2/Ptpn22/Clec4e/Clec4d/Otud5/Batf/Flt3/Bcl3/Cebpg/Jmjd6/Bcl2/Zbtb16	19
GO:0032873	GO:0032873	negative regulation of stress-activated MAPK cascade	6/442	44/23239	0.000175152	0.00777957	0.00625353	Per1/Dusp1/Men1/Ptpn22/Dnaja1/Hsph1	6
GO:0070303	GO:0070303	negative regulation of stress-activated protein kinase signaling cascade	6/442	44/23239	0.000175152	0.00777957	0.00625353	Per1/Dusp1/Men1/Ptpn22/Dnaja1/Hsph1	6
GO:0030217	GO:0030217	T cell differentiation	15/442	264/23239	0.000176543	0.00777957	0.00625353	Relb/Stk11/Hsp90aa1/Syk/Adam8/Ptpn22/Clec4e/Clec4d/Otud5/Batf/Flt3/Bcl3/Jmjd6/Bcl2/Zbtb16	15
GO:1903532	GO:1903532	positive regulation of secretion by cell	21/442	453/23239	0.000178341	0.00778531	0.00625815	Gab2/Stx1a/Dynll1/Trpv4/Sdc4/Adora2b/Syk/Creb1/Hspd1/Capn10/Glul/Postn/P2ry1/Ptpn22/Clec4e/Fgfr1/Lif/Unc13a/Flt3/Mmp13/Cd14	21
GO:0031346	GO:0031346	positive regulation of cell projection organization	21/442	454/23239	0.000183771	0.00791633	0.00636347	Stk11/Hspb1/Gprc5b/Dynll1/Ahi1/Hsp90aa1/Adamts1/Avil/Stk25/Plxna2/Hspa5/Dvl1/Fgfr1/Cx3cl1/Ccp110/Lif/Unc13a/Creb3l2/Picalm/Fzd1/Fbxo31	21
GO:0060326	GO:0060326	cell chemotaxis	16/442	295/23239	0.000184731	0.00791633	0.00636347	Calr/Hspb1/Trpv4/Syk/Dusp1/Adam8/Il1rn/Vcam1/Cxcl1/Fgfr1/Cx3cl1/Ccl2/Serpine1/Saa3/S1pr1/Grem1	16
GO:0002573	GO:0002573	myeloid leukocyte differentiation	13/442	209/23239	0.000196159	0.00832963	0.00669569	Relb/Gab2/Myc/Adam8/Creb1/Il34/Trib1/Batf/Lif/Slc9b2/L3mbtl3/Junb/Cebpb	13
GO:1903753	GO:1903753	negative regulation of p38MAPK cascade	3/442	7/23239	0.000225958	0.00950857	0.00764337	Dusp1/Ptpn22/Hsph1	3
GO:1905898	GO:1905898	positive regulation of response to endoplasmic reticulum stress	5/442	30/23239	0.000234182	0.00976662	0.0078508	Ubqln1/Serinc3/Edem1/Herpud1/Tmem33	5
GO:0038066	GO:0038066	p38MAPK cascade	6/442	47/23239	0.000253932	0.0104966	0.00843758	Per1/Dusp1/Bmp2/Ptpn22/Hsph1/Zfp36	6
GO:0031331	GO:0031331	positive regulation of cellular catabolic process	17/442	336/23239	0.00026693	0.0109371	0.00879168	Stk11/Ubqln1/Cnot8/Hsp90aa1/Myc/Hsf1/Adam8/Pnpla2/Pip4k2a/Dvl1/Edem1/Herpud1/Trib1/Zfp36/Trim65/Hspa1b/Hspa1a	17
GO:0001503	GO:0001503	ossification	18/442	369/23239	0.000277301	0.0112633	0.00905385	Fgf23/Acp5/Ctgf/Men1/Bmp2/Cyr61/Dmp1/Fgfr1/Icmt/Fzd1/S1pr1/Mmp13/Junb/Cebpb/Bcl2/Ext1/Zbtb16/Grem1	18
GO:0051972	GO:0051972	regulation of telomerase activity	6/442	48/23239	0.000285602	0.0113486	0.00912243	Hsp90aa1/Myc/Hsp90ab1/Men1/Ptges3/Grem1	6
GO:0071675	GO:0071675	regulation of mononuclear cell migration	6/442	48/23239	0.000285602	0.0113486	0.00912243	Trpv4/Dusp1/Cx3cl1/Ccl2/Serpine1/Grem1	6
GO:0006913	GO:0006913	nucleocytoplasmic transport	16/442	307/23239	0.00028912	0.0113486	0.00912243	Calr/Hspa8/Gle1/Nfkbia/Hsp90aa1/Syk/Agap3/Hsp90ab1/Kpna4/Ptpn22/Bag3/Ythdc1/Mlxip/Alkbh5/Bcl3/Hikeshi	16
GO:0051169	GO:0051169	nuclear transport	16/442	307/23239	0.00028912	0.0113486	0.00912243	Calr/Hspa8/Gle1/Nfkbia/Hsp90aa1/Syk/Agap3/Hsp90ab1/Kpna4/Ptpn22/Bag3/Ythdc1/Mlxip/Alkbh5/Bcl3/Hikeshi	16
GO:0070555	GO:0070555	response to interleukin-1	8/442	89/23239	0.00029572	0.0115109	0.00925292	Il1r1/Il1r2/Il1rn/Cx3cl1/Ccl2/Serpine1/Saa3/Cebpb	8
GO:1903320	GO:1903320	regulation of protein modification by small protein conjugation or removal	13/442	219/23239	0.000309144	0.011934	0.00959301	Ubqln1/Hsp90aa1/Fam107a/Hsp90ab1/Hspa5/Ptpn22/Dnaja1/Herpud1/Birc3/Trib1/Siah2/Wfs1/Per2	13
GO:0007159	GO:0007159	leukocyte cell-cell adhesion	16/442	310/23239	0.000322065	0.0123309	0.00991205	Efnb3/Sdc4/Prkar1a/Hsp90aa1/Syk/Cblb/Adam8/Hspd1/Ptpn22/Vcam1/Hsph1/Ccl2/Btla/Rasal3/Cebpb/Zbtb16	16
GO:0010660	GO:0010660	regulation of muscle cell apoptotic process	8/442	91/23239	0.000344322	0.0130759	0.0105109	Hspa8/Trip10/Hsf1/Pdcd4/Bag3/Rbm10/Lifr/Bcl2	8
GO:0018401	GO:0018401	peptidyl-proline hydroxylation to 4-hydroxy-L-proline	3/442	8/23239	0.00035643	0.0133191	0.0107064	P4ha2/P4ha1/Egln2	3
GO:0090084	GO:0090084	negative regulation of inclusion body assembly	3/442	8/23239	0.00035643	0.0133191	0.0107064	Dnajb1/Hsf1/Dnaja4	3
GO:0002532	GO:0002532	production of molecular mediator involved in inflammatory response	7/442	70/23239	0.00036668	0.0135811	0.0109171	Per1/Syk/Pdcd4/Chid1/Il1r2/Slc7a2/Serpine1	7
GO:0072594	GO:0072594	establishment of protein localization to organelle	18/442	378/23239	0.00037004	0.0135811	0.0109171	Hspa8/Pex13/Nfkbia/Hsp90aa1/Syk/Agap3/Hsp90ab1/Hspd1/Kpna4/Ptpn22/Dnaja1/Hsph1/Bag3/Srpr/Spcs2/Bcl3/Hikeshi/Pex26	18
GO:0010664	GO:0010664	negative regulation of striated muscle cell apoptotic process	5/442	33/23239	0.000372166	0.0135811	0.0109171	Hspa8/Trip10/Hsf1/Bag3/Bcl2	5
GO:1901605	GO:1901605	alpha-amino acid metabolic process	12/442	195/23239	0.000377189	0.0136578	0.0109787	Ggt5/P4ha2/Plod1/P4ha1/Hal/Glul/Hdc/Oat/Gpt2/Amt/Icmt/Egln2	12
GO:0001890	GO:0001890	placenta development	11/442	168/23239	0.000388293	0.0139517	0.0112149	Cdkn1b/Zfat/Hsf1/Hsp90ab1/Vcam1/Cyr61/Lif/Serpine1/Junb/Socs3/Cebpb	11
GO:0045666	GO:0045666	positive regulation of neuron differentiation	20/442	447/23239	0.000398407	0.0141374	0.0113642	Stk11/Hspb1/Gprc5b/Ahi1/Adamts1/Avil/Stk25/Plxna2/Hspa5/Bmp2/Dvl1/Fgfr1/Cx3cl1/Lif/Unc13a/Creb3l2/Picalm/Fzd1/Fbxo31/Bcl2	20
GO:0032481	GO:0032481	positive regulation of type I interferon production	6/442	51/23239	0.000399517	0.0141374	0.0113642	Syk/Hspd1/Ptpn22/Flt3/Tlr7/Cd14	6
GO:0051403	GO:0051403	stress-activated MAPK cascade	14/442	255/23239	0.000406828	0.0142355	0.011443	Trpv4/Ctgf/Per1/Syk/Dusp1/Men1/Stk25/Il1rn/Bmp2/Ptpn22/Dnaja1/Hsph1/Trib1/Zfp36	14
GO:0006606	GO:0006606	protein import into nucleus	11/442	169/23239	0.000408382	0.0142355	0.011443	Hspa8/Nfkbia/Hsp90aa1/Syk/Agap3/Hsp90ab1/Kpna4/Ptpn22/Bag3/Bcl3/Hikeshi	11
GO:0036473	GO:0036473	cell death in response to oxidative stress	8/442	94/23239	0.000429259	0.0147458	0.0118532	Hspb1/Ubqln1/Cyp1b1/Stk25/Hsph1/Mcl1/Fzd1/Bcl2	8
GO:0043409	GO:0043409	negative regulation of MAPK cascade	11/442	170/23239	0.000429335	0.0147458	0.0118532	Prdm15/Per1/Dusp1/Spry4/Men1/Spred1/Ptpn22/Dnaja1/Errfi1/Hsph1/Lif	11
GO:0070661	GO:0070661	leukocyte proliferation	16/442	319/23239	0.000441083	0.0150387	0.0120887	Sdc4/Prkar1a/Syk/Cblb/Hspd1/Cr2/Ptpn22/Vcam1/Cd209a/Cx3cl1/Flt3/Btla/Rasal3/Cebpb/Bcl2/Grem1	16
GO:0031098	GO:0031098	stress-activated protein kinase signaling cascade	15/442	288/23239	0.000446476	0.0151122	0.0121478	Trpv4/Ctgf/Per1/Syk/Dusp1/Men1/Stk25/Il1rn/Bmp2/Ptpn22/Dnaja1/Errfi1/Hsph1/Trib1/Zfp36	15
GO:0001894	GO:0001894	tissue homeostasis	13/442	228/23239	0.000454288	0.015157	0.0121838	Acp5/Stk11/Pdk4/Ctgf/Mdm1/Syk/Col11a2/Adam8/Ctsk/Nphp4/Flt3/S1pr1/Bcl2	13
GO:0048545	GO:0048545	response to steroid hormone	13/442	228/23239	0.000454288	0.015157	0.0121838	Calr/Ddit4/Prmt2/Per1/Fam107a/Il1rn/Dnaja1/Fkbp4/Sult1a1/Atp1a1/Zfp36/Bcl2/Ptges3	13
GO:2000573	GO:2000573	positive regulation of DNA biosynthetic process	7/442	73/23239	0.000474672	0.0157071	0.012626	Hsp90aa1/Myc/Hsp90ab1/Cyp1b1/Chtf8/Ptges3/Grem1	7
GO:2001224	GO:2001224	positive regulation of neuron migration	4/442	20/23239	0.000491149	0.0157071	0.012626	Nsmf/Il1r1/Sema3a/Fbxo31	4
GO:0018208	GO:0018208	peptidyl-proline modification	5/442	35/23239	0.000493418	0.0157071	0.012626	P4ha2/P4ha1/Fkbp5/Fkbp4/Egln2	5
GO:0019432	GO:0019432	triglyceride biosynthetic process	5/442	35/23239	0.000493418	0.0157071	0.012626	Acsl1/Sik1/Lpin3/Slc27a1/Thrsp	5
GO:0051973	GO:0051973	positive regulation of telomerase activity	5/442	35/23239	0.000493418	0.0157071	0.012626	Hsp90aa1/Myc/Hsp90ab1/Ptges3/Grem1	5
GO:0010657	GO:0010657	muscle cell apoptotic process	8/442	96/23239	0.000494791	0.0157071	0.012626	Hspa8/Trip10/Hsf1/Pdcd4/Bag3/Rbm10/Lifr/Bcl2	8
GO:2001243	GO:2001243	negative regulation of intrinsic apoptotic signaling pathway	8/442	96/23239	0.000494791	0.0157071	0.012626	Hspb1/Dnaja1/Hsph1/Herpud1/Hyou1/Mcl1/Wfs1/Bcl2	8
GO:0051170	GO:0051170	import into nucleus	11/442	173/23239	0.000497677	0.0157071	0.012626	Hspa8/Nfkbia/Hsp90aa1/Syk/Agap3/Hsp90ab1/Kpna4/Ptpn22/Bag3/Bcl3/Hikeshi	11
GO:0032103	GO:0032103	positive regulation of response to external stimulus	15/442	292/23239	0.000515385	0.015986	0.0128502	Calr/Hspb1/Gprc5b/Trpv4/Adora2b/Nfkbia/Pdcd4/Adam8/Hspd1/Cxcl1/Fgfr1/Cx3cl1/Ccl2/Serpine1/S1pr1	15
GO:0010966	GO:0010966	regulation of phosphate transport	3/442	9/23239	0.000527104	0.015986	0.0128502	Fgf23/Fgfr1/Cebpb	3
GO:0016338	GO:0016338	calcium-independent cell-cell adhesion via plasma membrane cell-adhesion molecules	3/442	9/23239	0.000527104	0.015986	0.0128502	Cldn1/Bmp2/Cx3cl1	3
GO:0071305	GO:0071305	cellular response to vitamin D	3/442	9/23239	0.000527104	0.015986	0.0128502	Vdr/Pim1/Pdia3	3
GO:1903748	GO:1903748	negative regulation of establishment of protein localization to mitochondrion	3/442	9/23239	0.000527104	0.015986	0.0128502	Dnaja1/Hsph1/Bag3	3
GO:0006641	GO:0006641	triglyceride metabolic process	8/442	97/23239	0.00053047	0.015986	0.0128502	Acsl1/Sik1/Pnpla2/Lpin3/Slc27a1/Thrsp/Scd1/Apobec1	8
GO:0045638	GO:0045638	negative regulation of myeloid cell differentiation	8/442	97/23239	0.00053047	0.015986	0.0128502	Nfkbia/Myc/Trib1/Zfp36/Gpr171/Klf13/Hist1h4c/Zbtb16	8
GO:0010656	GO:0010656	negative regulation of muscle cell apoptotic process	6/442	54/23239	0.000546142	0.0162486	0.0130613	Hspa8/Trip10/Hsf1/Bag3/Lifr/Bcl2	6
GO:0032964	GO:0032964	collagen biosynthetic process	6/442	54/23239	0.000546142	0.0162486	0.0130613	Adora2b/Ctgf/Errfi1/Ccl2/Serpine1/Serpinh1	6
GO:1901215	GO:1901215	negative regulation of neuron death	13/442	233/23239	0.000557402	0.0164786	0.0132462	Nes/Hsf1/Hsp90ab1/Adam8/Creb1/Hspd1/Hsph1/Cx3cl1/Hyou1/Wfs1/Fzd1/Cebpb/Bcl2	13
GO:0046640	GO:0046640	regulation of alpha-beta T cell proliferation	5/442	36/23239	0.00056414	0.016485	0.0132513	Syk/Cblb/Ptpn22/Btla/Rasal3	5
GO:0070997	GO:0070997	neuron death	18/442	392/23239	0.000567647	0.016485	0.0132513	Nes/Nsmf/Ddit4/Hsf1/Hsp90ab1/Adam8/Creb1/Hspd1/Hsph1/Cx3cl1/Hyou1/Mcl1/Picalm/Wfs1/Fzd1/Cebpb/Bcl2/Egln2	18
GO:0110110	GO:0110110	positive regulation of animal organ morphogenesis	8/442	98/23239	0.000568203	0.016485	0.0132513	Lhx1/Myc/Vdr/Pim1/Bmp2/Fgfr1/Lif/Grem1	8
GO:0010951	GO:0010951	negative regulation of endopeptidase activity	11/442	176/23239	0.000574888	0.0165759	0.0133244	Serpina3n/Serpinb8/Herpud1/Birc3/Siah2/Serpine1/Picalm/Serpina3g/Serpina3f/Serpinh1/Hspa1b	11
GO:2000209	GO:2000209	regulation of anoikis	4/442	21/23239	0.000597655	0.0171267	0.0137671	Tle1/Pdk4/Mcl1/Bcl2	4
GO:0051216	GO:0051216	cartilage development	12/442	206/23239	0.000616288	0.0175529	0.0141098	Trpv4/Ctgf/Col11a2/Bmp2/Ctsk/Cyr61/Fgfr1/Creb3l2/Mmp13/Zbtb16/Serpinh1/Grem1	12
GO:1990845	GO:1990845	adaptive thermogenesis	10/442	152/23239	0.000681301	0.019287	0.0155037	Stk11/Trpv4/Acsl1/Syk/Hsf1/Tle3/Ucp3/Scd1/Per2/Cebpb	10
GO:0046460	GO:0046460	neutral lipid biosynthetic process	5/442	38/23239	0.000728079	0.0200989	0.0161563	Acsl1/Sik1/Lpin3/Slc27a1/Thrsp	5
GO:0046463	GO:0046463	acylglycerol biosynthetic process	5/442	38/23239	0.000728079	0.0200989	0.0161563	Acsl1/Sik1/Lpin3/Slc27a1/Thrsp	5
GO:0030595	GO:0030595	leukocyte chemotaxis	12/442	210/23239	0.000730063	0.0200989	0.0161563	Calr/Trpv4/Syk/Dusp1/Adam8/Il1rn/Cxcl1/Cx3cl1/Ccl2/Serpine1/S1pr1/Grem1	12
GO:0050920	GO:0050920	regulation of chemotaxis	12/442	210/23239	0.000730063	0.0200989	0.0161563	Sema6b/Calr/Hspb1/Trpv4/Dusp1/Sema3a/Fgfr1/Cx3cl1/Ccl2/Serpine1/S1pr1/Grem1	12
GO:0030968	GO:0030968	endoplasmic reticulum unfolded protein response	6/442	57/23239	0.000731495	0.0200989	0.0161563	Dnajc3/Hspa5/Herpud1/Tmem33/Creb3l2/Wfs1	6
GO:1903311	GO:1903311	regulation of mRNA metabolic process	13/442	241/23239	0.000763302	0.0208502	0.0167602	Hspa8/Cnot8/Hsf1/Tra2b/Srsf7/Fastkd1/Tra2a/Rbm10/Ythdc1/Apobec1/Zfp36/Jmjd6/Hnrnpc	13
GO:0052547	GO:0052547	regulation of peptidase activity	18/442	403/23239	0.00078126	0.0212167	0.0170548	Ctgf/Serpina3n/Myc/Hsf1/Men1/Hspd1/Serpinb8/Cyr61/Herpud1/Birc3/Tbc1d10a/Siah2/Serpine1/Picalm/Serpina3g/Serpina3f/Serpinh1/Hspa1b	18
GO:0007249	GO:0007249	I-kappaB kinase/NF-kappaB signaling	11/442	183/23239	0.000794571	0.0213301	0.017146	Relb/Hspb1/Tle1/Gprc5b/Per1/Nfkbia/Il1rn/Cx3cl1/Saa3/Tlr7/Bcl3	11
GO:0050870	GO:0050870	positive regulation of T cell activation	11/442	183/23239	0.000794571	0.0213301	0.017146	Efnb3/Hsp90aa1/Syk/Adam8/Hspd1/Ptpn22/Vcam1/Hsph1/Ccl2/Rasal3/Zbtb16	11
GO:0031670	GO:0031670	cellular response to nutrient	5/442	39/23239	0.000822251	0.0218224	0.0175417	Hsp90b1/Vdr/Pim1/Pdia3/Postn	5
GO:0046633	GO:0046633	alpha-beta T cell proliferation	5/442	39/23239	0.000822251	0.0218224	0.0175417	Syk/Cblb/Ptpn22/Btla/Rasal3	5
GO:0032727	GO:0032727	positive regulation of interferon-alpha production	4/442	23/23239	0.000858065	0.0226442	0.0182023	Hspd1/Ptpn22/Flt3/Tlr7	4
GO:0001655	GO:0001655	urogenital system development	16/442	340/23239	0.00087367	0.0229265	0.0184292	Cdkn1b/Stk11/Lhx1/Ahi1/Myc/Adamts1/Bmp2/Fkbp4/Fgfr1/Traf3ip1/Lif/Wfs1/Jmjd6/Bcl2/Zbtb16/Grem1	16
GO:0072088	GO:0072088	nephron epithelium morphogenesis	7/442	81/23239	0.000889704	0.0232168	0.0186626	Lhx1/Ahi1/Myc/Bmp2/Lif/Bcl2/Grem1	7
GO:1900744	GO:1900744	regulation of p38MAPK cascade	5/442	40/23239	0.000925209	0.0240092	0.0192995	Per1/Dusp1/Bmp2/Ptpn22/Hsph1	5
GO:0072028	GO:0072028	nephron morphogenesis	7/442	82/23239	0.000957111	0.0246998	0.0198547	Lhx1/Ahi1/Myc/Bmp2/Lif/Bcl2/Grem1	7
GO:0045786	GO:0045786	negative regulation of cell cycle	19/442	445/23239	0.000963765	0.0247349	0.0198829	Cdkn1b/Stk11/Calr/Mdm1/Prmt2/Fam107a/Myc/Hsf1/Hsp90ab1/Uhrf2/Men1/Bmp2/Ints3/Dync1li1/Lif/Btg1/Hexim1/Fbxo31/Bcl2	19
GO:0019511	GO:0019511	peptidyl-proline hydroxylation	3/442	11/23239	0.00100642	0.0254729	0.0204761	P4ha2/P4ha1/Egln2	3
GO:0006575	GO:0006575	cellular modified amino acid metabolic process	10/442	160/23239	0.00101096	0.0254729	0.0204761	Ggt5/Serinc3/P4ha2/Plod1/P4ha1/Pcyox1l/Carnmt1/Slc27a1/Icmt/Egln2	10
GO:0033688	GO:0033688	regulation of osteoblast proliferation	4/442	24/23239	0.00101433	0.0254729	0.0204761	Bmp2/Cyr61/Bcl2/Grem1	4
GO:1904292	GO:1904292	regulation of ERAD pathway	4/442	24/23239	0.00101433	0.0254729	0.0204761	Ubqln1/Usp19/Edem1/Herpud1	4
GO:0006953	GO:0006953	acute-phase response	5/442	41/23239	0.00103745	0.0257195	0.0206743	Serpina3n/Il1rn/Hp/Orm1/Saa3	5
GO:0030858	GO:0030858	positive regulation of epithelial cell differentiation	6/442	61/23239	0.00105018	0.0257195	0.0206743	Lhx1/Ahi1/Vdr/Lif/Btg1/Serpine1	6
GO:0045600	GO:0045600	positive regulation of fat cell differentiation	6/442	61/23239	0.00105018	0.0257195	0.0206743	Creb1/Bmp2/Crebl2/Zfp36/Cebpb/Zbtb16	6
GO:0070059	GO:0070059	intrinsic apoptotic signaling pathway in response to endoplasmic reticulum stress	6/442	61/23239	0.00105018	0.0257195	0.0206743	Serinc3/Herpud1/Hyou1/Wfs1/Cebpb/Bcl2	6
GO:0070482	GO:0070482	response to oxygen levels	14/442	281/23239	0.00105168	0.0257195	0.0206743	Hif3a/Ubqln1/Usp19/Hsp90b1/Ddit4/Prmt2/Myc/Adam8/Bmp2/Hyou1/Ucp3/Alkbh5/Bcl2/Egln2	14
GO:0007179	GO:0007179	transforming growth factor beta receptor signaling pathway	10/442	161/23239	0.00106006	0.0257516	0.0207002	Stk11/Mtmr4/Hsp90ab1/Men1/Creb1/Hspa5/Bmp2/Ccl2/Zfp451/Rasl11b	10
GO:0009991	GO:0009991	response to extracellular stimulus	17/442	380/23239	0.00106402	0.0257516	0.0207002	Angptl4/Nuak2/Trpv4/Adora2b/Pdk4/Hsp90b1/Fam107a/Vdr/Pim1/Sik1/Capn10/Glul/Hspa5/Pdia3/Postn/Zfp36/Bcl2	17
GO:0032649	GO:0032649	regulation of interferon-gamma production	8/442	108/23239	0.00107858	0.0259693	0.0208752	Hspd1/Il1r1/Ptpn22/Flt3/Tlr7/Cd14/Bcl3/Cebpg	8
GO:0071407	GO:0071407	cellular response to organic cyclic compound	20/442	485/23239	0.00109214	0.026161	0.0210292	Cdkn1b/Calr/Hsp90b1/Ddit4/Prmt2/Per1/Nfkbia/Fam107a/Vdr/Hsf1/Pim1/Cyp1b1/Pdia3/Bmp2/P2ry1/Dnaja1/Fkbp4/Atp1a1/Zfp36/Ptges3	20
GO:0014910	GO:0014910	regulation of smooth muscle cell migration	7/442	84/23239	0.00110395	0.0263089	0.0211482	Myc/Adamts1/Cyp1b1/Postn/Trib1/Serpine1/Bcl2	7
GO:1902107	GO:1902107	positive regulation of leukocyte differentiation	10/442	163/23239	0.00116412	0.027602	0.0221876	Hsp90aa1/Syk/Il15ra/Adam8/Creb1/Il34/Trib1/Lif/Slc9b2/Zbtb16	10
GO:2000377	GO:2000377	regulation of reactive oxygen species metabolic process	11/442	192/23239	0.00117523	0.0277247	0.0222862	Acp5/Dynll1/Hsp90aa1/Syk/Arf4/Cyp1b1/Hspd1/Cxcl1/Hp/Birc3/Bcl2	11
GO:0045833	GO:0045833	negative regulation of lipid metabolic process	7/442	85/23239	0.0011837	0.0277821	0.0223324	Stk11/Sik1/Bmp2/Slc27a1/Atp1a1/Pik3ip1/Apobec1	7
GO:0032692	GO:0032692	negative regulation of interleukin-1 production	4/442	25/23239	0.00118956	0.0277821	0.0223324	Acp5/Il1r2/Errfi1/Cx3cl1	4
GO:0031667	GO:0031667	response to nutrient levels	16/442	352/23239	0.00125425	0.0291087	0.0233988	Angptl4/Nuak2/Trpv4/Pdk4/Hsp90b1/Fam107a/Vdr/Pim1/Sik1/Capn10/Glul/Hspa5/Pdia3/Postn/Zfp36/Bcl2	16
GO:0032102	GO:0032102	negative regulation of response to external stimulus	15/442	319/23239	0.00126258	0.0291087	0.0233988	Sema6b/Acp5/Dusp1/Pdcd4/Chid1/Il1r2/Sema3a/Dvl1/Cx3cl1/Trib1/Traf3ip1/Serpine1/Zfp36/Socs3/Grem1	15
GO:1903313	GO:1903313	positive regulation of mRNA metabolic process	7/442	86/23239	0.00126791	0.0291087	0.0233988	Hspa8/Cnot8/Hsf1/Tra2b/Tra2a/Apobec1/Zfp36	7
GO:2001234	GO:2001234	negative regulation of apoptotic signaling pathway	12/442	224/23239	0.00127576	0.0291087	0.0233988	Hspb1/Dnaja1/Hsph1/Herpud1/Cx3cl1/Hyou1/Siah2/Serpine1/Mcl1/Wfs1/Sgms1/Bcl2	12
GO:1903039	GO:1903039	positive regulation of leukocyte cell-cell adhesion	11/442	194/23239	0.00127752	0.0291087	0.0233988	Efnb3/Hsp90aa1/Syk/Adam8/Hspd1/Ptpn22/Vcam1/Hsph1/Ccl2/Rasal3/Zbtb16	11
GO:0043523	GO:0043523	regulation of neuron apoptotic process	13/442	256/23239	0.00132284	0.0295692	0.0237689	Nes/Nsmf/Hsp90ab1/Adam8/Hspd1/Hsph1/Cx3cl1/Hyou1/Mcl1/Wfs1/Cebpb/Bcl2/Egln2	13
GO:0019471	GO:0019471	4-hydroxyproline metabolic process	3/442	12/23239	0.00132303	0.0295692	0.0237689	P4ha2/P4ha1/Egln2	3
GO:1904294	GO:1904294	positive regulation of ERAD pathway	3/442	12/23239	0.00132303	0.0295692	0.0237689	Ubqln1/Edem1/Herpud1	3
GO:0050707	GO:0050707	regulation of cytokine secretion	11/442	195/23239	0.00133134	0.0295692	0.0237689	Trpv4/Syk/Hspd1/Il1r2/Postn/Ptpn22/Clec4e/Otud5/Cx3cl1/Flt3/Cd14	11
GO:0071383	GO:0071383	cellular response to steroid hormone stimulus	10/442	166/23239	0.00133571	0.0295692	0.0237689	Calr/Ddit4/Prmt2/Per1/Fam107a/Dnaja1/Fkbp4/Atp1a1/Zfp36/Ptges3	10
GO:2001242	GO:2001242	regulation of intrinsic apoptotic signaling pathway	10/442	166/23239	0.00133571	0.0295692	0.0237689	Hspb1/Ubqln1/Serinc3/Dnaja1/Hsph1/Herpud1/Hyou1/Mcl1/Wfs1/Bcl2	10
GO:0001892	GO:0001892	embryonic placenta development	8/442	112/23239	0.00136441	0.0300621	0.0241651	Zfat/Hsf1/Vcam1/Cyr61/Lif/Junb/Socs3/Cebpb	8
GO:0090025	GO:0090025	regulation of monocyte chemotaxis	4/442	26/23239	0.00138492	0.0302745	0.0243359	Dusp1/Ccl2/Serpine1/Grem1	4
GO:0002274	GO:0002274	myeloid leukocyte activation	11/442	196/23239	0.00138701	0.0302745	0.0243359	Relb/Gab2/Adora2b/Syk/Hspd1/Clec4d/Slc7a2/Cx3cl1/Batf/Tlr7/Jmjd6	11
GO:0032675	GO:0032675	regulation of interleukin-6 production	9/442	139/23239	0.00139615	0.0303322	0.0243823	Prg4/Trpv4/Adora2b/Hspd1/Il1rn/Ptpn22/Flt3/Tlr7/Cebpb	9
GO:0050891	GO:0050891	multicellular organismal water homeostasis	5/442	44/23239	0.00143499	0.0308886	0.0248295	Trpv4/Cldn1/Scnn1a/Scd1/Wfs1	5
GO:0090207	GO:0090207	regulation of triglyceride metabolic process	5/442	44/23239	0.00143499	0.0308886	0.0248295	Sik1/Pnpla2/Slc27a1/Thrsp/Apobec1	5
GO:0042129	GO:0042129	regulation of T cell proliferation	10/442	168/23239	0.00146114	0.0313073	0.0251661	Sdc4/Prkar1a/Syk/Cblb/Ptpn22/Vcam1/Cd209a/Btla/Rasal3/Cebpb	10
GO:0097529	GO:0097529	myeloid leukocyte migration	11/442	198/23239	0.0015041	0.0320805	0.0257876	Trpv4/Syk/Dusp1/Adam8/Il1r1/Il1rn/Cxcl1/Cx3cl1/Ccl2/Serpine1/Grem1	11
GO:0050900	GO:0050900	leukocyte migration	15/442	326/23239	0.00156275	0.0331799	0.0266714	Calr/Trpv4/Syk/Dusp1/Adam8/Il1r1/Il1rn/Ptpn22/Vcam1/Cxcl1/Cx3cl1/Ccl2/Serpine1/S1pr1/Grem1	15
GO:0061035	GO:0061035	regulation of cartilage development	6/442	66/23239	0.0015871	0.033249	0.0267269	Ctgf/Bmp2/Ctsk/Cyr61/Zbtb16/Grem1	6
GO:2000378	GO:2000378	negative regulation of reactive oxygen species metabolic process	6/442	66/23239	0.0015871	0.033249	0.0267269	Acp5/Dynll1/Hspd1/Hp/Birc3/Bcl2	6
GO:0032965	GO:0032965	regulation of collagen biosynthetic process	5/442	45/23239	0.0015895	0.033249	0.0267269	Adora2b/Ctgf/Errfi1/Ccl2/Serpine1	5
GO:0032872	GO:0032872	regulation of stress-activated MAPK cascade	12/442	230/23239	0.00159585	0.033249	0.0267269	Trpv4/Ctgf/Per1/Syk/Dusp1/Men1/Stk25/Il1rn/Bmp2/Ptpn22/Dnaja1/Hsph1	12
GO:1902235	GO:1902235	regulation of endoplasmic reticulum stress-induced intrinsic apoptotic signaling pathway	4/442	27/23239	0.00160159	0.033249	0.0267269	Serinc3/Herpud1/Hyou1/Wfs1	4
GO:0045860	GO:0045860	positive regulation of protein kinase activity	18/442	430/23239	0.00161586	0.0332501	0.0267278	Cdkn1b/Stk11/Gprc5b/Sdc4/Acsl1/Hsp90aa1/Syk/Hsp90ab1/Adam8/Stk25/Il1rn/Bmp2/Cyr61/Map3k6/Hsph1/Fgfr1/Slc27a1/Grem1	18
GO:0042542	GO:0042542	response to hydrogen peroxide	8/442	115/23239	0.00161588	0.0332501	0.0267278	Hsf1/Cyp1b1/Stk25/Kpna4/Hsph1/Hp/Plekha1/Bcl2	8
GO:0071560	GO:0071560	cellular response to transforming growth factor beta stimulus	11/442	200/23239	0.00162915	0.0333761	0.0268291	Stk11/Mtmr4/Hsp90ab1/Men1/Creb1/Hspa5/Bmp2/Ccl2/Serpine1/Zfp451/Rasl11b	11
GO:0033280	GO:0033280	response to vitamin D	3/442	13/23239	0.00169577	0.0345892	0.0278042	Vdr/Pim1/Pdia3	3
GO:0022409	GO:0022409	positive regulation of cell-cell adhesion	12/442	232/23239	0.00171621	0.0347031	0.0278958	Efnb3/Hsp90aa1/Syk/Adam8/Hspd1/Ptpn22/Vcam1/Hsph1/Cx3cl1/Ccl2/Rasal3/Zbtb16	12
GO:0070302	GO:0070302	regulation of stress-activated protein kinase signaling cascade	12/442	232/23239	0.00171621	0.0347031	0.0278958	Trpv4/Ctgf/Per1/Syk/Dusp1/Men1/Stk25/Il1rn/Bmp2/Ptpn22/Dnaja1/Hsph1	12
GO:0043524	GO:0043524	negative regulation of neuron apoptotic process	10/442	172/23239	0.00174073	0.0350473	0.0281724	Nes/Hsp90ab1/Adam8/Hspd1/Hsph1/Cx3cl1/Hyou1/Wfs1/Cebpb/Bcl2	10
GO:0019221	GO:0019221	cytokine-mediated signaling pathway	15/442	330/23239	0.00175961	0.0351645	0.0282666	Acsl1/Prmt2/Nfkbia/Syk/Osmr/Il1r1/Il1r2/Il1rn/Cxcl1/Cx3cl1/Slc27a1/Ccl2/Flt3/Lifr/Lsm14a	15
GO:0014909	GO:0014909	smooth muscle cell migration	7/442	91/23239	0.00176161	0.0351645	0.0282666	Myc/Adamts1/Cyp1b1/Postn/Trib1/Serpine1/Bcl2	7
GO:0002062	GO:0002062	chondrocyte differentiation	8/442	117/23239	0.00180296	0.0358368	0.028807	Ctgf/Col11a2/Bmp2/Fgfr1/Creb3l2/Zbtb16/Serpinh1/Grem1	8
GO:0030522	GO:0030522	intracellular receptor signaling pathway	11/442	203/23239	0.00183256	0.0360378	0.0289686	Calr/Prmt2/Per1/Nfkbia/Vdr/Pim1/Ptpn22/Dnaja1/Fkbp4/Lsm14a/Ptges3	11
GO:0032647	GO:0032647	regulation of interferon-alpha production	4/442	28/23239	0.00184075	0.0360378	0.0289686	Hspd1/Ptpn22/Flt3/Tlr7	4
GO:1902175	GO:1902175	regulation of oxidative stress-induced intrinsic apoptotic signaling pathway	4/442	28/23239	0.00184075	0.0360378	0.0289686	Hspb1/Ubqln1/Hsph1/Mcl1	4
GO:0070663	GO:0070663	regulation of leukocyte proliferation	12/442	234/23239	0.00184394	0.0360378	0.0289686	Sdc4/Prkar1a/Syk/Cblb/Ptpn22/Vcam1/Cd209a/Btla/Rasal3/Cebpb/Bcl2/Grem1	12
GO:0042176	GO:0042176	regulation of protein catabolic process	16/442	366/23239	0.00186672	0.0363311	0.0292044	Ubqln1/Usp19/Stx5a/Hsp90aa1/Cblb/Hsp90ab1/Banp/Adam8/Dvl1/Edem1/Herpud1/Trib1/Hecw2/Egln2/Hspa1b/Hspa1a	16
GO:1901222	GO:1901222	regulation of NIK/NF-kappaB signaling	7/442	92/23239	0.00187614	0.0363628	0.0292299	Calr/Pdcd4/Ptpn22/Birc3/Tlr7/Cd14/Grem1	7
GO:1903708	GO:1903708	positive regulation of hemopoiesis	11/442	204/23239	0.00190479	0.0367273	0.0295229	Hsp90aa1/Syk/Il15ra/Adam8/Creb1/Cxcl1/Il34/Trib1/Lif/Slc9b2/Zbtb16	11
GO:0046777	GO:0046777	protein autophosphorylation	12/442	235/23239	0.00191067	0.0367273	0.0295229	Stk11/Hspa8/Syk/Sla/Pim1/Stk17b/Stk25/Errfi1/Tec/Fgfr1/Flt3/Grem1	12
GO:0000060	GO:0000060	protein import into nucleus, translocation	5/442	47/23239	0.0019347	0.0368856	0.0296501	Nfkbia/Hsp90aa1/Agap3/Hsp90ab1/Bcl3	5
GO:0051055	GO:0051055	negative regulation of lipid biosynthetic process	5/442	47/23239	0.0019347	0.0368856	0.0296501	Stk11/Sik1/Bmp2/Slc27a1/Atp1a1	5
GO:0032635	GO:0032635	interleukin-6 production	9/442	146/23239	0.00196031	0.037222	0.0299206	Prg4/Trpv4/Adora2b/Hspd1/Il1rn/Ptpn22/Flt3/Tlr7/Cebpb	9
GO:0032984	GO:0032984	protein-containing complex disassembly	11/442	205/23239	0.00197932	0.0372799	0.0299671	Ubqln1/Tmod4/Trpv4/Hspa8/Gle1/Ddit4/Myc/Avil/Plekhh2/Per2/Cebpg	11
GO:0071559	GO:0071559	response to transforming growth factor beta	11/442	205/23239	0.00197932	0.0372799	0.0299671	Stk11/Mtmr4/Hsp90ab1/Men1/Creb1/Hspa5/Bmp2/Ccl2/Serpine1/Zfp451/Rasl11b	11
GO:0002292	GO:0002292	T cell differentiation involved in immune response	6/442	69/23239	0.00199657	0.0374538	0.0301068	Relb/Clec4e/Clec4d/Otud5/Batf/Bcl3	6
GO:2001233	GO:2001233	regulation of apoptotic signaling pathway	17/442	404/23239	0.00203985	0.0381125	0.0306364	Hspb1/Ubqln1/Serinc3/Myc/Pdia3/Dnaja1/Hsph1/Fgfr1/Herpud1/Cx3cl1/Hyou1/Siah2/Serpine1/Mcl1/Wfs1/Sgms1/Bcl2	17
GO:0051054	GO:0051054	positive regulation of DNA metabolic process	12/442	237/23239	0.00205008	0.0381511	0.0306673	Cacybp/Hsp90aa1/Myc/Hsf1/Hsp90ab1/Cyp1b1/Fam168a/Fgfr1/Chtf8/Cebpg/Ptges3/Grem1	12
GO:0046651	GO:0046651	lymphocyte proliferation	14/442	302/23239	0.00206504	0.0382295	0.0307304	Sdc4/Prkar1a/Syk/Cblb/Hspd1/Cr2/Ptpn22/Vcam1/Cd209a/Flt3/Btla/Rasal3/Cebpb/Bcl2	14
GO:0031349	GO:0031349	positive regulation of defense response	15/442	336/23239	0.00209347	0.0382295	0.0307304	Ubqln1/Gprc5b/Trpv4/Adora2b/Nfkbia/Pdcd4/Adam8/Hspd1/Ptpn22/Cxcl1/Serpine1/Tlr7/Hexim1/Cd14/Lsm14a	15
GO:0002931	GO:0002931	response to ischemia	4/442	29/23239	0.00210356	0.0382295	0.0307304	Cx3cl1/Hyou1/Per2/Bcl2	4
GO:0032607	GO:0032607	interferon-alpha production	4/442	29/23239	0.00210356	0.0382295	0.0307304	Hspd1/Ptpn22/Flt3/Tlr7	4
GO:0042036	GO:0042036	negative regulation of cytokine biosynthetic process	4/442	29/23239	0.00210356	0.0382295	0.0307304	Prg4/Errfi1/Zfp36/Bcl3	4
GO:0006639	GO:0006639	acylglycerol metabolic process	8/442	120/23239	0.00211521	0.0382295	0.0307304	Acsl1/Sik1/Pnpla2/Lpin3/Slc27a1/Thrsp/Scd1/Apobec1	8
GO:0032609	GO:0032609	interferon-gamma production	8/442	120/23239	0.00211521	0.0382295	0.0307304	Hspd1/Il1r1/Ptpn22/Flt3/Tlr7/Cd14/Bcl3/Cebpg	8
GO:0045651	GO:0045651	positive regulation of macrophage differentiation	3/442	14/23239	0.00212795	0.0382295	0.0307304	Il34/Trib1/Lif	3
GO:0070935	GO:0070935	3'-UTR-mediated mRNA stabilization	3/442	14/23239	0.00212795	0.0382295	0.0307304	Rbm10/Zfp36/Hnrnpc	3
GO:0001659	GO:0001659	temperature homeostasis	10/442	177/23239	0.00214951	0.0384689	0.0309228	Stk11/Acsl1/Syk/Hsf1/Il1rn/Slc27a1/Tle3/Scd1/Per2/Cebpb	10
GO:0032943	GO:0032943	mononuclear cell proliferation	14/442	304/23239	0.00219372	0.0391101	0.0314383	Sdc4/Prkar1a/Syk/Cblb/Hspd1/Cr2/Ptpn22/Vcam1/Cd209a/Flt3/Btla/Rasal3/Cebpb/Bcl2	14
GO:0045453	GO:0045453	bone resorption	6/442	71/23239	0.00231083	0.0405848	0.0326237	Acp5/Pdk4/Syk/Adam8/Ctsk/S1pr1	6
GO:0010332	GO:0010332	response to gamma radiation	5/442	49/23239	0.0023317	0.0405848	0.0326237	Myc/Hsf1/Men1/Apobec1/Bcl2	5
GO:0030104	GO:0030104	water homeostasis	5/442	49/23239	0.0023317	0.0405848	0.0326237	Trpv4/Cldn1/Scnn1a/Scd1/Wfs1	5
GO:0031663	GO:0031663	lipopolysaccharide-mediated signaling pathway	5/442	49/23239	0.0023317	0.0405848	0.0326237	Nfkbia/Ptpn22/Cx3cl1/Trib1/Cd14	5
GO:0032386	GO:0032386	regulation of intracellular transport	18/442	445/23239	0.00234289	0.0405848	0.0326237	Gab2/Stx1a/Adora2b/Hsp90aa1/Syk/Nus1/Hsp90ab1/Capn10/Sec23b/P2ry1/Ptpn22/Dvl1/Edem1/Bag3/Unc13a/Ccl2/Picalm/Kcnh1	18
GO:0048608	GO:0048608	reproductive structure development	18/442	445/23239	0.00234289	0.0405848	0.0326237	Cdkn1b/Stk11/Lhx1/Zfat/Hsf1/Adamts1/Hsp90ab1/Vcam1/Cyr61/Sema3a/Fkbp4/Lif/Serpine1/Plekha1/Junb/Socs3/Cebpb/Bcl2	18
GO:0002761	GO:0002761	regulation of myeloid leukocyte differentiation	8/442	122/23239	0.00234594	0.0405848	0.0326237	Myc/Adam8/Creb1/Il34/Trib1/Lif/Slc9b2/Cebpb	8
GO:0006638	GO:0006638	neutral lipid metabolic process	8/442	122/23239	0.00234594	0.0405848	0.0326237	Acsl1/Sik1/Pnpla2/Lpin3/Slc27a1/Thrsp/Scd1/Apobec1	8
GO:0010667	GO:0010667	negative regulation of cardiac muscle cell apoptotic process	4/442	30/23239	0.00239115	0.040944	0.0329124	Hspa8/Trip10/Hsf1/Bcl2	4
GO:0033273	GO:0033273	response to vitamin	4/442	30/23239	0.00239115	0.040944	0.0329124	Vdr/Pim1/Pdia3/Postn	4
GO:0046849	GO:0046849	bone remodeling	7/442	96/23239	0.002393	0.040944	0.0329124	Acp5/Pdk4/Syk/Adam8/Ctsk/S1pr1/Grem1	7
GO:0001822	GO:0001822	kidney development	13/442	275/23239	0.00248506	0.042364	0.0340539	Lhx1/Ahi1/Myc/Adamts1/Bmp2/Fgfr1/Traf3ip1/Lif/Wfs1/Jmjd6/Bcl2/Zbtb16/Grem1	13
GO:0022408	GO:0022408	negative regulation of cell-cell adhesion	10/442	181/23239	0.00252936	0.0427956	0.0344008	Trpv4/Sdc4/Prkar1a/Cblb/Adam8/Il1rn/Bmp2/Ptpn22/Btla/Cebpb	10
GO:0072080	GO:0072080	nephron tubule development	7/442	97/23239	0.00253787	0.0427956	0.0344008	Lhx1/Ahi1/Myc/Bmp2/Lif/Bcl2/Grem1	7
GO:1901800	GO:1901800	positive regulation of proteasomal protein catabolic process	7/442	97/23239	0.00253787	0.0427956	0.0344008	Ubqln1/Dvl1/Edem1/Herpud1/Trib1/Hspa1b/Hspa1a	7
GO:0022411	GO:0022411	cellular component disassembly	15/442	343/23239	0.00254794	0.0428109	0.0344132	Ubqln1/Tmod4/Stx5a/Trpv4/Hspa8/Gle1/Ddit4/Myc/Hsf1/Avil/Capn10/Plekhh2/Mmp13/Per2/Cebpg	15
GO:0061458	GO:0061458	reproductive system development	18/442	449/23239	0.00257758	0.0429837	0.034552	Cdkn1b/Stk11/Lhx1/Zfat/Hsf1/Adamts1/Hsp90ab1/Vcam1/Cyr61/Sema3a/Fkbp4/Lif/Serpine1/Plekha1/Junb/Socs3/Cebpb/Bcl2	18
GO:0071216	GO:0071216	cellular response to biotic stimulus	14/442	310/23239	0.00262013	0.0429837	0.034552	Nfkbia/Syk/Pdcd4/Hspa5/Il1rn/Ptpn22/Cxcl1/Cx3cl1/Trib1/Ccl2/Serpine1/Zfp36/Cd14/Cebpb	14
GO:0042359	GO:0042359	vitamin D metabolic process	3/442	15/23239	0.00262264	0.0429837	0.034552	Fgf23/Vdr/Fgfr1	3
GO:0051131	GO:0051131	chaperone-mediated protein complex assembly	3/442	15/23239	0.00262264	0.0429837	0.034552	Hsp90aa1/Hsp90ab1/Ptges3	3
GO:0072283	GO:0072283	metanephric renal vesicle morphogenesis	3/442	15/23239	0.00262264	0.0429837	0.034552	Lhx1/Lif/Grem1	3
GO:0090083	GO:0090083	regulation of inclusion body assembly	3/442	15/23239	0.00262264	0.0429837	0.034552	Dnajb1/Hsf1/Dnaja4	3
GO:1900016	GO:1900016	negative regulation of cytokine production involved in inflammatory response	3/442	15/23239	0.00262264	0.0429837	0.034552	Pdcd4/Chid1/Il1r2	3
GO:0060993	GO:0060993	kidney morphogenesis	7/442	98/23239	0.00268938	0.0439234	0.0353074	Lhx1/Ahi1/Myc/Bmp2/Lif/Bcl2/Grem1	7
GO:1903707	GO:1903707	negative regulation of hemopoiesis	9/442	154/23239	0.00281362	0.0457923	0.0368097	Nfkbia/Myc/Trib1/Flt3/Zfp36/Gpr171/Klf13/Hist1h4c/Zbtb16	9
GO:0050729	GO:0050729	positive regulation of inflammatory response	8/442	126/23239	0.00286634	0.0464885	0.0373693	Gprc5b/Trpv4/Adora2b/Nfkbia/Pdcd4/Adam8/Hspd1/Serpine1	8
GO:0010662	GO:0010662	regulation of striated muscle cell apoptotic process	5/442	52/23239	0.00303381	0.0485592	0.0390338	Hspa8/Trip10/Hsf1/Bag3/Bcl2	5
GO:0010712	GO:0010712	regulation of collagen metabolic process	5/442	52/23239	0.00303381	0.0485592	0.0390338	Adora2b/Ctgf/Errfi1/Ccl2/Serpine1	5
GO:0045604	GO:0045604	regulation of epidermal cell differentiation	5/442	52/23239	0.00303381	0.0485592	0.0390338	Vdr/Errfi1/Maff/Zfp36/Mafg	5
GO:0050867	GO:0050867	positive regulation of cell activation	18/442	456/23239	0.0030356	0.0485592	0.0390338	Efnb3/Gab2/Adora2b/Ctgf/Hsp90aa1/Syk/Il15ra/Adam8/Hspd1/Ptpn22/Vcam1/Hsph1/Clec4d/Ccl2/Acta2/Rasal3/Bcl2/Zbtb16	18
GO:0007178	GO:0007178	transmembrane receptor protein serine/threonine kinase signaling pathway	15/442	350/23239	0.0030812	0.0491205	0.039485	Stk11/Mtmr4/Hsp90ab1/Men1/Pdcd4/Creb1/Hspa5/Bmp2/Cyr61/Zcchc18/Ccl2/Zfp451/Fzd1/Rasl11b/Grem1	15
GO:0051402	GO:0051402	neuron apoptotic process	13/442	283/23239	0.00317729	0.0503937	0.0405085	Nes/Nsmf/Hsp90ab1/Adam8/Hspd1/Hsph1/Cx3cl1/Hyou1/Mcl1/Wfs1/Cebpb/Bcl2/Egln2	13
GO:0002467	GO:0002467	germinal center formation	3/442	16/23239	0.00318265	0.0503937	0.0405085	Nfkb2/Klhl6/Bcl3	3
GO:0042116	GO:0042116	macrophage activation	6/442	76/23239	0.00325878	0.0512108	0.0411653	Syk/Hspd1/Slc7a2/Cx3cl1/Tlr7/Jmjd6	6
GO:1903312	GO:1903312	negative regulation of mRNA metabolic process	6/442	76/23239	0.00325878	0.0512108	0.0411653	Tra2b/Srsf7/Rbm10/Apobec1/Zfp36/Hnrnpc	6
GO:0051222	GO:0051222	positive regulation of protein transport	17/442	423/23239	0.00326714	0.0512108	0.0411653	Dynll1/Trpv4/Hsp90aa1/Syk/Hsp90ab1/Hspd1/Capn10/Glul/Postn/Ptpn22/Edem1/Clec4e/Bag3/Ccl2/Flt3/Mmp13/Cd14	17
GO:0050732	GO:0050732	negative regulation of peptidyl-tyrosine phosphorylation	5/442	53/23239	0.00329844	0.0512929	0.0412313	Cblb/Samsn1/Errfi1/Traf3ip1/Socs3	5
GO:1903364	GO:1903364	positive regulation of cellular protein catabolic process	8/442	129/23239	0.00331251	0.0512929	0.0412313	Ubqln1/Hsp90aa1/Dvl1/Edem1/Herpud1/Trib1/Hspa1b/Hspa1a	8
GO:0002685	GO:0002685	regulation of leukocyte migration	10/442	188/23239	0.00332217	0.0512929	0.0412313	Calr/Trpv4/Dusp1/Adam8/Il1r1/Ptpn22/Cx3cl1/Ccl2/Serpine1/Grem1	10
GO:0050708	GO:0050708	regulation of protein secretion	18/442	460/23239	0.00332647	0.0512929	0.0412313	Dynll1/Trpv4/Ahi1/Syk/Hspd1/Il1r2/Capn10/Glul/Postn/Ptpn22/Clec4e/Otud5/Cx3cl1/Slc9b2/Flt3/Mmp13/Cd14/Per2	18
GO:1901652	GO:1901652	response to peptide	15/442	353/23239	0.00333629	0.0512929	0.0412313	Trpv4/Cacybp/Pdk4/Nfkbia/Serpina3n/Hsf1/Creb1/Capn10/Lpin3/Ptpn22/Slc27a1/Ncoa5/Serpina3g/Socs3/Serpina3f	15
GO:0043433	GO:0043433	negative regulation of DNA-binding transcription factor activity	9/442	158/23239	0.00333827	0.0512929	0.0412313	Prmt2/Nfkbia/Pim1/Sik1/Cyp1b1/Men1/Trib1/Wfs1/Cebpg	9
GO:0046634	GO:0046634	regulation of alpha-beta T cell activation	7/442	102/23239	0.00336592	0.051362	0.0412868	Syk/Cblb/Ptpn22/Hsph1/Btla/Rasal3/Zbtb16	7
GO:2000116	GO:2000116	regulation of cysteine-type endopeptidase activity	11/442	220/23239	0.0034119	0.051362	0.0412868	Ctgf/Myc/Hsf1/Men1/Hspd1/Cyr61/Herpud1/Birc3/Tbc1d10a/Siah2/Hspa1b	11
GO:0002791	GO:0002791	regulation of peptide secretion	19/442	498/23239	0.00341963	0.051362	0.0412868	Dynll1/Trpv4/Ahi1/Syk/Hspd1/Il1r2/Capn10/Glul/Postn/Ptpn22/Clec4e/Otud5/Cx3cl1/Lif/Slc9b2/Flt3/Mmp13/Cd14/Per2	19
GO:0006548	GO:0006548	histidine catabolic process	2/442	5/23239	0.00347471	0.051362	0.0412868	Hal/Hdc	2
GO:0019740	GO:0019740	nitrogen utilization	2/442	5/23239	0.00347471	0.051362	0.0412868	Glul/Bcl2	2
GO:0031944	GO:0031944	negative regulation of glucocorticoid metabolic process	2/442	5/23239	0.00347471	0.051362	0.0412868	Bmp2/Atp1a1	2
GO:0031947	GO:0031947	negative regulation of glucocorticoid biosynthetic process	2/442	5/23239	0.00347471	0.051362	0.0412868	Bmp2/Atp1a1	2
GO:0033211	GO:0033211	adiponectin-activated signaling pathway	2/442	5/23239	0.00347471	0.051362	0.0412868	Acsl1/Slc27a1	2
GO:0035425	GO:0035425	autocrine signaling	2/442	5/23239	0.00347471	0.051362	0.0412868	Cx3cl1/Fzd1	2
GO:0042536	GO:0042536	negative regulation of tumor necrosis factor biosynthetic process	2/442	5/23239	0.00347471	0.051362	0.0412868	Errfi1/Bcl3	2
GO:1900034	GO:1900034	regulation of cellular response to heat	2/442	5/23239	0.00347471	0.051362	0.0412868	Chordc1/Hsf1	2
GO:1903071	GO:1903071	positive regulation of ER-associated ubiquitin-dependent protein catabolic process	2/442	5/23239	0.00347471	0.051362	0.0412868	Ubqln1/Herpud1	2
GO:0032496	GO:0032496	response to lipopolysaccharide	15/442	355/23239	0.00351581	0.0518055	0.0416433	Acp5/Nfkbia/Hsf1/Pdcd4/Il1rn/Ptpn22/Cxcl1/Cx3cl1/Trib1/Ccl2/Serpine1/Zfp36/Cd14/Junb/Cebpb	15
GO:0061326	GO:0061326	renal tubule development	7/442	103/23239	0.00355369	0.0520975	0.041878	Lhx1/Ahi1/Myc/Bmp2/Lif/Bcl2/Grem1	7
GO:1902105	GO:1902105	regulation of leukocyte differentiation	13/442	287/23239	0.00357812	0.0520975	0.041878	Hsp90aa1/Syk/Myc/Il15ra/Adam8/Creb1/Il34/Trib1/Lif/Slc9b2/Flt3/Cebpb/Zbtb16	13
GO:0055025	GO:0055025	positive regulation of cardiac muscle tissue development	5/442	54/23239	0.00357929	0.0520975	0.041878	Trip10/Pim1/Creb1/Fgfr1/Grem1	5
GO:0010639	GO:0010639	negative regulation of organelle organization	16/442	391/23239	0.00358024	0.0520975	0.041878	Tchp/Tmod4/Mdm1/Avil/Fkbp4/Bag3/Dync1li1/Ccp110/Lif/Mllt6/Apobec1/Plekhh2/Zfp451/S1pr1/Hist1h1e/Hnrnpc	16
GO:0060041	GO:0060041	retina development in camera-type eye	9/442	160/23239	0.00362795	0.0526277	0.0423043	Grm6/Lhx1/Ahi1/Mdm1/Clcn2/Cyp1b1/Lif/Nphp4/Jmjd6	9
GO:0050663	GO:0050663	cytokine secretion	11/442	222/23239	0.00365355	0.052835	0.0424709	Trpv4/Syk/Hspd1/Il1r2/Postn/Ptpn22/Clec4e/Otud5/Cx3cl1/Flt3/Cd14	11
GO:0031589	GO:0031589	cell-substrate adhesion	14/442	322/23239	0.00367838	0.0530299	0.0426276	Calr/Sdc4/Ctgf/Fam107a/Men1/Adam8/Postn/Vcam1/Cyr61/Dmp1/Serpine1/Bcl2/Grem1/Itga10	14
GO:0071674	GO:0071674	mononuclear cell migration	6/442	78/23239	0.00370944	0.0533132	0.0428553	Trpv4/Dusp1/Cx3cl1/Ccl2/Serpine1/Grem1	6
GO:0031398	GO:0031398	positive regulation of protein ubiquitination	7/442	104/23239	0.00374932	0.0537142	0.0431776	Ubqln1/Fam107a/Hspa5/Ptpn22/Birc3/Trib1/Wfs1	7
GO:0009314	GO:0009314	response to radiation	16/442	393/23239	0.00376034	0.0537142	0.0431776	Grm6/Stk11/Per1/Myc/Hsf1/Agap3/Sik1/Men1/Creb1/Il1r1/Ints3/Apobec1/Junb/Bcl3/Per2/Bcl2	16
GO:0050670	GO:0050670	regulation of lymphocyte proliferation	11/442	223/23239	0.0037794	0.0538219	0.0432642	Sdc4/Prkar1a/Syk/Cblb/Ptpn22/Vcam1/Cd209a/Btla/Rasal3/Cebpb/Bcl2	11
GO:0002523	GO:0002523	leukocyte migration involved in inflammatory response	3/442	17/23239	0.00381055	0.0539366	0.0433564	Adam8/Cx3cl1/Ccl2	3
GO:0008210	GO:0008210	estrogen metabolic process	3/442	17/23239	0.00381055	0.0539366	0.0433564	Cyp1b1/Sult1a1/Plekha1	3
GO:0002548	GO:0002548	monocyte chemotaxis	5/442	55/23239	0.00387689	0.054545	0.0438455	Dusp1/Cx3cl1/Ccl2/Serpine1/Grem1	5
GO:0045058	GO:0045058	T cell selection	5/442	55/23239	0.00387689	0.054545	0.0438455	Stk11/Syk/Otud5/Batf/Bcl2	5
GO:0033674	GO:0033674	positive regulation of kinase activity	18/442	467/23239	0.00389115	0.0545813	0.0438746	Cdkn1b/Stk11/Gprc5b/Sdc4/Acsl1/Hsp90aa1/Syk/Hsp90ab1/Adam8/Stk25/Il1rn/Bmp2/Cyr61/Map3k6/Hsph1/Fgfr1/Slc27a1/Grem1	18
GO:0072078	GO:0072078	nephron tubule morphogenesis	6/442	79/23239	0.00395136	0.0546291	0.043913	Lhx1/Ahi1/Myc/Bmp2/Bcl2/Grem1	6
GO:0014812	GO:0014812	muscle cell migration	7/442	105/23239	0.00395303	0.0546291	0.043913	Myc/Adamts1/Cyp1b1/Postn/Trib1/Serpine1/Bcl2	7
GO:0048024	GO:0048024	regulation of mRNA splicing, via spliceosome	7/442	105/23239	0.00395303	0.0546291	0.043913	Hspa8/Tra2b/Srsf7/Tra2a/Rbm10/Ythdc1/Jmjd6	7
GO:0051028	GO:0051028	mRNA transport	7/442	105/23239	0.00395303	0.0546291	0.043913	Gle1/Hsf1/Srsf7/Ythdc1/Bicd2/Alkbh5/Zfp36	7
GO:1902803	GO:1902803	regulation of synaptic vesicle transport	7/442	105/23239	0.00395303	0.0546291	0.043913	Stx1a/Adora2b/P2ry1/Dvl1/Unc13a/Picalm/Kcnh1	7
GO:0045598	GO:0045598	regulation of fat cell differentiation	8/442	133/23239	0.00398916	0.0549657	0.0441836	Trpv4/Taf8/Creb1/Bmp2/Crebl2/Zfp36/Cebpb/Zbtb16	8
GO:0032944	GO:0032944	regulation of mononuclear cell proliferation	11/442	225/23239	0.0040415	0.0555231	0.0446317	Sdc4/Prkar1a/Syk/Cblb/Ptpn22/Vcam1/Cd209a/Btla/Rasal3/Cebpb/Bcl2	11
GO:0045807	GO:0045807	positive regulation of endocytosis	9/442	163/23239	0.00409904	0.0561484	0.0451343	Calr/Hspa8/Ahi1/Syk/Ccl2/Serpine1/Picalm/Cd14/Grem1	9
GO:0000302	GO:0000302	response to reactive oxygen species	10/442	194/23239	0.00414876	0.0566633	0.0455482	Hsf1/Agap3/Cyp1b1/Stk25/Kpna4/Hsph1/Hp/Ucp3/Plekha1/Bcl2	10
GO:0001823	GO:0001823	mesonephros development	7/442	106/23239	0.00416503	0.0567197	0.0455935	Lhx1/Myc/Bmp2/Fgfr1/Bcl2/Zbtb16/Grem1	7
GO:0010658	GO:0010658	striated muscle cell apoptotic process	5/442	56/23239	0.00419178	0.0567642	0.0456293	Hspa8/Trip10/Hsf1/Bag3/Bcl2	5
GO:0006970	GO:0006970	response to osmotic stress	6/442	80/23239	0.00420476	0.0567642	0.0456293	Relb/Trpv4/Trip10/Tsc22d2/Tsc22d3/Apobec1	6
GO:0032436	GO:0032436	positive regulation of proteasomal ubiquitin-dependent protein catabolic process	6/442	80/23239	0.00420476	0.0567642	0.0456293	Ubqln1/Dvl1/Herpud1/Trib1/Hspa1b/Hspa1a	6
GO:0046329	GO:0046329	negative regulation of JNK cascade	4/442	35/23239	0.00424003	0.0570754	0.0458795	Per1/Men1/Ptpn22/Dnaja1	4
GO:0048705	GO:0048705	skeletal system morphogenesis	12/442	260/23239	0.00433916	0.0581647	0.0467551	Acp5/Trpv4/Lhx1/Ctgf/Myc/Col11a2/Men1/Csrnp1/Plekha1/Mmp13/Serpinh1/Grem1	12
GO:0045785	GO:0045785	positive regulation of cell adhesion	16/442	399/23239	0.00434586	0.0581647	0.0467551	Calr/Efnb3/Sdc4/Hsp90aa1/Syk/Adam8/Hspd1/Ptpn22/Vcam1/Cyr61/Dmp1/Hsph1/Cx3cl1/Ccl2/Rasal3/Zbtb16	16
GO:0007252	GO:0007252	I-kappaB phosphorylation	3/442	18/23239	0.00450872	0.0593247	0.0476875	Cx3cl1/Saa3/Tlr7	3
GO:0014061	GO:0014061	regulation of norepinephrine secretion	3/442	18/23239	0.00450872	0.0593247	0.0476875	Stx1a/Adora2b/P2ry1	3
GO:0048243	GO:0048243	norepinephrine secretion	3/442	18/23239	0.00450872	0.0593247	0.0476875	Stx1a/Adora2b/P2ry1	3
GO:0060712	GO:0060712	spongiotrophoblast layer development	3/442	18/23239	0.00450872	0.0593247	0.0476875	Zfat/Lif/Socs3	3
GO:0072077	GO:0072077	renal vesicle morphogenesis	3/442	18/23239	0.00450872	0.0593247	0.0476875	Lhx1/Lif/Grem1	3
GO:1902236	GO:1902236	negative regulation of endoplasmic reticulum stress-induced intrinsic apoptotic signaling pathway	3/442	18/23239	0.00450872	0.0593247	0.0476875	Herpud1/Hyou1/Wfs1	3
GO:0045123	GO:0045123	cellular extravasation	5/442	57/23239	0.0045245	0.059365	0.0477199	Adam8/Il1r1/Vcam1/Cx3cl1/Ccl2	5
GO:0050921	GO:0050921	positive regulation of chemotaxis	8/442	136/23239	0.00456305	0.0597031	0.0479917	Calr/Hspb1/Trpv4/Fgfr1/Cx3cl1/Ccl2/Serpine1/S1pr1	8
GO:0043281	GO:0043281	regulation of cysteine-type endopeptidase activity involved in apoptotic process	10/442	197/23239	0.00461885	0.0602644	0.0484429	Ctgf/Myc/Hsf1/Men1/Hspd1/Cyr61/Herpud1/Birc3/Siah2/Hspa1b	10
GO:0072001	GO:0072001	renal system development	13/442	297/23239	0.00476191	0.0615662	0.0494894	Lhx1/Ahi1/Myc/Adamts1/Bmp2/Fgfr1/Traf3ip1/Lif/Wfs1/Jmjd6/Bcl2/Zbtb16/Grem1	13
GO:0006914	GO:0006914	autophagy	15/442	367/23239	0.00476672	0.0615662	0.0494894	Stk11/Ubqln1/Hspa8/Capn10/Pip4k2a/Sec23b/Ptpn22/Kat8/Mcl1/Fnbp1l/Atg16l2/Depp1/Trim65/Bcl2/Trim12a	15
GO:0061919	GO:0061919	process utilizing autophagic mechanism	15/442	367/23239	0.00476672	0.0615662	0.0494894	Stk11/Ubqln1/Hspa8/Capn10/Pip4k2a/Sec23b/Ptpn22/Kat8/Mcl1/Fnbp1l/Atg16l2/Depp1/Trim65/Bcl2/Trim12a	15
GO:0001667	GO:0001667	ameboidal-type cell migration	16/442	403/23239	0.00477615	0.0615662	0.0494894	Sema6b/Calr/Gab2/Hspb1/Sdc4/Nus1/Cyp1b1/Adam8/Spred1/Sema3a/Fgfr1/Jcad/Acta2/Serpine1/Tns1/Grem1	16
GO:0007160	GO:0007160	cell-matrix adhesion	10/442	198/23239	0.00478453	0.0615662	0.0494894	Sdc4/Ctgf/Fam107a/Adam8/Postn/Vcam1/Serpine1/Bcl2/Grem1/Itga10	10
GO:0061136	GO:0061136	regulation of proteasomal protein catabolic process	9/442	167/23239	0.00480001	0.0615957	0.0495131	Ubqln1/Usp19/Hsp90ab1/Dvl1/Edem1/Herpud1/Trib1/Hspa1b/Hspa1a	9
GO:0072009	GO:0072009	nephron epithelium development	7/442	109/23239	0.00485282	0.0621028	0.0499207	Lhx1/Ahi1/Myc/Bmp2/Lif/Bcl2/Grem1	7
GO:1904951	GO:1904951	positive regulation of establishment of protein localization	17/442	441/23239	0.00494157	0.0630657	0.0506947	Dynll1/Trpv4/Hsp90aa1/Syk/Hsp90ab1/Hspd1/Capn10/Glul/Postn/Ptpn22/Edem1/Clec4e/Bag3/Ccl2/Flt3/Mmp13/Cd14	17
GO:0034103	GO:0034103	regulation of tissue remodeling	6/442	83/23239	0.00503707	0.0630963	0.0507194	Pdk4/Syk/Vdr/Adam8/S1pr1/Grem1	6
GO:0090287	GO:0090287	regulation of cellular response to growth factor stimulus	12/442	265/23239	0.00503908	0.0630963	0.0507194	Stk11/Hsp90ab1/Spry4/Men1/Hspa5/Cyr61/Fgfr1/Jcad/Zfp451/Fzd1/Rasl11b/Grem1	12
GO:0002688	GO:0002688	regulation of leukocyte chemotaxis	7/442	110/23239	0.00510006	0.0630963	0.0507194	Calr/Trpv4/Dusp1/Cx3cl1/Ccl2/Serpine1/Grem1	7
GO:1903052	GO:1903052	positive regulation of proteolysis involved in cellular protein catabolic process	7/442	110/23239	0.00510006	0.0630963	0.0507194	Ubqln1/Dvl1/Edem1/Herpud1/Trib1/Hspa1b/Hspa1a	7
GO:0010701	GO:0010701	positive regulation of norepinephrine secretion	2/442	6/23239	0.00514659	0.0630963	0.0507194	Stx1a/Adora2b	2
GO:0016554	GO:0016554	cytidine to uridine editing	2/442	6/23239	0.00514659	0.0630963	0.0507194	Apobec1/Rbm47	2
GO:0021825	GO:0021825	substrate-dependent cerebral cortex tangential migration	2/442	6/23239	0.00514659	0.0630963	0.0507194	Sema3a/Fgfr1	2
GO:0036481	GO:0036481	intrinsic apoptotic signaling pathway in response to hydrogen peroxide	2/442	6/23239	0.00514659	0.0630963	0.0507194	Stk25/Hsph1	2
GO:0052805	GO:0052805	imidazole-containing compound catabolic process	2/442	6/23239	0.00514659	0.0630963	0.0507194	Hal/Hdc	2
GO:0060708	GO:0060708	spongiotrophoblast differentiation	2/442	6/23239	0.00514659	0.0630963	0.0507194	Lif/Socs3	2
GO:0071895	GO:0071895	odontoblast differentiation	2/442	6/23239	0.00514659	0.0630963	0.0507194	Serpine1/Cebpb	2
GO:0090027	GO:0090027	negative regulation of monocyte chemotaxis	2/442	6/23239	0.00514659	0.0630963	0.0507194	Dusp1/Grem1	2
GO:0090032	GO:0090032	negative regulation of steroid hormone biosynthetic process	2/442	6/23239	0.00514659	0.0630963	0.0507194	Bmp2/Atp1a1	2
GO:0090080	GO:0090080	positive regulation of MAPKKK cascade by fibroblast growth factor receptor signaling pathway	2/442	6/23239	0.00514659	0.0630963	0.0507194	Fgf23/Fgfr1	2
GO:1900086	GO:1900086	positive regulation of peptidyl-tyrosine autophosphorylation	2/442	6/23239	0.00514659	0.0630963	0.0507194	Syk/Grem1	2
GO:0030225	GO:0030225	macrophage differentiation	4/442	37/23239	0.00519131	0.0631474	0.0507604	Il34/Trib1/Lif/L3mbtl3	4
GO:0032781	GO:0032781	positive regulation of ATPase activity	4/442	37/23239	0.00519131	0.0631474	0.0507604	Dnajb11/Dnajb1/Dynll1/Ahsa1	4
GO:0048255	GO:0048255	mRNA stabilization	4/442	37/23239	0.00519131	0.0631474	0.0507604	Rbm10/Apobec1/Zfp36/Hnrnpc	4
GO:0010959	GO:0010959	regulation of metal ion transport	16/442	407/23239	0.00524061	0.0634768	0.0510252	Grm6/Ubqln1/Per1/Vdr/Sik1/Ptpn22/Cxcl1/Saraf/Gnao1/Cx3cl1/Atp1a1/Serpine1/Mllt6/Wfs1/Hecw2/Bcl2	16
GO:0046850	GO:0046850	regulation of bone remodeling	5/442	59/23239	0.00524557	0.0634768	0.0510252	Pdk4/Syk/Adam8/S1pr1/Grem1	5
GO:0002363	GO:0002363	alpha-beta T cell lineage commitment	3/442	19/23239	0.00527932	0.0637202	0.0512208	Otud5/Batf/Bcl2	3
GO:0045844	GO:0045844	positive regulation of striated muscle tissue development	6/442	84/23239	0.00533962	0.0639921	0.0514394	Trip10/Pim1/Creb1/Fgfr1/Bcl2/Grem1	6
GO:0048636	GO:0048636	positive regulation of muscle organ development	6/442	84/23239	0.00533962	0.0639921	0.0514394	Trip10/Pim1/Creb1/Fgfr1/Bcl2/Grem1	6
GO:0046632	GO:0046632	alpha-beta T cell differentiation	7/442	111/23239	0.00535665	0.0639921	0.0514394	Relb/Syk/Otud5/Batf/Bcl3/Bcl2/Zbtb16	7
GO:1905330	GO:1905330	regulation of morphogenesis of an epithelium	7/442	111/23239	0.00535665	0.0639921	0.0514394	Lhx1/Ahi1/Dvl1/Fgfr1/Lif/Fzd1/Grem1	7
GO:0002764	GO:0002764	immune response-regulating signaling pathway	17/442	445/23239	0.00539578	0.06425	0.0516467	Stk11/Ubqln1/Nfkbia/Syk/Cblb/Hspd1/Ptpn22/Tec/Clec4e/Clec4d/Plekha1/Klhl6/Tlr7/Cd14/Btla/Bcl2/Lsm14a	17
GO:0031330	GO:0031330	negative regulation of cellular catabolic process	11/442	234/23239	0.00540575	0.06425	0.0516467	Usp19/Ddit4/Hsp90ab1/Ptpn22/Rbm10/Hp/Mcl1/Apobec1/Zfp36/Bcl2/Hnrnpc	11
GO:0050878	GO:0050878	regulation of body fluid levels	14/442	337/23239	0.00546631	0.0648049	0.0520927	Trpv4/Syk/Vdr/Cldn1/Creb1/P2ry1/Tec/Scnn1a/Cx3cl1/Scd1/Serpine1/Mllt6/Wfs1/Mmp13	14
GO:0042098	GO:0042098	T cell proliferation	10/442	202/23239	0.00549447	0.0649739	0.0522286	Sdc4/Prkar1a/Syk/Cblb/Ptpn22/Vcam1/Cd209a/Btla/Rasal3/Cebpb	10
GO:0002237	GO:0002237	response to molecule of bacterial origin	15/442	373/23239	0.00551587	0.0650622	0.0522996	Acp5/Nfkbia/Hsf1/Pdcd4/Il1rn/Ptpn22/Cxcl1/Cx3cl1/Trib1/Ccl2/Serpine1/Zfp36/Cd14/Junb/Cebpb	15
GO:0045444	GO:0045444	fat cell differentiation	11/442	235/23239	0.00557738	0.0650944	0.0523255	Trpv4/Taf8/Creb1/Bmp2/Crebl2/Scd1/Mrap/Zfp36/Per2/Cebpb/Zbtb16	11
GO:0002763	GO:0002763	positive regulation of myeloid leukocyte differentiation	5/442	60/23239	0.00563497	0.0650944	0.0523255	Creb1/Il34/Trib1/Lif/Slc9b2	5
GO:0014911	GO:0014911	positive regulation of smooth muscle cell migration	5/442	60/23239	0.00563497	0.0650944	0.0523255	Myc/Adamts1/Cyp1b1/Postn/Bcl2	5
GO:0061333	GO:0061333	renal tubule morphogenesis	6/442	85/23239	0.00565526	0.0650944	0.0523255	Lhx1/Ahi1/Myc/Bmp2/Bcl2/Grem1	6
GO:1900182	GO:1900182	positive regulation of protein localization to nucleus	6/442	85/23239	0.00565526	0.0650944	0.0523255	Stk11/Hsp90aa1/Hsp90ab1/Ptpn22/Bag3/Lif	6
GO:1901863	GO:1901863	positive regulation of muscle tissue development	6/442	85/23239	0.00565526	0.0650944	0.0523255	Trip10/Pim1/Creb1/Fgfr1/Bcl2/Grem1	6
GO:1904035	GO:1904035	regulation of epithelial cell apoptotic process	6/442	85/23239	0.00565526	0.0650944	0.0523255	Angptl4/Pdcd4/Capn10/Serpine1/Wfs1/Zfp36	6
GO:0050715	GO:0050715	positive regulation of cytokine secretion	8/442	141/23239	0.00565796	0.0650944	0.0523255	Trpv4/Syk/Hspd1/Postn/Ptpn22/Clec4e/Flt3/Cd14	8
GO:0106106	GO:0106106	cold-induced thermogenesis	8/442	141/23239	0.00565796	0.0650944	0.0523255	Stk11/Acsl1/Syk/Hsf1/Tle3/Scd1/Per2/Cebpb	8
GO:0120161	GO:0120161	regulation of cold-induced thermogenesis	8/442	141/23239	0.00565796	0.0650944	0.0523255	Stk11/Acsl1/Syk/Hsf1/Tle3/Scd1/Per2/Cebpb	8
GO:0042149	GO:0042149	cellular response to glucose starvation	4/442	38/23239	0.0057164	0.0652843	0.0524782	Nuak2/Sik1/Hspa5/Bcl2	4
GO:0043368	GO:0043368	positive T cell selection	4/442	38/23239	0.0057164	0.0652843	0.0524782	Stk11/Otud5/Batf/Bcl2	4
GO:1905332	GO:1905332	positive regulation of morphogenesis of an epithelium	4/442	38/23239	0.0057164	0.0652843	0.0524782	Lhx1/Ahi1/Lif/Grem1	4
GO:0043434	GO:0043434	response to peptide hormone	13/442	304/23239	0.00576409	0.0656685	0.0527869	Trpv4/Cacybp/Pdk4/Serpina3n/Hsf1/Creb1/Capn10/Lpin3/Slc27a1/Ncoa5/Serpina3g/Socs3/Serpina3f	13
GO:0002695	GO:0002695	negative regulation of leukocyte activation	9/442	172/23239	0.00580336	0.0657949	0.0528886	Sdc4/Prkar1a/Cblb/Samsn1/Ptpn22/Cx3cl1/Flt3/Btla/Cebpb	9
GO:0016202	GO:0016202	regulation of striated muscle tissue development	9/442	172/23239	0.00580336	0.0657949	0.0528886	Usp19/Trip10/Pim1/Creb1/Bmp2/Tsc22d3/Fgfr1/Bcl2/Grem1	9
GO:0032677	GO:0032677	regulation of interleukin-8 production	5/442	61/23239	0.00604433	0.0683609	0.0549513	Ptpn22/Serpine1/Tlr7/Cd14/Bcl3	5
GO:0010810	GO:0010810	regulation of cell-substrate adhesion	10/442	205/23239	0.00607901	0.0683737	0.0549615	Calr/Sdc4/Fam107a/Men1/Postn/Cyr61/Dmp1/Serpine1/Bcl2/Grem1	10
GO:0010759	GO:0010759	positive regulation of macrophage chemotaxis	3/442	20/23239	0.00612429	0.0683737	0.0549615	Trpv4/Cx3cl1/Ccl2	3
GO:0045649	GO:0045649	regulation of macrophage differentiation	3/442	20/23239	0.00612429	0.0683737	0.0549615	Il34/Trib1/Lif	3
GO:0070498	GO:0070498	interleukin-1-mediated signaling pathway	3/442	20/23239	0.00612429	0.0683737	0.0549615	Il1r1/Il1r2/Il1rn	3
GO:0072087	GO:0072087	renal vesicle development	3/442	20/23239	0.00612429	0.0683737	0.0549615	Lhx1/Lif/Grem1	3
GO:0050684	GO:0050684	regulation of mRNA processing	8/442	143/23239	0.00614793	0.0683737	0.0549615	Hspa8/Hsf1/Tra2b/Srsf7/Tra2a/Rbm10/Ythdc1/Jmjd6	8
GO:0072073	GO:0072073	kidney epithelium development	8/442	143/23239	0.00614793	0.0683737	0.0549615	Lhx1/Ahi1/Myc/Bmp2/Fgfr1/Lif/Bcl2/Grem1	8
GO:0043534	GO:0043534	blood vessel endothelial cell migration	7/442	114/23239	0.00618464	0.0686187	0.0551585	Hspb1/Nus1/Adam8/Spred1/Fgfr1/Jcad/Grem1	7
GO:1900015	GO:1900015	regulation of cytokine production involved in inflammatory response	4/442	39/23239	0.00627573	0.0693001	0.0557062	Per1/Pdcd4/Chid1/Il1r2	4
GO:1903573	GO:1903573	negative regulation of response to endoplasmic reticulum stress	4/442	39/23239	0.00627573	0.0693001	0.0557062	Dnajc3/Herpud1/Hyou1/Wfs1	4
GO:0015850	GO:0015850	organic hydroxy compound transport	11/442	239/23239	0.00630733	0.0694848	0.0558547	Stx1a/Adora2b/Nfkbia/Syk/Myc/Nus1/Msr1/Soat1/P2ry1/Slc10a6/Slc5a3	11
GO:0070664	GO:0070664	negative regulation of leukocyte proliferation	6/442	87/23239	0.00632709	0.0695385	0.0558978	Sdc4/Prkar1a/Cblb/Btla/Cebpb/Grem1	6
GO:0055067	GO:0055067	monovalent inorganic cation homeostasis	8/442	144/23239	0.00640467	0.0702259	0.0564504	Pdk4/Atp6v0d2/Scnn1a/Rab20/Atp1a1/Mllt6/Mafg/Bcl2	8
GO:1902807	GO:1902807	negative regulation of cell cycle G1/S phase transition	5/442	62/23239	0.00647415	0.0707054	0.0568358	Prmt2/Fam107a/Men1/Fbxo31/Bcl2	5
GO:1901861	GO:1901861	regulation of muscle tissue development	9/442	175/23239	0.00647867	0.0707054	0.0568358	Usp19/Trip10/Pim1/Creb1/Bmp2/Tsc22d3/Fgfr1/Bcl2/Grem1	9
GO:0032388	GO:0032388	positive regulation of intracellular transport	10/442	207/23239	0.00649485	0.0707166	0.0568449	Gab2/Adora2b/Hsp90aa1/Syk/Hsp90ab1/Capn10/Ptpn22/Edem1/Bag3/Ccl2	10
GO:0045861	GO:0045861	negative regulation of proteolysis	14/442	344/23239	0.0065116	0.0707342	0.056859	Usp19/Serpina3n/Hsp90ab1/Il1r2/Serpinb8/Herpud1/Birc3/Siah2/Serpine1/Picalm/Serpina3g/Serpina3f/Serpinh1/Hspa1b	14
GO:0051271	GO:0051271	negative regulation of cellular component movement	13/442	309/23239	0.00657801	0.0712898	0.0573056	Sema6b/Cdkn1b/Calr/Cyp1b1/Dusp1/Il1rn/Spred1/Sema3a/Cx3cl1/Trib1/Serpine1/Bcl2/Grem1	13
GO:0097530	GO:0097530	granulocyte migration	8/442	145/23239	0.00666946	0.0721136	0.0579678	Trpv4/Syk/Adam8/Il1r1/Il1rn/Cxcl1/Cx3cl1/Ccl2	8
GO:0010466	GO:0010466	negative regulation of peptidase activity	11/442	241/23239	0.00669938	0.0721234	0.0579757	Serpina3n/Serpinb8/Herpud1/Birc3/Siah2/Serpine1/Picalm/Serpina3g/Serpina3f/Serpinh1/Hspa1b	11
GO:0061448	GO:0061448	connective tissue development	12/442	275/23239	0.00670799	0.0721234	0.0579757	Trpv4/Ctgf/Col11a2/Bmp2/Ctsk/Cyr61/Fgfr1/Creb3l2/Mmp13/Zbtb16/Serpinh1/Grem1	12
GO:0048634	GO:0048634	regulation of muscle organ development	9/442	176/23239	0.00671669	0.0721234	0.0579757	Usp19/Trip10/Pim1/Creb1/Bmp2/Tsc22d3/Fgfr1/Bcl2/Grem1	9
GO:0045454	GO:0045454	cell redox homeostasis	5/442	63/23239	0.00692496	0.0728803	0.0585841	Pdia6/Pdia4/Pdia3/Erp44/Egln2	5
GO:2000242	GO:2000242	negative regulation of reproductive process	5/442	63/23239	0.00692496	0.0728803	0.0585841	Cdkn1b/Stk11/Calr/Lif/Ovgp1	5
GO:0048639	GO:0048639	positive regulation of developmental growth	10/442	209/23239	0.00693246	0.0728803	0.0585841	Trip10/Hsf1/Pim1/Creb1/Fgfr1/Unc13a/Serpine1/Picalm/Flt3/Bcl2	10
GO:0002218	GO:0002218	activation of innate immune response	8/442	146/23239	0.00694246	0.0728803	0.0585841	Ubqln1/Nfkbia/Hspd1/Ptpn22/Tlr7/Hexim1/Cd14/Lsm14a	8
GO:0002693	GO:0002693	positive regulation of cellular extravasation	3/442	21/23239	0.0070454	0.0728803	0.0585841	Adam8/Il1r1/Ccl2	3
GO:0010866	GO:0010866	regulation of triglyceride biosynthetic process	3/442	21/23239	0.0070454	0.0728803	0.0585841	Sik1/Slc27a1/Thrsp	3
GO:0033008	GO:0033008	positive regulation of mast cell activation involved in immune response	3/442	21/23239	0.0070454	0.0728803	0.0585841	Gab2/Adora2b/Syk	3
GO:0042533	GO:0042533	tumor necrosis factor biosynthetic process	3/442	21/23239	0.0070454	0.0728803	0.0585841	Hspb1/Errfi1/Bcl3	3
GO:0042534	GO:0042534	regulation of tumor necrosis factor biosynthetic process	3/442	21/23239	0.0070454	0.0728803	0.0585841	Hspb1/Errfi1/Bcl3	3
GO:0043306	GO:0043306	positive regulation of mast cell degranulation	3/442	21/23239	0.0070454	0.0728803	0.0585841	Gab2/Adora2b/Syk	3
GO:0043369	GO:0043369	CD4-positive or CD8-positive, alpha-beta T cell lineage commitment	3/442	21/23239	0.0070454	0.0728803	0.0585841	Otud5/Batf/Bcl2	3
GO:0046641	GO:0046641	positive regulation of alpha-beta T cell proliferation	3/442	21/23239	0.0070454	0.0728803	0.0585841	Syk/Ptpn22/Rasal3	3
GO:0006547	GO:0006547	histidine metabolic process	2/442	7/23239	0.00711484	0.0728803	0.0585841	Hal/Hdc	2
GO:0033629	GO:0033629	negative regulation of cell adhesion mediated by integrin	2/442	7/23239	0.00711484	0.0728803	0.0585841	Cyp1b1/Serpine1	2
GO:0034154	GO:0034154	toll-like receptor 7 signaling pathway	2/442	7/23239	0.00711484	0.0728803	0.0585841	Ptpn22/Tlr7	2
GO:0060770	GO:0060770	negative regulation of epithelial cell proliferation involved in prostate gland development	2/442	7/23239	0.00711484	0.0728803	0.0585841	Cdkn1b/Stk11	2
GO:0071676	GO:0071676	negative regulation of mononuclear cell migration	2/442	7/23239	0.00711484	0.0728803	0.0585841	Dusp1/Grem1	2
GO:1900084	GO:1900084	regulation of peptidyl-tyrosine autophosphorylation	2/442	7/23239	0.00711484	0.0728803	0.0585841	Syk/Grem1	2
GO:1903069	GO:1903069	regulation of ER-associated ubiquitin-dependent protein catabolic process	2/442	7/23239	0.00711484	0.0728803	0.0585841	Ubqln1/Herpud1	2
GO:2000271	GO:2000271	positive regulation of fibroblast apoptotic process	2/442	7/23239	0.00711484	0.0728803	0.0585841	Stk17b/Btg1	2
GO:2000698	GO:2000698	positive regulation of epithelial cell differentiation involved in kidney development	2/442	7/23239	0.00711484	0.0728803	0.0585841	Lhx1/Lif	2
GO:0051250	GO:0051250	negative regulation of lymphocyte activation	8/442	147/23239	0.00722381	0.0738346	0.0593512	Sdc4/Prkar1a/Cblb/Samsn1/Ptpn22/Flt3/Btla/Cebpb	8
GO:0010631	GO:0010631	epithelial cell migration	12/442	278/23239	0.00728556	0.0742151	0.059657	Calr/Gab2/Hspb1/Nus1/Cyp1b1/Adam8/Spred1/Sema3a/Fgfr1/Jcad/Serpine1/Grem1	12
GO:0002793	GO:0002793	positive regulation of peptide secretion	13/442	313/23239	0.00729281	0.0742151	0.059657	Dynll1/Trpv4/Syk/Hspd1/Capn10/Glul/Postn/Ptpn22/Clec4e/Lif/Flt3/Mmp13/Cd14	13
GO:0006814	GO:0006814	sodium ion transport	10/442	211/23239	0.00739258	0.0746732	0.0600253	Per1/Sik1/Slc10a6/Cxcl1/Scnn1a/Atp1a1/Slc9b2/Mllt6/Hecw2/Slc5a3	10
GO:0001658	GO:0001658	branching involved in ureteric bud morphogenesis	5/442	64/23239	0.00739725	0.0746732	0.0600253	Lhx1/Myc/Bmp2/Bcl2/Grem1	5
GO:0002526	GO:0002526	acute inflammatory response	7/442	118/23239	0.00743254	0.0746732	0.0600253	Serpina3n/Adam8/Il1rn/Cxcl1/Hp/Orm1/Saa3	7
GO:0090090	GO:0090090	negative regulation of canonical Wnt signaling pathway	7/442	118/23239	0.00743254	0.0746732	0.0600253	Stk11/Tle1/Tle3/Siah2/Nphp4/Fzd1/Grem1	7
GO:1990266	GO:1990266	neutrophil migration	7/442	118/23239	0.00743254	0.0746732	0.0600253	Syk/Adam8/Il1r1/Il1rn/Cxcl1/Cx3cl1/Ccl2	7
GO:0070167	GO:0070167	regulation of biomineral tissue development	6/442	90/23239	0.00744103	0.0746732	0.0600253	Fgf23/Bmp2/Dmp1/S1pr1/Cebpb/Grem1	6
GO:0009895	GO:0009895	negative regulation of catabolic process	12/442	279/23239	0.00748653	0.0746732	0.0600253	Usp19/Ddit4/Hsp90ab1/Banp/Ptpn22/Rbm10/Hp/Mcl1/Apobec1/Zfp36/Bcl2/Hnrnpc	12
GO:0071222	GO:0071222	cellular response to lipopolysaccharide	12/442	279/23239	0.00748653	0.0746732	0.0600253	Nfkbia/Pdcd4/Il1rn/Ptpn22/Cxcl1/Cx3cl1/Trib1/Ccl2/Serpine1/Zfp36/Cd14/Cebpb	12
GO:0038083	GO:0038083	peptidyl-tyrosine autophosphorylation	4/442	41/23239	0.0075008	0.0746732	0.0600253	Syk/Sla/Tec/Grem1	4
GO:0050685	GO:0050685	positive regulation of mRNA processing	4/442	41/23239	0.0075008	0.0746732	0.0600253	Hspa8/Hsf1/Tra2b/Tra2a	4
GO:0010950	GO:0010950	positive regulation of endopeptidase activity	8/442	148/23239	0.00751368	0.0746732	0.0600253	Ctgf/Myc/Hsf1/Men1/Hspd1/Cyr61/Tbc1d10a/Picalm	8
GO:0090132	GO:0090132	epithelium migration	12/442	280/23239	0.00769184	0.0762815	0.0613181	Calr/Gab2/Hspb1/Nus1/Cyp1b1/Adam8/Spred1/Sema3a/Fgfr1/Jcad/Serpine1/Grem1	12
GO:0015931	GO:0015931	nucleobase-containing compound transport	9/442	180/23239	0.00773647	0.0765616	0.0615433	Gle1/Hsf1/Srsf7/Slc25a36/Ythdc1/Bicd2/Alkbh5/Zfp36/Gm14085	9
GO:0032434	GO:0032434	regulation of proteasomal ubiquitin-dependent protein catabolic process	7/442	119/23239	0.00777165	0.0767471	0.0616924	Ubqln1/Hsp90ab1/Dvl1/Herpud1/Trib1/Hspa1b/Hspa1a	7
GO:0030178	GO:0030178	negative regulation of Wnt signaling pathway	8/442	149/23239	0.00781222	0.0767917	0.0617283	Stk11/Tle1/Bmp2/Tle3/Siah2/Nphp4/Fzd1/Grem1	8
GO:0002028	GO:0002028	regulation of sodium ion transport	6/442	91/23239	0.00784193	0.0767917	0.0617283	Per1/Sik1/Cxcl1/Atp1a1/Mllt6/Hecw2	6
GO:0051384	GO:0051384	response to glucocorticoid	6/442	91/23239	0.00784193	0.0767917	0.0617283	Ddit4/Fam107a/Il1rn/Sult1a1/Zfp36/Bcl2	6
GO:2000060	GO:2000060	positive regulation of ubiquitin-dependent protein catabolic process	6/442	91/23239	0.00784193	0.0767917	0.0617283	Ubqln1/Dvl1/Herpud1/Trib1/Hspa1b/Hspa1a	6
GO:0042108	GO:0042108	positive regulation of cytokine biosynthetic process	5/442	65/23239	0.00789152	0.0771157	0.0619887	Hspb1/Syk/Tlr7/Bcl3/Cebpg	5
GO:0002320	GO:0002320	lymphoid progenitor cell differentiation	3/442	22/23239	0.00804421	0.0774732	0.0622761	Batf/Flt3/Bcl2	3
GO:0015874	GO:0015874	norepinephrine transport	3/442	22/23239	0.00804421	0.0774732	0.0622761	Stx1a/Adora2b/P2ry1	3
GO:0043153	GO:0043153	entrainment of circadian clock by photoperiod	3/442	22/23239	0.00804421	0.0774732	0.0622761	Per1/Sik1/Per2	3
GO:0045736	GO:0045736	negative regulation of cyclin-dependent protein serine/threonine kinase activity	3/442	22/23239	0.00804421	0.0774732	0.0622761	Cdkn1b/Men1/Hexim1	3
GO:0070230	GO:0070230	positive regulation of lymphocyte apoptotic process	3/442	22/23239	0.00804421	0.0774732	0.0622761	Myc/Adam8/Pdcd1	3
GO:0070841	GO:0070841	inclusion body assembly	3/442	22/23239	0.00804421	0.0774732	0.0622761	Dnajb1/Hsf1/Dnaja4	3
GO:0072273	GO:0072273	metanephric nephron morphogenesis	3/442	22/23239	0.00804421	0.0774732	0.0622761	Lhx1/Lif/Grem1	3
GO:0090130	GO:0090130	tissue migration	12/442	282/23239	0.0081157	0.0777184	0.0624732	Calr/Gab2/Hspb1/Nus1/Cyp1b1/Adam8/Spred1/Sema3a/Fgfr1/Jcad/Serpine1/Grem1	12
GO:0031214	GO:0031214	biomineral tissue development	8/442	150/23239	0.00811959	0.0777184	0.0624732	Fgf23/Bmp2/Dmp1/Icmt/S1pr1/Mmp13/Cebpb/Grem1	8
GO:0051053	GO:0051053	negative regulation of DNA metabolic process	8/442	150/23239	0.00811959	0.0777184	0.0624732	Hsf1/Gzma/Dusp1/Men1/Apobec1/Hist1h1e/Rnf169/Hnrnpc	8
GO:0002534	GO:0002534	cytokine production involved in inflammatory response	4/442	42/23239	0.00816831	0.0778657	0.0625915	Per1/Pdcd4/Chid1/Il1r2	4
GO:0060135	GO:0060135	maternal process involved in female pregnancy	4/442	42/23239	0.00816831	0.0778657	0.0625915	Vdr/Men1/Lif/Junb	4
GO:1901224	GO:1901224	positive regulation of NIK/NF-kappaB signaling	5/442	66/23239	0.00840828	0.07999	0.0642992	Calr/Pdcd4/Tlr7/Cd14/Grem1	5
GO:0045834	GO:0045834	positive regulation of lipid metabolic process	8/442	151/23239	0.00843594	0.0800111	0.0643161	Angptl4/Adora2b/Pnpla2/Creb1/Cyr61/Slc27a1/Crebl2/Scd1	8
GO:0006605	GO:0006605	protein targeting	11/442	249/23239	0.00846189	0.0800111	0.0643161	Golga7/Hspa8/Pex13/Hsp90aa1/Hspd1/Bag3/Srpr/Spcs2/Ccl2/Rab3ip/Pex26	11
GO:0070374	GO:0070374	positive regulation of ERK1 and ERK2 cascade	11/442	249/23239	0.00846189	0.0800111	0.0643161	Fgf23/Trpv4/Ctgf/Bmp2/P2ry1/Ptpn22/Fgfr1/Cx3cl1/Ccl2/Acta2/Flt3	11
GO:0071456	GO:0071456	cellular response to hypoxia	6/442	93/23239	0.00869	0.0818411	0.0657872	Ubqln1/Usp19/Myc/Adam8/Hyou1/Bcl2	6
GO:0046486	GO:0046486	glycerolipid metabolic process	13/442	320/23239	0.00869047	0.0818411	0.0657872	Serinc3/Mtmr4/Acsl1/Sik1/Pnpla2/Pip4k2a/Lpin3/Piga/Slc27a1/Thrsp/Scd1/Apobec1/Socs3	13
GO:0002244	GO:0002244	hematopoietic progenitor cell differentiation	8/442	152/23239	0.00876144	0.0823434	0.066191	Armc6/Zfat/Batf/Wdr78/Flt3/Ppp4r2/Bcl2/Rbm47	8
GO:0050714	GO:0050714	positive regulation of protein secretion	12/442	285/23239	0.00878553	0.082404	0.0662397	Dynll1/Trpv4/Syk/Hspd1/Capn10/Glul/Postn/Ptpn22/Clec4e/Flt3/Mmp13/Cd14	12
GO:0002888	GO:0002888	positive regulation of myeloid leukocyte mediated immunity	4/442	43/23239	0.00887359	0.0828971	0.066636	Gab2/Adora2b/Syk/Cxcl1	4
GO:0043489	GO:0043489	RNA stabilization	4/442	43/23239	0.00887359	0.0828971	0.066636	Rbm10/Apobec1/Zfp36/Hnrnpc	4
GO:0032637	GO:0032637	interleukin-8 production	5/442	67/23239	0.008948	0.0832592	0.0669271	Ptpn22/Serpine1/Tlr7/Cd14/Bcl3	5
GO:0046635	GO:0046635	positive regulation of alpha-beta T cell activation	5/442	67/23239	0.008948	0.0832592	0.0669271	Syk/Ptpn22/Hsph1/Rasal3/Zbtb16	5
GO:0009648	GO:0009648	photoperiodism	3/442	23/23239	0.00912214	0.0843752	0.0678242	Per1/Sik1/Per2	3
GO:0032928	GO:0032928	regulation of superoxide anion generation	3/442	23/23239	0.00912214	0.0843752	0.0678242	Acp5/Syk/Cxcl1	3
GO:1905523	GO:1905523	positive regulation of macrophage migration	3/442	23/23239	0.00912214	0.0843752	0.0678242	Trpv4/Cx3cl1/Ccl2	3
GO:0048588	GO:0048588	developmental cell growth	11/442	252/23239	0.00920839	0.0847989	0.0681648	Sema6b/Stk11/Trip10/Prmt2/Hsp90aa1/Hsp90ab1/Postn/Sema3a/Dvl1/Unc13a/Picalm	11
GO:0071219	GO:0071219	cellular response to molecule of bacterial origin	12/442	287/23239	0.00925552	0.0847989	0.0681648	Nfkbia/Pdcd4/Il1rn/Ptpn22/Cxcl1/Cx3cl1/Trib1/Ccl2/Serpine1/Zfp36/Cd14/Cebpb	12
GO:0006030	GO:0006030	chitin metabolic process	2/442	8/23239	0.00936764	0.0847989	0.0681648	Chil3/Ovgp1	2
GO:0006032	GO:0006032	chitin catabolic process	2/442	8/23239	0.00936764	0.0847989	0.0681648	Chil3/Ovgp1	2
GO:0006488	GO:0006488	dolichol-linked oligosaccharide biosynthetic process	2/442	8/23239	0.00936764	0.0847989	0.0681648	Nus1/Alg12	2
GO:0017185	GO:0017185	peptidyl-lysine hydroxylation	2/442	8/23239	0.00936764	0.0847989	0.0681648	Plod1/Jmjd6	2
GO:0031946	GO:0031946	regulation of glucocorticoid biosynthetic process	2/442	8/23239	0.00936764	0.0847989	0.0681648	Bmp2/Atp1a1	2
GO:0048793	GO:0048793	pronephros development	2/442	8/23239	0.00936764	0.0847989	0.0681648	Lhx1/Ahi1	2
GO:0051135	GO:0051135	positive regulation of NK T cell activation	2/442	8/23239	0.00936764	0.0847989	0.0681648	Hsph1/Rasal3	2
GO:0070561	GO:0070561	vitamin D receptor signaling pathway	2/442	8/23239	0.00936764	0.0847989	0.0681648	Vdr/Pim1	2
GO:1903726	GO:1903726	negative regulation of phospholipid metabolic process	2/442	8/23239	0.00936764	0.0847989	0.0681648	Slc27a1/Pik3ip1	2
GO:1990138	GO:1990138	neuron projection extension	9/442	186/23239	0.00948235	0.0856005	0.0688091	Sema6b/Stk11/Hsp90aa1/Hsp90ab1/Postn/Sema3a/Dvl1/Unc13a/Picalm	9
GO:0019915	GO:0019915	lipid storage	5/442	68/23239	0.00951117	0.0856005	0.0688091	Nfkbia/Msr1/Pnpla2/Soat1/Plin2	5
GO:0043407	GO:0043407	negative regulation of MAP kinase activity	5/442	68/23239	0.00951117	0.0856005	0.0688091	Dusp1/Spry4/Spred1/Ptpn22/Dnaja1	5
GO:0002224	GO:0002224	toll-like receptor signaling pathway	6/442	95/23239	0.00960182	0.0857311	0.0689141	Ubqln1/Nfkbia/Hspd1/Ptpn22/Tlr7/Cd14	6
GO:0031960	GO:0031960	response to corticosteroid	6/442	95/23239	0.00960182	0.0857311	0.0689141	Ddit4/Fam107a/Il1rn/Sult1a1/Zfp36/Bcl2	6
GO:0120162	GO:0120162	positive regulation of cold-induced thermogenesis	6/442	95/23239	0.00960182	0.0857311	0.0689141	Acsl1/Syk/Hsf1/Scd1/Per2/Cebpb	6
GO:0040018	GO:0040018	positive regulation of multicellular organism growth	4/442	44/23239	0.00961745	0.0857311	0.0689141	Hsf1/Creb1/Flt3/Bcl2	4
GO:0090184	GO:0090184	positive regulation of kidney development	4/442	44/23239	0.00961745	0.0857311	0.0689141	Lhx1/Myc/Lif/Grem1	4
GO:0034248	GO:0034248	regulation of cellular amide metabolic process	14/442	361/23239	0.0097219	0.0864971	0.0695299	Calr/Pdk4/Gle1/Cnot8/Per1/Dnajc3/Ngdn/Cyp1b1/Cyr61/Picalm/Zfp36/Bcl3/Per2/Lsm14a	14
GO:0048771	GO:0048771	tissue remodeling	9/442	187/23239	0.00980009	0.0870271	0.0699559	Acp5/Pdk4/Syk/Vdr/Adam8/Ctsk/Lif/S1pr1/Grem1	9
GO:0010212	GO:0010212	response to ionizing radiation	7/442	125/23239	0.0100509	0.0890846	0.0716098	Stk11/Myc/Hsf1/Men1/Ints3/Apobec1/Bcl2	7
GO:0042509	GO:0042509	regulation of tyrosine phosphorylation of STAT protein	5/442	69/23239	0.0100982	0.0893351	0.0718111	Prmt2/Hsf1/Traf3ip1/Lif/Socs3	5
GO:0010952	GO:0010952	positive regulation of peptidase activity	8/442	156/23239	0.010158	0.0896003	0.0720243	Ctgf/Myc/Hsf1/Men1/Hspd1/Cyr61/Tbc1d10a/Picalm	8
GO:0016556	GO:0016556	mRNA modification	3/442	24/23239	0.0102804	0.0896003	0.0720243	Dnajb11/Apobec1/Hnrnpc	3
GO:0046426	GO:0046426	negative regulation of JAK-STAT cascade	3/442	24/23239	0.0102804	0.0896003	0.0720243	Traf3ip1/Socs3/Bcl3	3
GO:0048025	GO:0048025	negative regulation of mRNA splicing, via spliceosome	3/442	24/23239	0.0102804	0.0896003	0.0720243	Tra2b/Srsf7/Rbm10	3
GO:0070050	GO:0070050	neuron cellular homeostasis	3/442	24/23239	0.0102804	0.0896003	0.0720243	P2ry1/Cx3cl1/Kcnh1	3
GO:0072677	GO:0072677	eosinophil migration	3/442	24/23239	0.0102804	0.0896003	0.0720243	Adam8/Cx3cl1/Ccl2	3
GO:1904030	GO:1904030	negative regulation of cyclin-dependent protein kinase activity	3/442	24/23239	0.0102804	0.0896003	0.0720243	Cdkn1b/Men1/Hexim1	3
GO:0042593	GO:0042593	glucose homeostasis	11/442	256/23239	0.0102817	0.0896003	0.0720243	Stk11/Gprc5b/Dynll1/Trpv4/Pdk4/Tra2b/Slc18a2/Vcam1/Slc9b2/Wfs1/Ncoa5	11
GO:0010948	GO:0010948	negative regulation of cell cycle process	10/442	222/23239	0.0103591	0.0901068	0.0724315	Calr/Mdm1/Prmt2/Fam107a/Hsp90ab1/Men1/Dync1li1/Lif/Fbxo31/Bcl2	10
GO:0016311	GO:0016311	dephosphorylation	14/442	364/23239	0.0103993	0.0901327	0.0724522	Acp5/Stk11/Nsmf/Mtmr4/Hsp90b1/Hsp90ab1/Dusp1/Ptp4a1/Spred1/Bmp2/Ptpn22/Ppp4r2/Bcl2/Cttnbp2nl	14
GO:1902373	GO:1902373	negative regulation of mRNA catabolic process	4/442	45/23239	0.0104007	0.0901327	0.0724522	Rbm10/Apobec1/Zfp36/Hnrnpc	4
GO:0002221	GO:0002221	pattern recognition receptor signaling pathway	7/442	126/23239	0.0104735	0.0904282	0.0726898	Ubqln1/Nfkbia/Hspd1/Ptpn22/Tlr7/Cd14/Lsm14a	7
GO:1903322	GO:1903322	positive regulation of protein modification by small protein conjugation or removal	7/442	126/23239	0.0104735	0.0904282	0.0726898	Ubqln1/Fam107a/Hspa5/Ptpn22/Birc3/Trib1/Wfs1	7
GO:0042594	GO:0042594	response to starvation	8/442	157/23239	0.0105316	0.0907618	0.0729579	Angptl4/Nuak2/Pdk4/Sik1/Glul/Hspa5/Zfp36/Bcl2	8
GO:0033500	GO:0033500	carbohydrate homeostasis	11/442	257/23239	0.0105644	0.0908428	0.0730231	Stk11/Gprc5b/Dynll1/Trpv4/Pdk4/Tra2b/Slc18a2/Vcam1/Slc9b2/Wfs1/Ncoa5	11
GO:2001237	GO:2001237	negative regulation of extrinsic apoptotic signaling pathway	6/442	97/23239	0.0105799	0.0908428	0.0730231	Cx3cl1/Siah2/Serpine1/Mcl1/Sgms1/Bcl2	6
GO:0042130	GO:0042130	negative regulation of T cell proliferation	5/442	70/23239	0.0107097	0.0914534	0.0735139	Sdc4/Prkar1a/Cblb/Btla/Cebpb	5
GO:0060675	GO:0060675	ureteric bud morphogenesis	5/442	70/23239	0.0107097	0.0914534	0.0735139	Lhx1/Myc/Bmp2/Bcl2/Grem1	5
GO:1904029	GO:1904029	regulation of cyclin-dependent protein kinase activity	5/442	70/23239	0.0107097	0.0914534	0.0735139	Cdkn1b/Hsp90ab1/Men1/Ccnl1/Hexim1	5
GO:0043405	GO:0043405	regulation of MAP kinase activity	12/442	293/23239	0.0107836	0.0919167	0.0738863	Syk/Dusp1/Spry4/Adam8/Il1rn/Spred1/Bmp2/Ptpn22/Dnaja1/Map3k6/Fgfr1/Trib1	12
GO:0034599	GO:0034599	cellular response to oxidative stress	11/442	258/23239	0.0108531	0.0923406	0.0742271	Hspb1/Ubqln1/Hsf1/Agap3/Cyp1b1/Stk25/Hsph1/Mcl1/Plekha1/Fzd1/Bcl2	11
GO:0002696	GO:0002696	positive regulation of leukocyte activation	16/442	442/23239	0.0110735	0.0940442	0.0755965	Efnb3/Gab2/Adora2b/Hsp90aa1/Syk/Il15ra/Adam8/Hspd1/Ptpn22/Vcam1/Hsph1/Clec4d/Ccl2/Rasal3/Bcl2/Zbtb16	16
GO:0055024	GO:0055024	regulation of cardiac muscle tissue development	6/442	98/23239	0.0110944	0.0940511	0.0756021	Trip10/Pim1/Creb1/Bmp2/Fgfr1/Grem1	6
GO:0048536	GO:0048536	spleen development	4/442	46/23239	0.011224	0.0949768	0.0763461	Nfkb2/Flt3/Bcl3/Bcl2	4
GO:0072171	GO:0072171	mesonephric tubule morphogenesis	5/442	71/23239	0.011346	0.095071	0.0764219	Lhx1/Myc/Bmp2/Bcl2/Grem1	5
GO:0002758	GO:0002758	innate immune response-activating signal transduction	7/442	128/23239	0.0113573	0.095071	0.0764219	Ubqln1/Nfkbia/Hspd1/Ptpn22/Tlr7/Cd14/Lsm14a	7
GO:1903038	GO:1903038	negative regulation of leukocyte cell-cell adhesion	7/442	128/23239	0.0113573	0.095071	0.0764219	Sdc4/Prkar1a/Cblb/Adam8/Ptpn22/Btla/Cebpb	7
GO:0001649	GO:0001649	osteoblast differentiation	9/442	192/23239	0.0115107	0.095071	0.0764219	Fgf23/Men1/Bmp2/Cyr61/Fgfr1/Fzd1/Junb/Cebpb/Grem1	9
GO:0050866	GO:0050866	negative regulation of cell activation	9/442	192/23239	0.0115107	0.095071	0.0764219	Sdc4/Prkar1a/Cblb/Samsn1/Ptpn22/Cx3cl1/Flt3/Btla/Cebpb	9
GO:0006817	GO:0006817	phosphate ion transport	3/442	25/23239	0.0115201	0.095071	0.0764219	Fgf23/Fgfr1/Cebpb	3
GO:0009649	GO:0009649	entrainment of circadian clock	3/442	25/23239	0.0115201	0.095071	0.0764219	Per1/Sik1/Per2	3
GO:0010742	GO:0010742	macrophage derived foam cell differentiation	3/442	25/23239	0.0115201	0.095071	0.0764219	Nfkbia/Msr1/Soat1	3
GO:0031100	GO:0031100	animal organ regeneration	3/442	25/23239	0.0115201	0.095071	0.0764219	Lif/Lifr/Cebpb	3
GO:0032469	GO:0032469	endoplasmic reticulum calcium ion homeostasis	3/442	25/23239	0.0115201	0.095071	0.0764219	Herpud1/Wfs1/Bcl2	3
GO:0071425	GO:0071425	hematopoietic stem cell proliferation	3/442	25/23239	0.0115201	0.095071	0.0764219	Prg4/Pim1/Cxcl1	3
GO:0120033	GO:0120033	negative regulation of plasma membrane bounded cell projection assembly	3/442	25/23239	0.0115201	0.095071	0.0764219	Tchp/Ccp110/Rab3ip	3
GO:1903747	GO:1903747	regulation of establishment of protein localization to mitochondrion	3/442	25/23239	0.0115201	0.095071	0.0764219	Dnaja1/Hsph1/Bag3	3
GO:1904893	GO:1904893	negative regulation of STAT cascade	3/442	25/23239	0.0115201	0.095071	0.0764219	Traf3ip1/Socs3/Bcl3	3
GO:1901342	GO:1901342	regulation of vasculature development	13/442	332/23239	0.0115676	0.0952951	0.076602	Hspb1/Adora2b/Adamts1/Cyp1b1/Pdcd4/Spred1/Cx3cl1/Jcad/Lif/Ccl2/Btg1/Serpine1/Grem1	13
GO:0030278	GO:0030278	regulation of ossification	10/442	226/23239	0.0116368	0.0956189	0.0768623	Fgf23/Men1/Bmp2/Cyr61/Fgfr1/S1pr1/Cebpb/Bcl2/Zbtb16/Grem1	10
GO:0030336	GO:0030336	negative regulation of cell migration	11/442	261/23239	0.0117556	0.0956189	0.0768623	Calr/Cyp1b1/Dusp1/Il1rn/Spred1/Sema3a/Cx3cl1/Trib1/Serpine1/Bcl2/Grem1	11
GO:0045995	GO:0045995	regulation of embryonic development	7/442	129/23239	0.0118189	0.0956189	0.0768623	Lhx1/Hspa5/Il1rn/Dvl1/Fgfr1/Traf3ip1/Fzd1	7
GO:0001505	GO:0001505	regulation of neurotransmitter levels	14/442	370/23239	0.0118649	0.0956189	0.0768623	Acp5/Stx1a/Dynll1/Adora2b/Hsp90aa1/Cyp1b1/Hdc/P2ry1/Dvl1/Slc7a2/Amt/Unc13a/Per2/Kcnh1	14
GO:0032650	GO:0032650	regulation of interleukin-1 alpha production	2/442	9/23239	0.0118935	0.0956189	0.0768623	Il1r2/Cx3cl1	2
GO:0033689	GO:0033689	negative regulation of osteoblast proliferation	2/442	9/23239	0.0118935	0.0956189	0.0768623	Bcl2/Grem1	2
GO:0034139	GO:0034139	regulation of toll-like receptor 3 signaling pathway	2/442	9/23239	0.0118935	0.0956189	0.0768623	Ubqln1/Ptpn22	2
GO:0044539	GO:0044539	long-chain fatty acid import	2/442	9/23239	0.0118935	0.0956189	0.0768623	Acsl1/Slc27a1	2
GO:0060136	GO:0060136	embryonic process involved in female pregnancy	2/442	9/23239	0.0118935	0.0956189	0.0768623	Hsf1/Junb	2
GO:0060426	GO:0060426	lung vasculature development	2/442	9/23239	0.0118935	0.0956189	0.0768623	Errfi1/Lif	2
GO:0099509	GO:0099509	regulation of presynaptic cytosolic calcium ion concentration	2/442	9/23239	0.0118935	0.0956189	0.0768623	P2ry1/Kcnh1	2
GO:1902033	GO:1902033	regulation of hematopoietic stem cell proliferation	2/442	9/23239	0.0118935	0.0956189	0.0768623	Pim1/Cxcl1	2
GO:2000389	GO:2000389	regulation of neutrophil extravasation	2/442	9/23239	0.0118935	0.0956189	0.0768623	Adam8/Il1r1	2
GO:2000391	GO:2000391	positive regulation of neutrophil extravasation	2/442	9/23239	0.0118935	0.0956189	0.0768623	Adam8/Il1r1	2
GO:0009615	GO:0009615	response to virus	11/442	262/23239	0.0120688	0.096695	0.0777273	Serinc3/Ddit4/Ptpn22/Traf3ip1/Apobec1/Flt3/Tlr7/Bcl3/Bcl2/Trim12a/Lsm14a	11
GO:0060560	GO:0060560	developmental growth involved in morphogenesis	11/442	262/23239	0.0120688	0.096695	0.0777273	Sema6b/Stk11/Lhx1/Hsp90aa1/Hsp90ab1/Postn/Sema3a/Dvl1/Unc13a/Picalm/S1pr1	11
GO:0043542	GO:0043542	endothelial cell migration	9/442	194/23239	0.012254	0.0980113	0.0787854	Calr/Hspb1/Nus1/Cyp1b1/Adam8/Spred1/Fgfr1/Jcad/Grem1	9
GO:0090092	GO:0090092	regulation of transmembrane receptor protein serine/threonine kinase signaling pathway	10/442	228/23239	0.0123187	0.09836	0.0790657	Stk11/Hsp90ab1/Men1/Hspa5/Bmp2/Cyr61/Zfp451/Fzd1/Rasl11b/Grem1	10
GO:2001236	GO:2001236	regulation of extrinsic apoptotic signaling pathway	8/442	162/23239	0.0125537	0.100065	0.0804364	Pdia3/Fgfr1/Cx3cl1/Siah2/Serpine1/Mcl1/Sgms1/Bcl2	8
GO:1903362	GO:1903362	regulation of cellular protein catabolic process	10/442	229/23239	0.0126707	0.10031	0.0806328	Ubqln1/Usp19/Hsp90aa1/Hsp90ab1/Dvl1/Edem1/Herpud1/Trib1/Hspa1b/Hspa1a	10
GO:0007260	GO:0007260	tyrosine phosphorylation of STAT protein	5/442	73/23239	0.0126948	0.10031	0.0806328	Prmt2/Hsf1/Traf3ip1/Lif/Socs3	5
GO:0061097	GO:0061097	regulation of protein tyrosine kinase activity	5/442	73/23239	0.0126948	0.10031	0.0806328	Gprc5b/Cblb/Errfi1/Hsph1/Grem1	5
GO:0017015	GO:0017015	regulation of transforming growth factor beta receptor signaling pathway	6/442	101/23239	0.0127441	0.10031	0.0806328	Stk11/Hsp90ab1/Men1/Hspa5/Zfp451/Rasl11b	6
GO:2000300	GO:2000300	regulation of synaptic vesicle exocytosis	6/442	101/23239	0.0127441	0.10031	0.0806328	Stx1a/Adora2b/P2ry1/Dvl1/Unc13a/Kcnh1	6
GO:0048568	GO:0048568	embryonic organ development	17/442	488/23239	0.0127761	0.10031	0.0806328	Lhx1/Ahi1/Zfat/Myc/Hsf1/Tra2b/Men1/Vcam1/Cyr61/Dvl1/Fgfr1/Traf3ip1/Lif/Tmie/Junb/Socs3/Cebpb	17
GO:0045765	GO:0045765	regulation of angiogenesis	12/442	300/23239	0.0128051	0.10031	0.0806328	Hspb1/Adora2b/Adamts1/Cyp1b1/Spred1/Cx3cl1/Jcad/Lif/Ccl2/Btg1/Serpine1/Grem1	12
GO:0030574	GO:0030574	collagen catabolic process	3/442	26/23239	0.012842	0.10031	0.0806328	Mmp19/Ctsk/Mmp13	3
GO:0030970	GO:0030970	retrograde protein transport, ER to cytosol	3/442	26/23239	0.012842	0.10031	0.0806328	Hsp90b1/Edem1/Herpud1	3
GO:0043457	GO:0043457	regulation of cellular respiration	3/442	26/23239	0.012842	0.10031	0.0806328	Trpv4/Myc/Noa1	3
GO:0090077	GO:0090077	foam cell differentiation	3/442	26/23239	0.012842	0.10031	0.0806328	Nfkbia/Msr1/Soat1	3
GO:1903513	GO:1903513	endoplasmic reticulum to cytosol transport	3/442	26/23239	0.012842	0.10031	0.0806328	Hsp90b1/Edem1/Herpud1	3
GO:0050873	GO:0050873	brown fat cell differentiation	4/442	48/23239	0.0129937	0.101156	0.0813132	Trpv4/Scd1/Mrap/Cebpb	4
GO:2001239	GO:2001239	regulation of extrinsic apoptotic signaling pathway in absence of ligand	4/442	48/23239	0.0129937	0.101156	0.0813132	Fgfr1/Cx3cl1/Mcl1/Bcl2	4
GO:0009451	GO:0009451	RNA modification	7/442	132/23239	0.0132849	0.103064	0.0828472	Dnajb11/Trmo/Apobec1/Alkbh5/Trmt1l/Hnrnpc/Rbm47	7
GO:2001056	GO:2001056	positive regulation of cysteine-type endopeptidase activity	7/442	132/23239	0.0132849	0.103064	0.0828472	Ctgf/Myc/Hsf1/Men1/Hspd1/Cyr61/Tbc1d10a	7
GO:0042136	GO:0042136	neurotransmitter biosynthetic process	6/442	102/23239	0.0133302	0.103064	0.0828472	Acp5/Dynll1/Hsp90aa1/Cyp1b1/Hdc/Slc7a2	6
GO:0033002	GO:0033002	muscle cell proliferation	10/442	231/23239	0.0133975	0.103064	0.0828472	Cdkn1b/Prkar1a/Myc/Adamts1/Pim1/Pdcd4/Fgfr1/Cx3cl1/Trib1/S1pr1	10
GO:0006809	GO:0006809	nitric oxide biosynthetic process	5/442	74/23239	0.0134081	0.103064	0.0828472	Acp5/Dynll1/Hsp90aa1/Cyp1b1/Slc7a2	5
GO:0032652	GO:0032652	regulation of interleukin-1 production	5/442	74/23239	0.0134081	0.103064	0.0828472	Acp5/Hspb1/Il1r2/Errfi1/Cx3cl1	5
GO:1902115	GO:1902115	regulation of organelle assembly	9/442	197/23239	0.0134354	0.103064	0.0828472	Tchp/Dynll1/Sdc4/Mdm1/Pip4k2a/Ccp110/Spice1/Hspa1b/Hspa1a	9
GO:1903050	GO:1903050	regulation of proteolysis involved in cellular protein catabolic process	9/442	197/23239	0.0134354	0.103064	0.0828472	Ubqln1/Usp19/Hsp90ab1/Dvl1/Edem1/Herpud1/Trib1/Hspa1b/Hspa1a	9
GO:0009755	GO:0009755	hormone-mediated signaling pathway	8/442	164/23239	0.0134374	0.103064	0.0828472	Calr/Acsl1/Prmt2/Per1/Dnaja1/Fkbp4/Slc27a1/Ptges3	8
GO:0001657	GO:0001657	ureteric bud development	6/442	103/23239	0.013935	0.105544	0.0848402	Lhx1/Myc/Bmp2/Fgfr1/Bcl2/Grem1	6
GO:0072163	GO:0072163	mesonephric epithelium development	6/442	103/23239	0.013935	0.105544	0.0848402	Lhx1/Myc/Bmp2/Fgfr1/Bcl2/Grem1	6
GO:0072164	GO:0072164	mesonephric tubule development	6/442	103/23239	0.013935	0.105544	0.0848402	Lhx1/Myc/Bmp2/Fgfr1/Bcl2/Grem1	6
GO:1903844	GO:1903844	regulation of cellular response to transforming growth factor beta stimulus	6/442	103/23239	0.013935	0.105544	0.0848402	Stk11/Hsp90ab1/Men1/Hspa5/Zfp451/Rasl11b	6
GO:0010665	GO:0010665	regulation of cardiac muscle cell apoptotic process	4/442	49/23239	0.0139414	0.105544	0.0848402	Hspa8/Trip10/Hsf1/Bcl2	4
GO:0010761	GO:0010761	fibroblast migration	4/442	49/23239	0.0139414	0.105544	0.0848402	Sdc4/Fgfr1/Acta2/Tns1	4
GO:0045124	GO:0045124	regulation of bone resorption	4/442	49/23239	0.0139414	0.105544	0.0848402	Pdk4/Syk/Adam8/S1pr1	4
GO:2001222	GO:2001222	regulation of neuron migration	4/442	49/23239	0.0139414	0.105544	0.0848402	Nsmf/Il1r1/Sema3a/Fbxo31	4
GO:0070373	GO:0070373	negative regulation of ERK1 and ERK2 cascade	5/442	75/23239	0.0141481	0.106762	0.0858194	Dusp1/Spry4/Spred1/Errfi1/Lif	5
GO:1903201	GO:1903201	regulation of oxidative stress-induced cell death	5/442	75/23239	0.0141481	0.106762	0.0858194	Hspb1/Ubqln1/Hsph1/Mcl1/Fzd1	5
GO:0003338	GO:0003338	metanephros morphogenesis	3/442	27/23239	0.0142471	0.106819	0.0858652	Lhx1/Lif/Grem1	3
GO:0021871	GO:0021871	forebrain regionalization	3/442	27/23239	0.0142471	0.106819	0.0858652	Lhx1/Tra2b/Bmp2	3
GO:0036037	GO:0036037	CD8-positive, alpha-beta T cell activation	3/442	27/23239	0.0142471	0.106819	0.0858652	Ptpn22/Otud5/Bcl2	3
GO:0060713	GO:0060713	labyrinthine layer morphogenesis	3/442	27/23239	0.0142471	0.106819	0.0858652	Vcam1/Cyr61/Socs3	3
GO:0045927	GO:0045927	positive regulation of growth	12/442	305/23239	0.0144181	0.107617	0.0865071	Trip10/Ahi1/Hsf1/Pim1/Creb1/Fgfr1/Unc13a/Serpine1/Picalm/Wfs1/Flt3/Bcl2	12
GO:0030316	GO:0030316	osteoclast differentiation	6/442	104/23239	0.0145586	0.107617	0.0865071	Gab2/Adam8/Creb1/Slc9b2/Junb/Cebpb	6
GO:0006658	GO:0006658	phosphatidylserine metabolic process	2/442	10/23239	0.0146813	0.107617	0.0865071	Serinc3/Slc27a1	2
GO:0010807	GO:0010807	regulation of synaptic vesicle priming	2/442	10/23239	0.0146813	0.107617	0.0865071	Stx1a/Unc13a	2
GO:0021800	GO:0021800	cerebral cortex tangential migration	2/442	10/23239	0.0146813	0.107617	0.0865071	Sema3a/Fgfr1	2
GO:0031943	GO:0031943	regulation of glucocorticoid metabolic process	2/442	10/23239	0.0146813	0.107617	0.0865071	Bmp2/Atp1a1	2
GO:0038094	GO:0038094	Fc-gamma receptor signaling pathway	2/442	10/23239	0.0146813	0.107617	0.0865071	Clec4e/Clec4d	2
GO:0043497	GO:0043497	regulation of protein heterodimerization activity	2/442	10/23239	0.0146813	0.107617	0.0865071	Hsf1/Bcl2	2
GO:0051133	GO:0051133	regulation of NK T cell activation	2/442	10/23239	0.0146813	0.107617	0.0865071	Hsph1/Rasal3	2
GO:0052803	GO:0052803	imidazole-containing compound metabolic process	2/442	10/23239	0.0146813	0.107617	0.0865071	Hal/Hdc	2
GO:0060710	GO:0060710	chorio-allantoic fusion	2/442	10/23239	0.0146813	0.107617	0.0865071	Vcam1/Cyr61	2
GO:0090209	GO:0090209	negative regulation of triglyceride metabolic process	2/442	10/23239	0.0146813	0.107617	0.0865071	Sik1/Apobec1	2
GO:1902018	GO:1902018	negative regulation of cilium assembly	2/442	10/23239	0.0146813	0.107617	0.0865071	Tchp/Ccp110	2
GO:0007254	GO:0007254	JNK cascade	9/442	200/23239	0.0146992	0.107617	0.0865071	Trpv4/Ctgf/Per1/Syk/Men1/Il1rn/Ptpn22/Dnaja1/Trib1	9
GO:2001020	GO:2001020	regulation of response to DNA damage stimulus	9/442	200/23239	0.0146992	0.107617	0.0865071	Wrnip1/Myc/Hsf1/Spred1/Fam168a/Mcl1/Ppp4r2/Cebpg/Rnf169	9
GO:1902903	GO:1902903	regulation of supramolecular fiber organization	13/442	343/23239	0.014808	0.108244	0.0870112	Cdkn1b/Tmod4/Trpv4/Hspa8/Sdc4/Ctgf/Gpr65/Avil/Fkbp4/Cx3cl1/Slain2/Plekhh2/S1pr1	13
GO:0007517	GO:0007517	muscle organ development	15/442	419/23239	0.0149403	0.109041	0.0876515	Usp19/Trip10/Myc/Pim1/Btbd1/Creb1/Bmp2/Tsc22d3/Fgfr1/Lif/Maff/Fzd1/S1pr1/Bcl2/Grem1	15
GO:0060070	GO:0060070	canonical Wnt signaling pathway	11/442	272/23239	0.0155612	0.113395	0.0911515	Stk11/Tle1/Gprc5b/Prdm15/Myc/Dvl1/Tle3/Siah2/Nphp4/Fzd1/Grem1	11
GO:0046209	GO:0046209	nitric oxide metabolic process	5/442	77/23239	0.0157091	0.113605	0.0913199	Acp5/Dynll1/Hsp90aa1/Cyp1b1/Slc7a2	5
GO:0002360	GO:0002360	T cell lineage commitment	3/442	28/23239	0.0157358	0.113605	0.0913199	Otud5/Batf/Bcl2	3
GO:0006929	GO:0006929	substrate-dependent cell migration	3/442	28/23239	0.0157358	0.113605	0.0913199	Adam8/Sema3a/Fgfr1	3
GO:0030511	GO:0030511	positive regulation of transforming growth factor beta receptor signaling pathway	3/442	28/23239	0.0157358	0.113605	0.0913199	Stk11/Hsp90ab1/Men1	3
GO:0060384	GO:0060384	innervation	3/442	28/23239	0.0157358	0.113605	0.0913199	Vcam1/Sema3a/Unc13a	3
GO:1903846	GO:1903846	positive regulation of cellular response to transforming growth factor beta stimulus	3/442	28/23239	0.0157358	0.113605	0.0913199	Stk11/Hsp90ab1/Men1	3
GO:0032648	GO:0032648	regulation of interferon-beta production	4/442	51/23239	0.0159657	0.114909	0.0923683	Relb/Ptpn22/Traf3ip1/Tlr7	4
GO:0043618	GO:0043618	regulation of transcription from RNA polymerase II promoter in response to stress	4/442	51/23239	0.0159657	0.114909	0.0923683	Dnajb1/Hsf1/Bag3/Cebpb	4
GO:0007050	GO:0007050	cell cycle arrest	7/442	137/23239	0.0160111	0.115058	0.0924886	Cdkn1b/Stk11/Calr/Myc/Hsp90ab1/Uhrf2/Men1	7
GO:0006470	GO:0006470	protein dephosphorylation	10/442	238/23239	0.0161889	0.116157	0.0933718	Stk11/Nsmf/Mtmr4/Hsp90b1/Hsp90ab1/Dusp1/Ptpn22/Ppp4r2/Bcl2/Cttnbp2nl	10
GO:0051090	GO:0051090	regulation of DNA-binding transcription factor activity	14/442	385/23239	0.0162345	0.116306	0.0934914	Prmt2/Nfkbia/Syk/Pim1/Sik1/Cyp1b1/Men1/Adam8/Cx3cl1/Trib1/Wfs1/Fzd1/Cebpg/Grem1	14
GO:0071902	GO:0071902	positive regulation of protein serine/threonine kinase activity	11/442	274/23239	0.0163423	0.116899	0.0939682	Cdkn1b/Stk11/Acsl1/Syk/Hsp90ab1/Adam8/Il1rn/Bmp2/Map3k6/Fgfr1/Slc27a1	11
GO:0045682	GO:0045682	regulation of epidermis development	5/442	78/23239	0.016531	0.118024	0.094872	Vdr/Errfi1/Maff/Zfp36/Mafg	5
GO:0002687	GO:0002687	positive regulation of leukocyte migration	7/442	138/23239	0.0166006	0.118024	0.094872	Calr/Trpv4/Adam8/Il1r1/Cx3cl1/Ccl2/Serpine1	7
GO:0009267	GO:0009267	cellular response to starvation	7/442	138/23239	0.0166006	0.118024	0.094872	Angptl4/Nuak2/Pdk4/Sik1/Glul/Hspa5/Bcl2	7
GO:0050728	GO:0050728	negative regulation of inflammatory response	7/442	138/23239	0.0166006	0.118024	0.094872	Acp5/Pdcd4/Chid1/Il1r2/Cx3cl1/Zfp36/Socs3	7
GO:2000146	GO:2000146	negative regulation of cell motility	11/442	275/23239	0.0167438	0.11886	0.0955448	Calr/Cyp1b1/Dusp1/Il1rn/Spred1/Sema3a/Cx3cl1/Trib1/Serpine1/Bcl2/Grem1	11
GO:1901570	GO:1901570	fatty acid derivative biosynthetic process	4/442	52/23239	0.0170434	0.120804	0.0971067	Ggt5/Acsl1/Syk/Ptges3	4
GO:0043484	GO:0043484	regulation of RNA splicing	7/442	139/23239	0.0172053	0.120993	0.0972592	Hspa8/Tra2b/Srsf7/Tra2a/Rbm10/Ythdc1/Jmjd6	7
GO:0030282	GO:0030282	bone mineralization	6/442	108/23239	0.0172472	0.120993	0.0972592	Fgf23/Bmp2/Icmt/S1pr1/Mmp13/Grem1	6
GO:1904019	GO:1904019	epithelial cell apoptotic process	6/442	108/23239	0.0172472	0.120993	0.0972592	Angptl4/Pdcd4/Capn10/Serpine1/Wfs1/Zfp36	6
GO:0002092	GO:0002092	positive regulation of receptor internalization	3/442	29/23239	0.0173088	0.120993	0.0972592	Ahi1/Syk/Grem1	3
GO:0002691	GO:0002691	regulation of cellular extravasation	3/442	29/23239	0.0173088	0.120993	0.0972592	Adam8/Il1r1/Ccl2	3
GO:0033005	GO:0033005	positive regulation of mast cell activation	3/442	29/23239	0.0173088	0.120993	0.0972592	Gab2/Adora2b/Syk	3
GO:0033119	GO:0033119	negative regulation of RNA splicing	3/442	29/23239	0.0173088	0.120993	0.0972592	Tra2b/Srsf7/Rbm10	3
GO:0043302	GO:0043302	positive regulation of leukocyte degranulation	3/442	29/23239	0.0173088	0.120993	0.0972592	Gab2/Adora2b/Syk	3
GO:0071353	GO:0071353	cellular response to interleukin-4	3/442	29/23239	0.0173088	0.120993	0.0972592	Hsp90ab1/Hspa5/Nfil3	3
GO:0038034	GO:0038034	signal transduction in absence of ligand	5/442	79/23239	0.017381	0.120993	0.0972592	Bag3/Fgfr1/Cx3cl1/Mcl1/Bcl2	5
GO:0051341	GO:0051341	regulation of oxidoreductase activity	5/442	79/23239	0.017381	0.120993	0.0972592	Fgf23/Vdr/Nus1/Gzma/Hp	5
GO:0097192	GO:0097192	extrinsic apoptotic signaling pathway in absence of ligand	5/442	79/23239	0.017381	0.120993	0.0972592	Bag3/Fgfr1/Cx3cl1/Mcl1/Bcl2	5
GO:0006490	GO:0006490	oligosaccharide-lipid intermediate biosynthetic process	2/442	11/23239	0.0177201	0.12101	0.0972726	Nus1/Alg12	2
GO:0016188	GO:0016188	synaptic vesicle maturation	2/442	11/23239	0.0177201	0.12101	0.0972726	Unc13a/Picalm	2
GO:0032610	GO:0032610	interleukin-1 alpha production	2/442	11/23239	0.0177201	0.12101	0.0972726	Il1r2/Cx3cl1	2
GO:0035630	GO:0035630	bone mineralization involved in bone maturation	2/442	11/23239	0.0177201	0.12101	0.0972726	Bmp2/Grem1	2
GO:0035845	GO:0035845	photoreceptor cell outer segment organization	2/442	11/23239	0.0177201	0.12101	0.0972726	Ahi1/Nphp4	2
GO:0038063	GO:0038063	collagen-activated tyrosine kinase receptor signaling pathway	2/442	11/23239	0.0177201	0.12101	0.0972726	Syk/Col4a6	2
GO:0060768	GO:0060768	regulation of epithelial cell proliferation involved in prostate gland development	2/442	11/23239	0.0177201	0.12101	0.0972726	Cdkn1b/Stk11	2
GO:0072182	GO:0072182	regulation of nephron tubule epithelial cell differentiation	2/442	11/23239	0.0177201	0.12101	0.0972726	Lhx1/Lif	2
GO:0072641	GO:0072641	type I interferon secretion	2/442	11/23239	0.0177201	0.12101	0.0972726	Ptpn22/Flt3	2
GO:0072642	GO:0072642	interferon-alpha secretion	2/442	11/23239	0.0177201	0.12101	0.0972726	Ptpn22/Flt3	2
GO:1901072	GO:1901072	glucosamine-containing compound catabolic process	2/442	11/23239	0.0177201	0.12101	0.0972726	Chil3/Ovgp1	2
GO:1902739	GO:1902739	regulation of interferon-alpha secretion	2/442	11/23239	0.0177201	0.12101	0.0972726	Ptpn22/Flt3	2
GO:1902741	GO:1902741	positive regulation of interferon-alpha secretion	2/442	11/23239	0.0177201	0.12101	0.0972726	Ptpn22/Flt3	2
GO:0045667	GO:0045667	regulation of osteoblast differentiation	7/442	140/23239	0.0178253	0.12155	0.0977071	Fgf23/Men1/Bmp2/Cyr61/Fgfr1/Cebpb/Grem1	7
GO:0002286	GO:0002286	T cell activation involved in immune response	6/442	109/23239	0.0179692	0.122096	0.0981458	Relb/Clec4e/Clec4d/Otud5/Batf/Bcl3	6
GO:0006282	GO:0006282	regulation of DNA repair	6/442	109/23239	0.0179692	0.122096	0.0981458	Wrnip1/Hsf1/Fam168a/Ppp4r2/Cebpg/Rnf169	6
GO:0007259	GO:0007259	JAK-STAT cascade	8/442	173/23239	0.0179838	0.122096	0.0981458	Prmt2/Hsf1/Il15ra/Cyp1b1/Traf3ip1/Lif/Socs3/Bcl3	8
GO:0010659	GO:0010659	cardiac muscle cell apoptotic process	4/442	53/23239	0.0181654	0.122616	0.098564	Hspa8/Trip10/Hsf1/Bcl2	4
GO:0032608	GO:0032608	interferon-beta production	4/442	53/23239	0.0181654	0.122616	0.098564	Relb/Ptpn22/Traf3ip1/Tlr7	4
GO:0070988	GO:0070988	demethylation	4/442	53/23239	0.0181654	0.122616	0.098564	Ppme1/Apobec1/Alkbh5/Jmjd6	4
GO:1902369	GO:1902369	negative regulation of RNA catabolic process	4/442	53/23239	0.0181654	0.122616	0.098564	Rbm10/Apobec1/Zfp36/Hnrnpc	4
GO:0046879	GO:0046879	hormone secretion	13/442	353/23239	0.0183184	0.123471	0.0992506	Fgf23/Dynll1/Trpv4/Slc18a2/Creb1/Capn10/Glul/Il1rn/P2ry1/Fgfr1/Lif/Slc9b2/Per2	13
GO:0010634	GO:0010634	positive regulation of epithelial cell migration	7/442	141/23239	0.0184609	0.124073	0.0997352	Calr/Gab2/Hspb1/Nus1/Fgfr1/Jcad/Serpine1	7
GO:0072006	GO:0072006	nephron development	7/442	141/23239	0.0184609	0.124073	0.0997352	Lhx1/Ahi1/Myc/Bmp2/Lif/Bcl2/Grem1	7
GO:0010758	GO:0010758	regulation of macrophage chemotaxis	3/442	30/23239	0.0189663	0.126922	0.102025	Trpv4/Cx3cl1/Ccl2	3
GO:0048026	GO:0048026	positive regulation of mRNA splicing, via spliceosome	3/442	30/23239	0.0189663	0.126922	0.102025	Hspa8/Tra2b/Tra2a	3
GO:0061036	GO:0061036	positive regulation of cartilage development	3/442	30/23239	0.0189663	0.126922	0.102025	Bmp2/Cyr61/Zbtb16	3
GO:0051346	GO:0051346	negative regulation of hydrolase activity	14/442	393/23239	0.0190199	0.127099	0.102167	Angptl4/Serpina3n/Gzma/Serpinb8/Spred1/Herpud1/Birc3/Siah2/Serpine1/Picalm/Serpina3g/Serpina3f/Serpinh1/Hspa1b	14
GO:1901888	GO:1901888	regulation of cell junction assembly	5/442	81/23239	0.0191666	0.127896	0.102808	Sdc4/Fam107a/Cldn1/Nphp4/Grem1	5
GO:0042307	GO:0042307	positive regulation of protein import into nucleus	4/442	54/23239	0.0193323	0.128818	0.103549	Hsp90aa1/Hsp90ab1/Ptpn22/Bag3	4
GO:0001952	GO:0001952	regulation of cell-matrix adhesion	6/442	111/23239	0.0194748	0.129031	0.10372	Sdc4/Fam107a/Postn/Serpine1/Bcl2/Grem1	6
GO:0043244	GO:0043244	regulation of protein complex disassembly	6/442	111/23239	0.0194748	0.129031	0.10372	Tmod4/Trpv4/Gle1/Avil/Plekhh2/Per2	6
GO:0061013	GO:0061013	regulation of mRNA catabolic process	6/442	111/23239	0.0194748	0.129031	0.10372	Cnot8/Fastkd1/Rbm10/Apobec1/Zfp36/Hnrnpc	6
GO:0098739	GO:0098739	import across plasma membrane	6/442	111/23239	0.0194748	0.129031	0.10372	Slc39a14/Slc7a2/Kcnj5/Atp1a1/Picalm/Per2	6
GO:0000375	GO:0000375	RNA splicing, via transesterification reactions	10/442	246/23239	0.0198831	0.131178	0.105446	Hspa8/Tra2b/Srsf7/Dhx16/Tra2a/Rbm10/Ythdc1/Jmjd6/Txnl4a/Hnrnpc	10
GO:0000377	GO:0000377	RNA splicing, via transesterification reactions with bulged adenosine as nucleophile	10/442	246/23239	0.0198831	0.131178	0.105446	Hspa8/Tra2b/Srsf7/Dhx16/Tra2a/Rbm10/Ythdc1/Jmjd6/Txnl4a/Hnrnpc	10
GO:0000398	GO:0000398	mRNA splicing, via spliceosome	10/442	246/23239	0.0198831	0.131178	0.105446	Hspa8/Tra2b/Srsf7/Dhx16/Tra2a/Rbm10/Ythdc1/Jmjd6/Txnl4a/Hnrnpc	10
GO:2001057	GO:2001057	reactive nitrogen species metabolic process	5/442	82/23239	0.0201029	0.132274	0.106327	Acp5/Dynll1/Hsp90aa1/Cyp1b1/Slc7a2	5
GO:0030518	GO:0030518	intracellular steroid hormone receptor signaling pathway	6/442	112/23239	0.0202589	0.132274	0.106327	Calr/Prmt2/Per1/Dnaja1/Fkbp4/Ptges3	6
GO:1903409	GO:1903409	reactive oxygen species biosynthetic process	6/442	112/23239	0.0202589	0.132274	0.106327	Acp5/Dynll1/Hsp90aa1/Cyp1b1/Hspd1/Slc7a2	6
GO:0051588	GO:0051588	regulation of neurotransmitter transport	8/442	177/23239	0.0203225	0.132274	0.106327	Stx1a/Adora2b/Slc18a2/P2ry1/Dvl1/Unc13a/Per2/Kcnh1	8
GO:0097696	GO:0097696	STAT cascade	8/442	177/23239	0.0203225	0.132274	0.106327	Prmt2/Hsf1/Il15ra/Cyp1b1/Traf3ip1/Lif/Socs3/Bcl3	8
GO:1903305	GO:1903305	regulation of regulated secretory pathway	8/442	177/23239	0.0203225	0.132274	0.106327	Gab2/Stx1a/Adora2b/Syk/P2ry1/Dvl1/Unc13a/Kcnh1	8
GO:0030183	GO:0030183	B cell differentiation	7/442	144/23239	0.020463	0.132274	0.106327	Dnajb9/Syk/Cr2/Flt3/Bcl3/Cebpg/Bcl2	7
GO:0098693	GO:0098693	regulation of synaptic vesicle cycle	7/442	144/23239	0.020463	0.132274	0.106327	Stx1a/Adora2b/P2ry1/Dvl1/Unc13a/Picalm/Kcnh1	7
GO:0050922	GO:0050922	negative regulation of chemotaxis	4/442	55/23239	0.0205445	0.132274	0.106327	Sema6b/Dusp1/Sema3a/Grem1	4
GO:0010574	GO:0010574	regulation of vascular endothelial growth factor production	3/442	31/23239	0.0207086	0.132274	0.106327	Adora2b/Cyp1b1/Ccl2	3
GO:0032967	GO:0032967	positive regulation of collagen biosynthetic process	3/442	31/23239	0.0207086	0.132274	0.106327	Ctgf/Ccl2/Serpine1	3
GO:0034142	GO:0034142	toll-like receptor 4 signaling pathway	3/442	31/23239	0.0207086	0.132274	0.106327	Nfkbia/Ptpn22/Cd14	3
GO:0045616	GO:0045616	regulation of keratinocyte differentiation	3/442	31/23239	0.0207086	0.132274	0.106327	Vdr/Errfi1/Zfp36	3
GO:0070670	GO:0070670	response to interleukin-4	3/442	31/23239	0.0207086	0.132274	0.106327	Hsp90ab1/Hspa5/Nfil3	3
GO:0001973	GO:0001973	adenosine receptor signaling pathway	2/442	12/23239	0.0209996	0.132274	0.106327	Adora2b/P2ry1	2
GO:0003337	GO:0003337	mesenchymal to epithelial transition involved in metanephros morphogenesis	2/442	12/23239	0.0209996	0.132274	0.106327	Lif/Grem1	2
GO:0006020	GO:0006020	inositol metabolic process	2/442	12/23239	0.0209996	0.132274	0.106327	Isyna1/Slc5a3	2
GO:0016558	GO:0016558	protein import into peroxisome matrix	2/442	12/23239	0.0209996	0.132274	0.106327	Pex13/Pex26	2
GO:0032353	GO:0032353	negative regulation of hormone biosynthetic process	2/442	12/23239	0.0209996	0.132274	0.106327	Bmp2/Atp1a1	2
GO:0035588	GO:0035588	G protein-coupled purinergic receptor signaling pathway	2/442	12/23239	0.0209996	0.132274	0.106327	Adora2b/P2ry1	2
GO:0045078	GO:0045078	positive regulation of interferon-gamma biosynthetic process	2/442	12/23239	0.0209996	0.132274	0.106327	Tlr7/Cebpg	2
GO:0060430	GO:0060430	lung saccule development	2/442	12/23239	0.0209996	0.132274	0.106327	Creb1/Ptges3	2
GO:0060767	GO:0060767	epithelial cell proliferation involved in prostate gland development	2/442	12/23239	0.0209996	0.132274	0.106327	Cdkn1b/Stk11	2
GO:0061469	GO:0061469	regulation of type B pancreatic cell proliferation	2/442	12/23239	0.0209996	0.132274	0.106327	Men1/Errfi1	2
GO:0070423	GO:0070423	nucleotide-binding oligomerization domain containing signaling pathway	2/442	12/23239	0.0209996	0.132274	0.106327	Nfkbia/Ptpn22	2
GO:0070431	GO:0070431	nucleotide-binding oligomerization domain containing 2 signaling pathway	2/442	12/23239	0.0209996	0.132274	0.106327	Nfkbia/Ptpn22	2
GO:0072540	GO:0072540	T-helper 17 cell lineage commitment	2/442	12/23239	0.0209996	0.132274	0.106327	Otud5/Batf	2
GO:0097201	GO:0097201	negative regulation of transcription from RNA polymerase II promoter in response to stress	2/442	12/23239	0.0209996	0.132274	0.106327	Dnajb1/Bag3	2
GO:1902287	GO:1902287	semaphorin-plexin signaling pathway involved in axon guidance	2/442	12/23239	0.0209996	0.132274	0.106327	Plxna2/Sema3a	2
GO:1902715	GO:1902715	positive regulation of interferon-gamma secretion	2/442	12/23239	0.0209996	0.132274	0.106327	Ptpn22/Flt3	2
GO:1902916	GO:1902916	positive regulation of protein polyubiquitination	2/442	12/23239	0.0209996	0.132274	0.106327	Ptpn22/Birc3	2
GO:2000674	GO:2000674	regulation of type B pancreatic cell apoptotic process	2/442	12/23239	0.0209996	0.132274	0.106327	Capn10/Wfs1	2
GO:0007044	GO:0007044	cell-substrate junction assembly	5/442	83/23239	0.0210686	0.132274	0.106327	Sdc4/Fam107a/Tns1/Bcl2/Grem1	5
GO:0032945	GO:0032945	negative regulation of mononuclear cell proliferation	5/442	83/23239	0.0210686	0.132274	0.106327	Sdc4/Prkar1a/Cblb/Btla/Cebpb	5
GO:0050672	GO:0050672	negative regulation of lymphocyte proliferation	5/442	83/23239	0.0210686	0.132274	0.106327	Sdc4/Prkar1a/Cblb/Btla/Cebpb	5
GO:0070301	GO:0070301	cellular response to hydrogen peroxide	5/442	83/23239	0.0210686	0.132274	0.106327	Hsf1/Cyp1b1/Stk25/Hsph1/Plekha1	5
GO:0042133	GO:0042133	neurotransmitter metabolic process	7/442	145/23239	0.0211626	0.132415	0.106441	Acp5/Dynll1/Hsp90aa1/Cyp1b1/Hdc/Slc7a2/Amt	7
GO:2000058	GO:2000058	regulation of ubiquitin-dependent protein catabolic process	7/442	145/23239	0.0211626	0.132415	0.106441	Ubqln1/Hsp90ab1/Dvl1/Herpud1/Trib1/Hspa1b/Hspa1a	7
GO:0006898	GO:0006898	receptor-mediated endocytosis	9/442	213/23239	0.0212046	0.132415	0.106441	Ahi1/Canx/Syk/Msr1/Serpine1/Slc9b2/Picalm/Cd14/Grem1	9
GO:0045089	GO:0045089	positive regulation of innate immune response	9/442	213/23239	0.0212046	0.132415	0.106441	Ubqln1/Nfkbia/Adam8/Hspd1/Ptpn22/Tlr7/Hexim1/Cd14/Lsm14a	9
GO:0006979	GO:0006979	response to oxidative stress	14/442	399/23239	0.0213361	0.133058	0.106958	Hspb1/Ubqln1/Hsf1/Agap3/Cyp1b1/Stk25/Kpna4/Hsph1/Hp/Ucp3/Mcl1/Plekha1/Fzd1/Bcl2	14
GO:0001764	GO:0001764	neuron migration	8/442	179/23239	0.0215695	0.134335	0.107984	Nsmf/Lhx1/Ddit4/Pex13/Hsp90aa1/Il1r1/Sema3a/Fbxo31	8
GO:0008202	GO:0008202	steroid metabolic process	11/442	286/23239	0.02166	0.13453	0.10814	Fgf23/Adora2b/Vdr/Cyp1b1/Soat1/Bmp2/Sult1a1/Fgfr1/Atp1a1/Scd1/Plekha1	11
GO:0006397	GO:0006397	mRNA processing	15/442	439/23239	0.0217068	0.13453	0.10814	Hspa8/Hsf1/Tra2b/Srsf7/Dhx16/Fip1l1/Tra2a/Rbm10/Ythdc1/Apobec1/Alkbh5/Ppp4r2/Jmjd6/Txnl4a/Hnrnpc	15
GO:0014706	GO:0014706	striated muscle tissue development	15/442	439/23239	0.0217068	0.13453	0.10814	Usp19/Cacybp/Trip10/Prkar1a/Myc/Pim1/Sik1/Creb1/Bmp2/Tsc22d3/Fgfr1/Maff/S1pr1/Bcl2/Grem1	15
GO:0043536	GO:0043536	positive regulation of blood vessel endothelial cell migration	4/442	56/23239	0.0218024	0.13453	0.10814	Hspb1/Nus1/Fgfr1/Jcad	4
GO:0043620	GO:0043620	regulation of DNA-templated transcription in response to stress	4/442	56/23239	0.0218024	0.13453	0.10814	Dnajb1/Hsf1/Bag3/Cebpb	4
GO:0048260	GO:0048260	positive regulation of receptor-mediated endocytosis	4/442	56/23239	0.0218024	0.13453	0.10814	Ahi1/Syk/Serpine1/Grem1	4
GO:0071806	GO:0071806	protein transmembrane transport	4/442	56/23239	0.0218024	0.13453	0.10814	Hspa8/Pex13/Hspd1/Pex26	4
GO:0009914	GO:0009914	hormone transport	13/442	362/23239	0.0219848	0.135476	0.108901	Fgf23/Dynll1/Trpv4/Slc18a2/Creb1/Capn10/Glul/Il1rn/P2ry1/Fgfr1/Lif/Slc9b2/Per2	13
GO:0043547	GO:0043547	positive regulation of GTPase activity	9/442	215/23239	0.022364	0.137243	0.110321	Gpr65/Tbc1d9/Gnao1/Cx3cl1/Tbc1d10a/Ccl2/Picalm/Snx18/S1pr1	9
GO:0006536	GO:0006536	glutamate metabolic process	3/442	32/23239	0.0225359	0.137243	0.110321	Ggt5/Glul/Oat	3
GO:0006775	GO:0006775	fat-soluble vitamin metabolic process	3/442	32/23239	0.0225359	0.137243	0.110321	Fgf23/Vdr/Fgfr1	3
GO:0031112	GO:0031112	positive regulation of microtubule polymerization or depolymerization	3/442	32/23239	0.0225359	0.137243	0.110321	Cdkn1b/Trpv4/Slain2	3
GO:0042554	GO:0042554	superoxide anion generation	3/442	32/23239	0.0225359	0.137243	0.110321	Acp5/Syk/Cxcl1	3
GO:0050686	GO:0050686	negative regulation of mRNA processing	3/442	32/23239	0.0225359	0.137243	0.110321	Tra2b/Srsf7/Rbm10	3
GO:0050869	GO:0050869	negative regulation of B cell activation	3/442	32/23239	0.0225359	0.137243	0.110321	Samsn1/Flt3/Btla	3
GO:0060669	GO:0060669	embryonic placenta morphogenesis	3/442	32/23239	0.0225359	0.137243	0.110321	Vcam1/Cyr61/Socs3	3
GO:1901890	GO:1901890	positive regulation of cell junction assembly	3/442	32/23239	0.0225359	0.137243	0.110321	Sdc4/Cldn1/Nphp4	3
GO:0043280	GO:0043280	positive regulation of cysteine-type endopeptidase activity involved in apoptotic process	6/442	115/23239	0.022739	0.138299	0.11117	Ctgf/Myc/Hsf1/Men1/Hspd1/Cyr61	6
GO:0040013	GO:0040013	negative regulation of locomotion	12/442	326/23239	0.0229265	0.139259	0.111942	Sema6b/Calr/Cyp1b1/Dusp1/Il1rn/Spred1/Sema3a/Cx3cl1/Trib1/Serpine1/Bcl2/Grem1	12
GO:0060828	GO:0060828	regulation of canonical Wnt signaling pathway	9/442	216/23239	0.0229604	0.139283	0.111961	Stk11/Tle1/Gprc5b/Prdm15/Tle3/Siah2/Nphp4/Fzd1/Grem1	9
GO:0002690	GO:0002690	positive regulation of leukocyte chemotaxis	5/442	85/23239	0.0230897	0.139805	0.112381	Calr/Trpv4/Cx3cl1/Ccl2/Serpine1	5
GO:0015909	GO:0015909	long-chain fatty acid transport	4/442	57/23239	0.0231064	0.139805	0.112381	Acsl1/Syk/Plin2/Slc27a1	4
GO:0050657	GO:0050657	nucleic acid transport	7/442	148/23239	0.023361	0.140981	0.113326	Gle1/Hsf1/Srsf7/Ythdc1/Bicd2/Alkbh5/Zfp36	7
GO:0050658	GO:0050658	RNA transport	7/442	148/23239	0.023361	0.140981	0.113326	Gle1/Hsf1/Srsf7/Ythdc1/Bicd2/Alkbh5/Zfp36	7
GO:0051607	GO:0051607	defense response to virus	9/442	217/23239	0.0235681	0.141687	0.113894	Serinc3/Ddit4/Ptpn22/Traf3ip1/Apobec1/Tlr7/Bcl2/Trim12a/Lsm14a	9
GO:0048738	GO:0048738	cardiac muscle tissue development	10/442	253/23239	0.0235916	0.141687	0.113894	Cacybp/Trip10/Prkar1a/Pim1/Sik1/Creb1/Bmp2/Fgfr1/S1pr1/Grem1	10
GO:0044070	GO:0044070	regulation of anion transport	6/442	116/23239	0.0236091	0.141687	0.113894	Fgf23/Syk/Il1rn/Fgfr1/Per2/Cebpb	6
GO:0050868	GO:0050868	negative regulation of T cell activation	6/442	116/23239	0.0236091	0.141687	0.113894	Sdc4/Prkar1a/Cblb/Ptpn22/Btla/Cebpb	6
GO:0007229	GO:0007229	integrin-mediated signaling pathway	5/442	86/23239	0.0241456	0.141687	0.113894	Gab2/Ctgf/Syk/Tec/Itga10	5
GO:0032612	GO:0032612	interleukin-1 production	5/442	86/23239	0.0241456	0.141687	0.113894	Acp5/Hspb1/Il1r2/Errfi1/Cx3cl1	5
GO:0044344	GO:0044344	cellular response to fibroblast growth factor stimulus	5/442	86/23239	0.0241456	0.141687	0.113894	Fgf23/Ctgf/Spry4/Fgfr1/Zfp36	5
GO:1900407	GO:1900407	regulation of cellular response to oxidative stress	5/442	86/23239	0.0241456	0.141687	0.113894	Hspb1/Ubqln1/Hsph1/Mcl1/Fzd1	5
GO:0010573	GO:0010573	vascular endothelial growth factor production	3/442	33/23239	0.0244481	0.141687	0.113894	Adora2b/Cyp1b1/Ccl2	3
GO:0051452	GO:0051452	intracellular pH reduction	3/442	33/23239	0.0244481	0.141687	0.113894	Atp6v0d2/Rab20/Bcl2	3
GO:0071634	GO:0071634	regulation of transforming growth factor beta production	3/442	33/23239	0.0244481	0.141687	0.113894	Hsp90ab1/Creb1/Cx3cl1	3
GO:0072583	GO:0072583	clathrin-dependent endocytosis	3/442	33/23239	0.0244481	0.141687	0.113894	Canx/Slc9b2/Picalm	3
GO:0090322	GO:0090322	regulation of superoxide metabolic process	3/442	33/23239	0.0244481	0.141687	0.113894	Acp5/Syk/Cxcl1	3
GO:1901099	GO:1901099	negative regulation of signal transduction in absence of ligand	3/442	33/23239	0.0244481	0.141687	0.113894	Cx3cl1/Mcl1/Bcl2	3
GO:2001240	GO:2001240	negative regulation of extrinsic apoptotic signaling pathway in absence of ligand	3/442	33/23239	0.0244481	0.141687	0.113894	Cx3cl1/Mcl1/Bcl2	3
GO:0043462	GO:0043462	regulation of ATPase activity	4/442	58/23239	0.0244568	0.141687	0.113894	Dnajb11/Dnajb1/Dynll1/Ahsa1	4
GO:0046605	GO:0046605	regulation of centrosome cycle	4/442	58/23239	0.0244568	0.141687	0.113894	Chordc1/Mdm1/Dync1li1/Spice1	4
GO:0090183	GO:0090183	regulation of kidney development	4/442	58/23239	0.0244568	0.141687	0.113894	Lhx1/Myc/Lif/Grem1	4
GO:2000134	GO:2000134	negative regulation of G1/S transition of mitotic cell cycle	4/442	58/23239	0.0244568	0.141687	0.113894	Prmt2/Fam107a/Fbxo31/Bcl2	4
GO:0036294	GO:0036294	cellular response to decreased oxygen levels	6/442	117/23239	0.0245012	0.141687	0.113894	Ubqln1/Usp19/Myc/Adam8/Hyou1/Bcl2	6
GO:0006465	GO:0006465	signal peptide processing	2/442	13/23239	0.0245093	0.141687	0.113894	Sec11a/Spcs2	2
GO:0032351	GO:0032351	negative regulation of hormone metabolic process	2/442	13/23239	0.0245093	0.141687	0.113894	Bmp2/Atp1a1	2
GO:0033690	GO:0033690	positive regulation of osteoblast proliferation	2/442	13/23239	0.0245093	0.141687	0.113894	Bmp2/Cyr61	2
GO:0035872	GO:0035872	nucleotide-binding domain, leucine rich repeat containing receptor signaling pathway	2/442	13/23239	0.0245093	0.141687	0.113894	Nfkbia/Ptpn22	2
GO:0038065	GO:0038065	collagen-activated signaling pathway	2/442	13/23239	0.0245093	0.141687	0.113894	Syk/Col4a6	2
GO:0042532	GO:0042532	negative regulation of tyrosine phosphorylation of STAT protein	2/442	13/23239	0.0245093	0.141687	0.113894	Traf3ip1/Socs3	2
GO:0043508	GO:0043508	negative regulation of JUN kinase activity	2/442	13/23239	0.0245093	0.141687	0.113894	Ptpn22/Dnaja1	2
GO:0045072	GO:0045072	regulation of interferon-gamma biosynthetic process	2/442	13/23239	0.0245093	0.141687	0.113894	Tlr7/Cebpg	2
GO:0045414	GO:0045414	regulation of interleukin-8 biosynthetic process	2/442	13/23239	0.0245093	0.141687	0.113894	Tlr7/Bcl3	2
GO:0046642	GO:0046642	negative regulation of alpha-beta T cell proliferation	2/442	13/23239	0.0245093	0.141687	0.113894	Cblb/Btla	2
GO:0051132	GO:0051132	NK T cell activation	2/442	13/23239	0.0245093	0.141687	0.113894	Hsph1/Rasal3	2
GO:0072160	GO:0072160	nephron tubule epithelial cell differentiation	2/442	13/23239	0.0245093	0.141687	0.113894	Lhx1/Lif	2
GO:0072216	GO:0072216	positive regulation of metanephros development	2/442	13/23239	0.0245093	0.141687	0.113894	Myc/Lif	2
GO:1902285	GO:1902285	semaphorin-plexin signaling pathway involved in neuron projection guidance	2/442	13/23239	0.0245093	0.141687	0.113894	Plxna2/Sema3a	2
GO:0010608	GO:0010608	posttranscriptional regulation of gene expression	16/442	487/23239	0.0250033	0.144364	0.116046	Calr/Gle1/Cnot8/Per1/Dnajc3/Ngdn/Cyp1b1/Fastkd1/Rbm10/Ythdc1/Apobec1/Zfp36/Bcl3/Per2/Hnrnpc/Lsm14a	16
GO:0001656	GO:0001656	metanephros development	5/442	87/23239	0.0252321	0.145147	0.116675	Lhx1/Myc/Lif/Bcl2/Grem1	5
GO:0043488	GO:0043488	regulation of mRNA stability	5/442	87/23239	0.0252321	0.145147	0.116675	Fastkd1/Rbm10/Apobec1/Zfp36/Hnrnpc	5
GO:0072655	GO:0072655	establishment of protein localization to mitochondrion	5/442	87/23239	0.0252321	0.145147	0.116675	Hsp90aa1/Hspd1/Dnaja1/Hsph1/Bag3	5
GO:0043087	GO:0043087	regulation of GTPase activity	11/442	293/23239	0.025296	0.145323	0.116816	Gpr65/Plxna2/Tbc1d9/Gnao1/Cx3cl1/Tbc1d10a/Ccl2/Picalm/Snx18/S1pr1/Rasal3	11
GO:0002699	GO:0002699	positive regulation of immune effector process	10/442	256/23239	0.0253249	0.145323	0.116816	Gab2/Gprc5b/Hspa8/Adora2b/Syk/Hspd1/Il1r1/Ptpn22/Cxcl1/Ccl2	10
GO:0061138	GO:0061138	morphogenesis of a branching epithelium	9/442	220/23239	0.02546	0.145919	0.117295	Lhx1/Myc/Vdr/Bmp2/Sema3a/Fgfr1/Socs3/Bcl2/Grem1	9
GO:0051236	GO:0051236	establishment of RNA localization	7/442	151/23239	0.025712	0.146736	0.117952	Gle1/Hsf1/Srsf7/Ythdc1/Bicd2/Alkbh5/Zfp36	7
GO:0010812	GO:0010812	negative regulation of cell-substrate adhesion	4/442	59/23239	0.025854	0.146736	0.117952	Fam107a/Men1/Postn/Serpine1	4
GO:0032722	GO:0032722	positive regulation of chemokine production	4/442	59/23239	0.025854	0.146736	0.117952	Trpv4/Adora2b/Postn/Tlr7	4
GO:0048286	GO:0048286	lung alveolus development	4/442	59/23239	0.025854	0.146736	0.117952	Creb1/Errfi1/Lif/Ptges3	4
GO:0050710	GO:0050710	negative regulation of cytokine secretion	4/442	59/23239	0.025854	0.146736	0.117952	Il1r2/Ptpn22/Otud5/Cx3cl1	4
GO:0060711	GO:0060711	labyrinthine layer development	4/442	59/23239	0.025854	0.146736	0.117952	Vcam1/Cyr61/Junb/Socs3	4
GO:1903307	GO:1903307	positive regulation of regulated secretory pathway	4/442	59/23239	0.025854	0.146736	0.117952	Gab2/Stx1a/Adora2b/Syk	4
GO:1904591	GO:1904591	positive regulation of protein import	4/442	59/23239	0.025854	0.146736	0.117952	Hsp90aa1/Hsp90ab1/Ptpn22/Bag3	4
GO:0010632	GO:0010632	regulation of epithelial cell migration	9/442	221/23239	0.0261139	0.147102	0.118247	Calr/Gab2/Hspb1/Nus1/Spred1/Sema3a/Fgfr1/Jcad/Serpine1	9
GO:0006885	GO:0006885	regulation of pH	5/442	88/23239	0.0263494	0.147102	0.118247	Pdk4/Atp6v0d2/Rab20/Mafg/Bcl2	5
GO:0071774	GO:0071774	response to fibroblast growth factor	5/442	88/23239	0.0263494	0.147102	0.118247	Fgf23/Ctgf/Spry4/Fgfr1/Zfp36	5
GO:0043401	GO:0043401	steroid hormone mediated signaling pathway	6/442	119/23239	0.0263525	0.147102	0.118247	Calr/Prmt2/Per1/Dnaja1/Fkbp4/Ptges3	6
GO:0046328	GO:0046328	regulation of JNK cascade	8/442	186/23239	0.0263599	0.147102	0.118247	Trpv4/Ctgf/Per1/Syk/Men1/Il1rn/Ptpn22/Dnaja1	8
GO:0001773	GO:0001773	myeloid dendritic cell activation	3/442	34/23239	0.0264451	0.147102	0.118247	Relb/Clec4d/Batf	3
GO:0006984	GO:0006984	ER-nucleus signaling pathway	3/442	34/23239	0.0264451	0.147102	0.118247	Hspa5/Tmem33/Wfs1	3
GO:0010714	GO:0010714	positive regulation of collagen metabolic process	3/442	34/23239	0.0264451	0.147102	0.118247	Ctgf/Ccl2/Serpine1	3
GO:0010955	GO:0010955	negative regulation of protein processing	3/442	34/23239	0.0264451	0.147102	0.118247	Il1r2/Birc3/Serpine1	3
GO:0038084	GO:0038084	vascular endothelial growth factor signaling pathway	3/442	34/23239	0.0264451	0.147102	0.118247	Hspb1/Nus1/Jcad	3
GO:0043304	GO:0043304	regulation of mast cell degranulation	3/442	34/23239	0.0264451	0.147102	0.118247	Gab2/Adora2b/Syk	3
GO:1902116	GO:1902116	negative regulation of organelle assembly	3/442	34/23239	0.0264451	0.147102	0.118247	Tchp/Mdm1/Ccp110	3
GO:1903318	GO:1903318	negative regulation of protein maturation	3/442	34/23239	0.0264451	0.147102	0.118247	Il1r2/Birc3/Serpine1	3
GO:1903427	GO:1903427	negative regulation of reactive oxygen species biosynthetic process	3/442	34/23239	0.0264451	0.147102	0.118247	Acp5/Dynll1/Hspd1	3
GO:1905521	GO:1905521	regulation of macrophage migration	3/442	34/23239	0.0264451	0.147102	0.118247	Trpv4/Cx3cl1/Ccl2	3
GO:2000108	GO:2000108	positive regulation of leukocyte apoptotic process	3/442	34/23239	0.0264451	0.147102	0.118247	Myc/Adam8/Pdcd1	3
GO:0010769	GO:0010769	regulation of cell morphogenesis involved in differentiation	12/442	333/23239	0.0264538	0.147102	0.118247	Sema6b/Stk11/Calr/Efnb3/Nsmf/Stk25/Plxna2/Postn/Sema3a/Picalm/Hecw2/Fbxo31	12
GO:0002366	GO:0002366	leukocyte activation involved in immune response	10/442	258/23239	0.0265302	0.147351	0.118447	Relb/Gab2/Adora2b/Syk/Hspd1/Clec4e/Clec4d/Otud5/Batf/Bcl3	10
GO:0070838	GO:0070838	divalent metal ion transport	15/442	452/23239	0.0272076	0.150755	0.121183	Grm6/Ubqln1/Trpv4/Ctgf/Slc39a14/Vdr/Ptpn22/Mcub/Magt1/Saraf/Gnao1/Cx3cl1/Serpine1/Wfs1/Bcl2	15
GO:1901615	GO:1901615	organic hydroxy compound metabolic process	15/442	452/23239	0.0272076	0.150755	0.121183	Fgf23/Isyna1/Rdh12/Vdr/Nus1/Cyp1b1/Soat1/Bmp2/Hdc/P2ry1/Sult1a1/Fgfr1/Per2/Bcl2/Slc5a3	15
GO:0006487	GO:0006487	protein N-linked glycosylation	4/442	60/23239	0.0272982	0.150975	0.12136	Nus1/Rpn1/Magt1/Alg12	4
GO:1902806	GO:1902806	regulation of cell cycle G1/S phase transition	6/442	120/23239	0.027312	0.150975	0.12136	Prmt2/Fam107a/Adamts1/Men1/Fbxo31/Bcl2	6
GO:0009063	GO:0009063	cellular amino acid catabolic process	5/442	89/23239	0.0274979	0.151644	0.121898	Hal/Pcyox1l/Hdc/Oat/Amt	5
GO:1903557	GO:1903557	positive regulation of tumor necrosis factor superfamily cytokine production	5/442	89/23239	0.0274979	0.151644	0.121898	Hspb1/Adam8/Hspd1/Ccl2/Cd14	5
GO:0050731	GO:0050731	positive regulation of peptidyl-tyrosine phosphorylation	8/442	188/23239	0.0278544	0.152318	0.122439	Stk11/Gprc5b/Syk/Hsf1/Tec/Hsph1/Lif/Grem1	8
GO:0015672	GO:0015672	monovalent inorganic cation transport	15/442	454/23239	0.0281382	0.152318	0.122439	Cdkn1b/Per1/Sik1/Atp6v0d2/Slc10a6/Cxcl1/Scnn1a/Kcnj5/Atp1a1/Slc9b2/Mllt6/Hecw2/Kcnk6/Kcnh1/Slc5a3	15
GO:0007175	GO:0007175	negative regulation of epidermal growth factor-activated receptor activity	2/442	14/23239	0.0282396	0.152318	0.122439	Cblb/Errfi1	2
GO:0010421	GO:0010421	hydrogen peroxide-mediated programmed cell death	2/442	14/23239	0.0282396	0.152318	0.122439	Stk25/Hsph1	2
GO:0010713	GO:0010713	negative regulation of collagen metabolic process	2/442	14/23239	0.0282396	0.152318	0.122439	Adora2b/Errfi1	2
GO:0016553	GO:0016553	base conversion or substitution editing	2/442	14/23239	0.0282396	0.152318	0.122439	Apobec1/Rbm47	2
GO:0019370	GO:0019370	leukotriene biosynthetic process	2/442	14/23239	0.0282396	0.152318	0.122439	Ggt5/Syk	2
GO:0032966	GO:0032966	negative regulation of collagen biosynthetic process	2/442	14/23239	0.0282396	0.152318	0.122439	Adora2b/Errfi1	2
GO:0034433	GO:0034433	steroid esterification	2/442	14/23239	0.0282396	0.152318	0.122439	Soat1/Scd1	2
GO:0034434	GO:0034434	sterol esterification	2/442	14/23239	0.0282396	0.152318	0.122439	Soat1/Scd1	2
GO:0034435	GO:0034435	cholesterol esterification	2/442	14/23239	0.0282396	0.152318	0.122439	Soat1/Scd1	2
GO:0042228	GO:0042228	interleukin-8 biosynthetic process	2/442	14/23239	0.0282396	0.152318	0.122439	Tlr7/Bcl3	2
GO:0042921	GO:0042921	glucocorticoid receptor signaling pathway	2/442	14/23239	0.0282396	0.152318	0.122439	Per1/Ptges3	2
GO:0045647	GO:0045647	negative regulation of erythrocyte differentiation	2/442	14/23239	0.0282396	0.152318	0.122439	Zfp36/Klf13	2
GO:0048308	GO:0048308	organelle inheritance	2/442	14/23239	0.0282396	0.152318	0.122439	Stx5a/Stk25	2
GO:0048313	GO:0048313	Golgi inheritance	2/442	14/23239	0.0282396	0.152318	0.122439	Stx5a/Stk25	2
GO:0090136	GO:0090136	epithelial cell-cell adhesion	2/442	14/23239	0.0282396	0.152318	0.122439	Cyp1b1/Serpinb8	2
GO:0090179	GO:0090179	planar cell polarity pathway involved in neural tube closure	2/442	14/23239	0.0282396	0.152318	0.122439	Dvl1/Fzd1	2
GO:0097468	GO:0097468	programmed cell death in response to reactive oxygen species	2/442	14/23239	0.0282396	0.152318	0.122439	Stk25/Hsph1	2
GO:0051924	GO:0051924	regulation of calcium ion transport	10/442	261/23239	0.0284142	0.152984	0.122975	Grm6/Ubqln1/Vdr/Ptpn22/Saraf/Gnao1/Cx3cl1/Serpine1/Wfs1/Bcl2	10
GO:0002753	GO:0002753	cytoplasmic pattern recognition receptor signaling pathway	3/442	35/23239	0.0285269	0.152984	0.122975	Nfkbia/Ptpn22/Lsm14a	3
GO:0007099	GO:0007099	centriole replication	3/442	35/23239	0.0285269	0.152984	0.122975	Mdm1/Ccp110/Spice1	3
GO:0033006	GO:0033006	regulation of mast cell activation involved in immune response	3/442	35/23239	0.0285269	0.152984	0.122975	Gab2/Adora2b/Syk	3
GO:0071604	GO:0071604	transforming growth factor beta production	3/442	35/23239	0.0285269	0.152984	0.122975	Hsp90ab1/Creb1/Cx3cl1	3
GO:0072511	GO:0072511	divalent inorganic cation transport	15/442	455/23239	0.0286122	0.15309	0.12306	Grm6/Ubqln1/Trpv4/Ctgf/Slc39a14/Vdr/Ptpn22/Mcub/Magt1/Saraf/Gnao1/Cx3cl1/Serpine1/Wfs1/Bcl2	15
GO:0032755	GO:0032755	positive regulation of interleukin-6 production	5/442	90/23239	0.0286777	0.15309	0.12306	Trpv4/Adora2b/Hspd1/Il1rn/Tlr7	5
GO:0043535	GO:0043535	regulation of blood vessel endothelial cell migration	5/442	90/23239	0.0286777	0.15309	0.12306	Hspb1/Nus1/Spred1/Fgfr1/Jcad	5
GO:0046889	GO:0046889	positive regulation of lipid biosynthetic process	5/442	90/23239	0.0286777	0.15309	0.12306	Adora2b/Creb1/Cyr61/Slc27a1/Crebl2	5
GO:0045668	GO:0045668	negative regulation of osteoblast differentiation	4/442	61/23239	0.0287897	0.153337	0.123258	Fgf23/Men1/Fgfr1/Grem1	4
GO:1905268	GO:1905268	negative regulation of chromatin organization	4/442	61/23239	0.0287897	0.153337	0.123258	Mllt6/Apobec1/Zfp451/Hist1h1e	4
GO:0002253	GO:0002253	activation of immune response	16/442	496/23239	0.0289216	0.153864	0.123682	Stk11/Ubqln1/Nfkbia/Syk/Cblb/Hspd1/Cr2/Ptpn22/Tec/Plekha1/Klhl6/Tlr7/Hexim1/Cd14/Bcl2/Lsm14a	16
GO:0002263	GO:0002263	cell activation involved in immune response	10/442	262/23239	0.0290628	0.154439	0.124145	Relb/Gab2/Adora2b/Syk/Hspd1/Clec4e/Clec4d/Otud5/Batf/Bcl3	10
GO:0015837	GO:0015837	amine transport	6/442	122/23239	0.0292996	0.155521	0.125014	Stx1a/Adora2b/Slc18a2/Il1rn/P2ry1/Per2	6
GO:0099504	GO:0099504	synaptic vesicle cycle	9/442	227/23239	0.0302885	0.159886	0.128523	Stx1a/Adora2b/Canx/Slc18a2/P2ry1/Dvl1/Unc13a/Picalm/Kcnh1	9
GO:0007346	GO:0007346	regulation of mitotic cell cycle	16/442	499/23239	0.030324	0.159886	0.128523	Cdkn1b/Prmt2/Fam107a/Myc/Hsf1/Adamts1/Sik1/Ints3/Fgfr1/Dync1li1/Btg1/Hecw2/Fbxo31/Bcl2/Hspa1b/Hspa1a	16
GO:0007030	GO:0007030	Golgi organization	6/442	123/23239	0.0303282	0.159886	0.128523	Lman2l/Stx5a/Stk25/Sec23b/Atp8b2/Hikeshi	6
GO:0071621	GO:0071621	granulocyte chemotaxis	6/442	123/23239	0.0303282	0.159886	0.128523	Trpv4/Syk/Il1rn/Cxcl1/Cx3cl1/Ccl2	6
GO:0042093	GO:0042093	T-helper cell differentiation	4/442	62/23239	0.0303287	0.159886	0.128523	Relb/Otud5/Batf/Bcl3	4
GO:0046324	GO:0046324	regulation of glucose import	4/442	62/23239	0.0303287	0.159886	0.128523	Ahi1/Myc/Capn10/Crebl2	4
GO:0032259	GO:0032259	methylation	12/442	340/23239	0.0303617	0.159886	0.128523	Prdm15/Prmt2/Myc/Carnmt1/Men1/Trmo/Eed/Btg1/Mllt6/Icmt/Hist1h1e/Trmt1l	12
GO:0051482	GO:0051482	positive regulation of cytosolic calcium ion concentration involved in phospholipase C-activating G protein-coupled signaling pathway	3/442	36/23239	0.030693	0.161086	0.129488	Gpr65/S1pr1/P2ry10	3
GO:0097028	GO:0097028	dendritic cell differentiation	3/442	36/23239	0.030693	0.161086	0.129488	Relb/Batf/Flt3	3
GO:0098534	GO:0098534	centriole assembly	3/442	36/23239	0.030693	0.161086	0.129488	Mdm1/Ccp110/Spice1	3
GO:0007565	GO:0007565	female pregnancy	7/442	157/23239	0.0308884	0.16193	0.130166	Calr/Vdr/Hsf1/Men1/Fkbp4/Lif/Junb	7
GO:0097191	GO:0097191	extrinsic apoptotic signaling pathway	9/442	228/23239	0.0310269	0.162328	0.130486	Pdia3/Bag3/Fgfr1/Cx3cl1/Siah2/Serpine1/Mcl1/Sgms1/Bcl2	9
GO:0060537	GO:0060537	muscle tissue development	15/442	460/23239	0.0310713	0.162328	0.130486	Usp19/Cacybp/Trip10/Prkar1a/Myc/Pim1/Sik1/Creb1/Bmp2/Tsc22d3/Fgfr1/Maff/S1pr1/Bcl2/Grem1	15
GO:0030004	GO:0030004	cellular monovalent inorganic cation homeostasis	5/442	92/23239	0.0311323	0.162328	0.130486	Atp6v0d2/Rab20/Atp1a1/Mafg/Bcl2	5
GO:0070585	GO:0070585	protein localization to mitochondrion	5/442	92/23239	0.0311323	0.162328	0.130486	Hsp90aa1/Hspd1/Dnaja1/Hsph1/Bag3	5
GO:0000723	GO:0000723	telomere maintenance	6/442	124/23239	0.0313801	0.162328	0.130486	Hsp90aa1/Myc/Hsp90ab1/Hnrnpc/Ptges3/Hspa1a	6
GO:0002294	GO:0002294	CD4-positive, alpha-beta T cell differentiation involved in immune response	4/442	63/23239	0.0319154	0.162328	0.130486	Relb/Otud5/Batf/Bcl3	4
GO:0002886	GO:0002886	regulation of myeloid leukocyte mediated immunity	4/442	63/23239	0.0319154	0.162328	0.130486	Gab2/Adora2b/Syk/Cxcl1	4
GO:0006278	GO:0006278	RNA-dependent DNA biosynthetic process	4/442	63/23239	0.0319154	0.162328	0.130486	Hsp90aa1/Hsp90ab1/Hnrnpc/Ptges3	4
GO:0007004	GO:0007004	telomere maintenance via telomerase	4/442	63/23239	0.0319154	0.162328	0.130486	Hsp90aa1/Hsp90ab1/Hnrnpc/Ptges3	4
GO:0030808	GO:0030808	regulation of nucleotide biosynthetic process	4/442	63/23239	0.0319154	0.162328	0.130486	Adora2b/Pdk4/Ddit4/Myc	4
GO:0032233	GO:0032233	positive regulation of actin filament bundle assembly	4/442	63/23239	0.0319154	0.162328	0.130486	Sdc4/Ctgf/Gpr65/Cx3cl1	4
GO:1900371	GO:1900371	regulation of purine nucleotide biosynthetic process	4/442	63/23239	0.0319154	0.162328	0.130486	Adora2b/Pdk4/Ddit4/Myc	4
GO:0006704	GO:0006704	glucocorticoid biosynthetic process	2/442	15/23239	0.0321806	0.162328	0.130486	Bmp2/Atp1a1	2
GO:0010878	GO:0010878	cholesterol storage	2/442	15/23239	0.0321806	0.162328	0.130486	Msr1/Soat1	2
GO:0015919	GO:0015919	peroxisomal membrane transport	2/442	15/23239	0.0321806	0.162328	0.130486	Pex13/Pex26	2
GO:0030575	GO:0030575	nuclear body organization	2/442	15/23239	0.0321806	0.162328	0.130486	Agap3/Uspl1	2
GO:0032717	GO:0032717	negative regulation of interleukin-8 production	2/442	15/23239	0.0321806	0.162328	0.130486	Ptpn22/Bcl3	2
GO:0034393	GO:0034393	positive regulation of smooth muscle cell apoptotic process	2/442	15/23239	0.0321806	0.162328	0.130486	Pdcd4/Rbm10	2
GO:0035587	GO:0035587	purinergic receptor signaling pathway	2/442	15/23239	0.0321806	0.162328	0.130486	Adora2b/P2ry1	2
GO:0038093	GO:0038093	Fc receptor signaling pathway	2/442	15/23239	0.0321806	0.162328	0.130486	Clec4e/Clec4d	2
GO:0042095	GO:0042095	interferon-gamma biosynthetic process	2/442	15/23239	0.0321806	0.162328	0.130486	Tlr7/Cebpg	2
GO:0042953	GO:0042953	lipoprotein transport	2/442	15/23239	0.0321806	0.162328	0.130486	Msr1/Apobec1	2
GO:0044872	GO:0044872	lipoprotein localization	2/442	15/23239	0.0321806	0.162328	0.130486	Msr1/Apobec1	2
GO:0045655	GO:0045655	regulation of monocyte differentiation	2/442	15/23239	0.0321806	0.162328	0.130486	Myc/Il34	2
GO:0045989	GO:0045989	positive regulation of striated muscle contraction	2/442	15/23239	0.0321806	0.162328	0.130486	Ctgf/Atp1a1	2
GO:0046348	GO:0046348	amino sugar catabolic process	2/442	15/23239	0.0321806	0.162328	0.130486	Chil3/Ovgp1	2
GO:0050872	GO:0050872	white fat cell differentiation	2/442	15/23239	0.0321806	0.162328	0.130486	Scd1/Per2	2
GO:0051645	GO:0051645	Golgi localization	2/442	15/23239	0.0321806	0.162328	0.130486	Stk11/Stk25	2
GO:0060055	GO:0060055	angiogenesis involved in wound healing	2/442	15/23239	0.0321806	0.162328	0.130486	Cx3cl1/Serpine1	2
GO:0070234	GO:0070234	positive regulation of T cell apoptotic process	2/442	15/23239	0.0321806	0.162328	0.130486	Adam8/Pdcd1	2
GO:0070932	GO:0070932	histone H3 deacetylation	2/442	15/23239	0.0321806	0.162328	0.130486	Per1/Per2	2
GO:0072672	GO:0072672	neutrophil extravasation	2/442	15/23239	0.0321806	0.162328	0.130486	Adam8/Il1r1	2
GO:0090178	GO:0090178	regulation of establishment of planar polarity involved in neural tube closure	2/442	15/23239	0.0321806	0.162328	0.130486	Dvl1/Fzd1	2
GO:0097050	GO:0097050	type B pancreatic cell apoptotic process	2/442	15/23239	0.0321806	0.162328	0.130486	Capn10/Wfs1	2
GO:1900037	GO:1900037	regulation of cellular response to hypoxia	2/442	15/23239	0.0321806	0.162328	0.130486	Usp19/Hyou1	2
GO:1901343	GO:1901343	negative regulation of vasculature development	6/442	125/23239	0.0324555	0.163538	0.131458	Adamts1/Pdcd4/Spred1/Lif/Ccl2/Serpine1	6
GO:0009100	GO:0009100	glycoprotein metabolic process	11/442	305/23239	0.0325287	0.16373	0.131613	Nus1/Soat1/Bmp2/Erp44/Rpn1/Edem1/Magt1/Chpf/Alg12/Bcl2/Ext1	11
GO:0046425	GO:0046425	regulation of JAK-STAT cascade	7/442	159/23239	0.0327586	0.164223	0.132009	Prmt2/Hsf1/Cyp1b1/Traf3ip1/Lif/Socs3/Bcl3	7
GO:0001953	GO:0001953	negative regulation of cell-matrix adhesion	3/442	37/23239	0.0329431	0.164223	0.132009	Fam107a/Postn/Serpine1	3
GO:0010762	GO:0010762	regulation of fibroblast migration	3/442	37/23239	0.0329431	0.164223	0.132009	Sdc4/Fgfr1/Acta2	3
GO:0019934	GO:0019934	cGMP-mediated signaling	3/442	37/23239	0.0329431	0.164223	0.132009	Adora2b/Prkar1a/Pdzd3	3
GO:0035850	GO:0035850	epithelial cell differentiation involved in kidney development	3/442	37/23239	0.0329431	0.164223	0.132009	Lhx1/Lif/Grem1	3
GO:0042398	GO:0042398	cellular modified amino acid biosynthetic process	3/442	37/23239	0.0329431	0.164223	0.132009	Ggt5/Plod1/Slc27a1	3
GO:0045851	GO:0045851	pH reduction	3/442	37/23239	0.0329431	0.164223	0.132009	Atp6v0d2/Rab20/Bcl2	3
GO:0060674	GO:0060674	placenta blood vessel development	3/442	37/23239	0.0329431	0.164223	0.132009	Cyr61/Junb/Socs3	3
GO:0072604	GO:0072604	interleukin-6 secretion	3/442	37/23239	0.0329431	0.164223	0.132009	Trpv4/Hspd1/Ptpn22	3
GO:0002293	GO:0002293	alpha-beta T cell differentiation involved in immune response	4/442	64/23239	0.0335499	0.166561	0.133888	Relb/Otud5/Batf/Bcl3	4
GO:0051193	GO:0051193	regulation of cofactor metabolic process	4/442	64/23239	0.0335499	0.166561	0.133888	Pdk4/Ddit4/Myc/Hp	4
GO:0051298	GO:0051298	centrosome duplication	4/442	64/23239	0.0335499	0.166561	0.133888	Chordc1/Mdm1/Ccp110/Spice1	4
GO:0032200	GO:0032200	telomere organization	6/442	126/23239	0.0335546	0.166561	0.133888	Hsp90aa1/Myc/Hsp90ab1/Hnrnpc/Ptges3/Hspa1a	6
GO:0030279	GO:0030279	negative regulation of ossification	5/442	94/23239	0.0337147	0.166857	0.134126	Fgf23/Men1/Fgfr1/Bcl2/Grem1	5
GO:0060021	GO:0060021	roof of mouth development	5/442	94/23239	0.0337147	0.166857	0.134126	Col11a2/Men1/Csrnp1/Plekha1/Fzd1	5
GO:0046887	GO:0046887	positive regulation of hormone secretion	7/442	160/23239	0.0337215	0.166857	0.134126	Dynll1/Creb1/Capn10/Glul/P2ry1/Fgfr1/Lif	7
GO:0010595	GO:0010595	positive regulation of endothelial cell migration	5/442	95/23239	0.0350543	0.172902	0.138986	Calr/Hspb1/Nus1/Fgfr1/Jcad	5
GO:0034754	GO:0034754	cellular hormone metabolic process	5/442	95/23239	0.0350543	0.172902	0.138986	Rdh12/Cyp1b1/Bmp2/Sult1a1/Plekha1	5
GO:1902882	GO:1902882	regulation of response to oxidative stress	5/442	95/23239	0.0350543	0.172902	0.138986	Hspb1/Ubqln1/Hsph1/Mcl1/Fzd1	5
GO:0002287	GO:0002287	alpha-beta T cell activation involved in immune response	4/442	65/23239	0.0352324	0.173086	0.139134	Relb/Otud5/Batf/Bcl3	4
GO:0009409	GO:0009409	response to cold	3/442	38/23239	0.0352769	0.173086	0.139134	Dnajc3/Slc27a1/Ucp3	3
GO:0033628	GO:0033628	regulation of cell adhesion mediated by integrin	3/442	38/23239	0.0352769	0.173086	0.139134	Syk/Cyp1b1/Serpine1	3
GO:0046885	GO:0046885	regulation of hormone biosynthetic process	3/442	38/23239	0.0352769	0.173086	0.139134	Vdr/Bmp2/Atp1a1	3
GO:0072210	GO:0072210	metanephric nephron development	3/442	38/23239	0.0352769	0.173086	0.139134	Lhx1/Lif/Grem1	3
GO:0051656	GO:0051656	establishment of organelle localization	15/442	468/23239	0.0353237	0.173134	0.139172	Gab2/Stx1a/Adora2b/Ahi1/Syk/Stk25/Sec23b/P2ry1/Dvl1/Chmp7/Unc13a/Bicd2/Picalm/Spice1/Kcnh1	15
GO:0048660	GO:0048660	regulation of smooth muscle cell proliferation	7/442	162/23239	0.0357033	0.174811	0.14052	Cdkn1b/Myc/Adamts1/Pdcd4/Cx3cl1/Trib1/S1pr1	7
GO:0050678	GO:0050678	regulation of epithelial cell proliferation	12/442	349/23239	0.0359767	0.175049	0.140711	Cdkn1b/Stk11/Myc/Vdr/Men1/Glul/Bmp2/Errfi1/Fgfr1/Jcad/Ccl2/Zfp36	12
GO:0002295	GO:0002295	T-helper cell lineage commitment	2/442	16/23239	0.0363232	0.175049	0.140711	Otud5/Batf	2
GO:0002544	GO:0002544	chronic inflammatory response	2/442	16/23239	0.0363232	0.175049	0.140711	Adora2b/Cebpb	2
GO:0010752	GO:0010752	regulation of cGMP-mediated signaling	2/442	16/23239	0.0363232	0.175049	0.140711	Adora2b/Pdzd3	2
GO:0010801	GO:0010801	negative regulation of peptidyl-threonine phosphorylation	2/442	16/23239	0.0363232	0.175049	0.140711	Ddit4/Spred1	2
GO:0021978	GO:0021978	telencephalon regionalization	2/442	16/23239	0.0363232	0.175049	0.140711	Tra2b/Bmp2	2
GO:0031958	GO:0031958	corticosteroid receptor signaling pathway	2/442	16/23239	0.0363232	0.175049	0.140711	Per1/Ptges3	2
GO:0032688	GO:0032688	negative regulation of interferon-beta production	2/442	16/23239	0.0363232	0.175049	0.140711	Relb/Traf3ip1	2
GO:0043374	GO:0043374	CD8-positive, alpha-beta T cell differentiation	2/442	16/23239	0.0363232	0.175049	0.140711	Otud5/Bcl2	2
GO:0048711	GO:0048711	positive regulation of astrocyte differentiation	2/442	16/23239	0.0363232	0.175049	0.140711	Bmp2/Lif	2
GO:0060979	GO:0060979	vasculogenesis involved in coronary vascular morphogenesis	2/442	16/23239	0.0363232	0.175049	0.140711	Spred1/Fgfr1	2
GO:0090177	GO:0090177	establishment of planar polarity involved in neural tube closure	2/442	16/23239	0.0363232	0.175049	0.140711	Dvl1/Fzd1	2
GO:0090231	GO:0090231	regulation of spindle checkpoint	2/442	16/23239	0.0363232	0.175049	0.140711	Hsf1/Dync1li1	2
GO:0140058	GO:0140058	neuron projection arborization	2/442	16/23239	0.0363232	0.175049	0.140711	Sema3a/Dvl1	2
GO:1902713	GO:1902713	regulation of interferon-gamma secretion	2/442	16/23239	0.0363232	0.175049	0.140711	Ptpn22/Flt3	2
GO:0035710	GO:0035710	CD4-positive, alpha-beta T cell activation	5/442	96/23239	0.0364264	0.175049	0.140711	Relb/Otud5/Batf/Bcl3/Cebpb	5
GO:0045639	GO:0045639	positive regulation of myeloid cell differentiation	5/442	96/23239	0.0364264	0.175049	0.140711	Creb1/Il34/Trib1/Lif/Slc9b2	5
GO:0045921	GO:0045921	positive regulation of exocytosis	5/442	96/23239	0.0364264	0.175049	0.140711	Gab2/Stx1a/Sdc4/Adora2b/Syk	5
GO:0017157	GO:0017157	regulation of exocytosis	9/442	235/23239	0.0365498	0.175462	0.141043	Gab2/Stx1a/Sdc4/Adora2b/Syk/P2ry1/Dvl1/Unc13a/Kcnh1	9
GO:0051017	GO:0051017	actin filament bundle assembly	7/442	163/23239	0.0367225	0.176109	0.141564	Sdc4/Ctgf/Hsp90b1/Fam107a/Gpr65/Cx3cl1/S1pr1	7
GO:0000079	GO:0000079	regulation of cyclin-dependent protein serine/threonine kinase activity	4/442	66/23239	0.036963	0.176874	0.142178	Cdkn1b/Men1/Ccnl1/Hexim1	4
GO:1990542	GO:1990542	mitochondrial transmembrane transport	4/442	66/23239	0.036963	0.176874	0.142178	Hspd1/Mcub/Slc25a36/Ucp3	4
GO:0017158	GO:0017158	regulation of calcium ion-dependent exocytosis	6/442	129/23239	0.0369954	0.176874	0.142178	Stx1a/Adora2b/P2ry1/Dvl1/Unc13a/Kcnh1	6
GO:0002757	GO:0002757	immune response-activating signal transduction	14/442	431/23239	0.0374088	0.178667	0.14362	Stk11/Ubqln1/Nfkbia/Syk/Cblb/Hspd1/Ptpn22/Tec/Plekha1/Klhl6/Tlr7/Cd14/Bcl2/Lsm14a	14
GO:0044743	GO:0044743	protein transmembrane import into intracellular organelle	3/442	39/23239	0.0376936	0.179477	0.144271	Pex13/Hspd1/Pex26	3
GO:0060325	GO:0060325	face morphogenesis	3/442	39/23239	0.0376936	0.179477	0.144271	Crispld2/Csrnp1/Plekha1	3
GO:0097484	GO:0097484	dendrite extension	3/442	39/23239	0.0376936	0.179477	0.144271	Stk11/Unc13a/Picalm	3
GO:1904892	GO:1904892	regulation of STAT cascade	7/442	164/23239	0.0377606	0.179613	0.14438	Prmt2/Hsf1/Cyp1b1/Traf3ip1/Lif/Socs3/Bcl3	7
GO:0007584	GO:0007584	response to nutrient	5/442	97/23239	0.0378311	0.179765	0.144502	Hsp90b1/Vdr/Pim1/Pdia3/Postn	5
GO:0034329	GO:0034329	cell junction assembly	8/442	200/23239	0.0380636	0.180555	0.145138	Trpv4/Sdc4/Fam107a/Cldn1/Nphp4/Tns1/Bcl2/Grem1	8
GO:0048638	GO:0048638	regulation of developmental growth	13/442	392/23239	0.0381828	0.180555	0.145138	Sema6b/Trip10/Hsf1/Pim1/Men1/Creb1/Sema3a/Fgfr1/Unc13a/Serpine1/Picalm/Flt3/Bcl2	13
GO:0051098	GO:0051098	regulation of binding	13/442	392/23239	0.0381828	0.180555	0.145138	Myc/Hsf1/Gzma/Hsp90ab1/Men1/Bmp2/P2ry1/Dvl1/Herpud1/Traf3ip1/Lif/Per2/Bcl2	13
GO:0051251	GO:0051251	positive regulation of lymphocyte activation	13/442	392/23239	0.0381828	0.180555	0.145138	Efnb3/Hsp90aa1/Syk/Il15ra/Adam8/Hspd1/Ptpn22/Vcam1/Hsph1/Ccl2/Rasal3/Bcl2/Zbtb16	13
GO:0071453	GO:0071453	cellular response to oxygen levels	6/442	130/23239	0.0381907	0.180555	0.145138	Ubqln1/Usp19/Myc/Adam8/Hyou1/Bcl2	6
GO:0043583	GO:0043583	ear development	9/442	237/23239	0.0382439	0.180624	0.145193	Cdkn1b/Sdc4/Ahi1/Myc/Bmp2/Dvl1/Fgfr1/Tmie/Bcl2	9
GO:0044262	GO:0044262	cellular carbohydrate metabolic process	10/442	275/23239	0.0384725	0.18152	0.145913	Stk11/Isyna1/Pdk4/Ddit4/Sik1/P2ry1/Per2/Ext1/Ptges3/Slc5a3	10
GO:0016569	GO:0016569	covalent chromatin modification	14/442	433/23239	0.0386412	0.182132	0.146405	Prmt2/Per1/Men1/Eed/Kat8/Pcgf3/Lif/Mllt6/Apobec1/Zfp451/Hist1h1e/Per2/Jmjd6/Hdac10	14
GO:0031345	GO:0031345	negative regulation of cell projection organization	8/442	201/23239	0.0390138	0.183518	0.147519	Sema6b/Tchp/Efnb3/Trpv4/Il15ra/Sema3a/Ccp110/Rab3ip	8
GO:0031348	GO:0031348	negative regulation of defense response	8/442	201/23239	0.0390138	0.183518	0.147519	Acp5/Pdcd4/Chid1/Il1r2/Cx3cl1/Traf3ip1/Zfp36/Socs3	8
GO:0043487	GO:0043487	regulation of RNA stability	5/442	98/23239	0.0392685	0.184345	0.148184	Fastkd1/Rbm10/Apobec1/Zfp36/Hnrnpc	5
GO:0045778	GO:0045778	positive regulation of ossification	5/442	98/23239	0.0392685	0.184345	0.148184	Men1/Bmp2/Cyr61/Cebpb/Zbtb16	5
GO:0061572	GO:0061572	actin filament bundle organization	7/442	166/23239	0.0398944	0.184922	0.148648	Sdc4/Ctgf/Hsp90b1/Fam107a/Gpr65/Cx3cl1/S1pr1	7
GO:0001763	GO:0001763	morphogenesis of a branching structure	9/442	239/23239	0.0399908	0.184922	0.148648	Lhx1/Myc/Vdr/Bmp2/Sema3a/Fgfr1/Socs3/Bcl2/Grem1	9
GO:0030100	GO:0030100	regulation of endocytosis	10/442	277/23239	0.0400869	0.184922	0.148648	Calr/Hspa8/Ahi1/Syk/Rab20/Ccl2/Serpine1/Picalm/Cd14/Grem1	10
GO:0032527	GO:0032527	protein exit from endoplasmic reticulum	3/442	40/23239	0.0401928	0.184922	0.148648	Hsp90b1/Edem1/Herpud1	3
GO:0034105	GO:0034105	positive regulation of tissue remodeling	3/442	40/23239	0.0401928	0.184922	0.148648	Syk/Vdr/Adam8	3
GO:0046456	GO:0046456	icosanoid biosynthetic process	3/442	40/23239	0.0401928	0.184922	0.148648	Ggt5/Syk/Ptges3	3
GO:2000279	GO:2000279	negative regulation of DNA biosynthetic process	3/442	40/23239	0.0401928	0.184922	0.148648	Dusp1/Men1/Hnrnpc	3
GO:1900180	GO:1900180	regulation of protein localization to nucleus	6/442	132/23239	0.0406543	0.184922	0.148648	Stk11/Hsp90aa1/Hsp90ab1/Ptpn22/Bag3/Lif	6
GO:0000188	GO:0000188	inactivation of MAPK activity	2/442	17/23239	0.0406582	0.184922	0.148648	Dusp1/Spred1	2
GO:0002689	GO:0002689	negative regulation of leukocyte chemotaxis	2/442	17/23239	0.0406582	0.184922	0.148648	Dusp1/Grem1	2
GO:0006625	GO:0006625	protein targeting to peroxisome	2/442	17/23239	0.0406582	0.184922	0.148648	Pex13/Pex26	2
GO:0010224	GO:0010224	response to UV-B	2/442	17/23239	0.0406582	0.184922	0.148648	Stk11/Bcl2	2
GO:0010888	GO:0010888	negative regulation of lipid storage	2/442	17/23239	0.0406582	0.184922	0.148648	Nfkbia/Pnpla2	2
GO:0018279	GO:0018279	protein N-linked glycosylation via asparagine	2/442	17/23239	0.0406582	0.184922	0.148648	Rpn1/Magt1	2
GO:0032691	GO:0032691	negative regulation of interleukin-1 beta production	2/442	17/23239	0.0406582	0.184922	0.148648	Acp5/Errfi1	2
GO:0032986	GO:0032986	protein-DNA complex disassembly	2/442	17/23239	0.0406582	0.184922	0.148648	Myc/Cebpg	2
GO:0035459	GO:0035459	cargo loading into vesicle	2/442	17/23239	0.0406582	0.184922	0.148648	Sec23b/Picalm	2
GO:0042487	GO:0042487	regulation of odontogenesis of dentin-containing tooth	2/442	17/23239	0.0406582	0.184922	0.148648	Bmp2/Dmp1	2
GO:0043373	GO:0043373	CD4-positive, alpha-beta T cell lineage commitment	2/442	17/23239	0.0406582	0.184922	0.148648	Otud5/Batf	2
GO:0043574	GO:0043574	peroxisomal transport	2/442	17/23239	0.0406582	0.184922	0.148648	Pex13/Pex26	2
GO:0045019	GO:0045019	negative regulation of nitric oxide biosynthetic process	2/442	17/23239	0.0406582	0.184922	0.148648	Acp5/Dynll1	2
GO:0045064	GO:0045064	T-helper 2 cell differentiation	2/442	17/23239	0.0406582	0.184922	0.148648	Batf/Bcl3	2
GO:0045793	GO:0045793	positive regulation of cell size	2/442	17/23239	0.0406582	0.184922	0.148648	Hsp90aa1/Hsp90ab1	2
GO:0046697	GO:0046697	decidualization	2/442	17/23239	0.0406582	0.184922	0.148648	Lif/Junb	2
GO:0071636	GO:0071636	positive regulation of transforming growth factor beta production	2/442	17/23239	0.0406582	0.184922	0.148648	Creb1/Cx3cl1	2
GO:0072662	GO:0072662	protein localization to peroxisome	2/442	17/23239	0.0406582	0.184922	0.148648	Pex13/Pex26	2
GO:0072663	GO:0072663	establishment of protein localization to peroxisome	2/442	17/23239	0.0406582	0.184922	0.148648	Pex13/Pex26	2
GO:1902176	GO:1902176	negative regulation of oxidative stress-induced intrinsic apoptotic signaling pathway	2/442	17/23239	0.0406582	0.184922	0.148648	Hspb1/Hsph1	2
GO:1904406	GO:1904406	negative regulation of nitric oxide metabolic process	2/442	17/23239	0.0406582	0.184922	0.148648	Acp5/Dynll1	2
GO:2000696	GO:2000696	regulation of epithelial cell differentiation involved in kidney development	2/442	17/23239	0.0406582	0.184922	0.148648	Lhx1/Lif	2
GO:2000810	GO:2000810	regulation of bicellular tight junction assembly	2/442	17/23239	0.0406582	0.184922	0.148648	Cldn1/Nphp4	2
GO:2001028	GO:2001028	positive regulation of endothelial cell chemotaxis	2/442	17/23239	0.0406582	0.184922	0.148648	Hspb1/Fgfr1	2
GO:0001959	GO:0001959	regulation of cytokine-mediated signaling pathway	5/442	99/23239	0.0407388	0.185108	0.148797	Syk/Il1r1/Il1r2/Il1rn/Lsm14a	5
GO:0007568	GO:0007568	aging	9/442	240/23239	0.0408841	0.185588	0.149183	Calr/Pdcd4/Slc18a2/Capn10/Gnao1/Serpine1/Picalm/Icmt/Bcl2	9
GO:0048659	GO:0048659	smooth muscle cell proliferation	7/442	167/23239	0.0409903	0.185709	0.14928	Cdkn1b/Myc/Adamts1/Pdcd4/Cx3cl1/Trib1/S1pr1	7
GO:2000241	GO:2000241	regulation of reproductive process	7/442	167/23239	0.0409903	0.185709	0.14928	Cdkn1b/Stk11/Calr/P2ry1/Sema3a/Lif/Ovgp1	7
GO:0006417	GO:0006417	regulation of translation	11/442	317/23239	0.0411209	0.18612	0.149611	Calr/Gle1/Cnot8/Per1/Dnajc3/Ngdn/Cyp1b1/Zfp36/Bcl3/Per2/Lsm14a	11
GO:0031099	GO:0031099	regeneration	6/442	133/23239	0.041923	0.188999	0.151925	Tec/Lif/Serpine1/Lifr/Cebpb/Bcl2	6
GO:0043624	GO:0043624	cellular protein complex disassembly	6/442	133/23239	0.041923	0.188999	0.151925	Tmod4/Trpv4/Hspa8/Gle1/Avil/Plekhh2	6
GO:0046928	GO:0046928	regulation of neurotransmitter secretion	6/442	133/23239	0.041923	0.188999	0.151925	Stx1a/Adora2b/P2ry1/Dvl1/Unc13a/Kcnh1	6
GO:0072331	GO:0072331	signal transduction by p53 class mediator	6/442	133/23239	0.041923	0.188999	0.151925	Stk11/Ddit4/Spred1/Batf/Hexim1/Bcl3	6
GO:0042445	GO:0042445	hormone metabolic process	8/442	204/23239	0.0419593	0.188999	0.151925	Rdh12/Vdr/Cyp1b1/Bmp2/Sult1a1/Fgfr1/Atp1a1/Plekha1	8
GO:0006839	GO:0006839	mitochondrial transport	7/442	168/23239	0.0421055	0.189475	0.152307	Hsp90aa1/Hspd1/Mcub/Bag3/Slc25a36/Ucp3/Bcl2	7
GO:0019218	GO:0019218	regulation of steroid metabolic process	5/442	100/23239	0.0422421	0.189724	0.152508	Adora2b/Vdr/Bmp2/Atp1a1/Scd1	5
GO:0030593	GO:0030593	neutrophil chemotaxis	5/442	100/23239	0.0422421	0.189724	0.152508	Syk/Il1rn/Cxcl1/Cx3cl1/Ccl2	5
GO:0045669	GO:0045669	positive regulation of osteoblast differentiation	4/442	69/23239	0.0424438	0.190446	0.153089	Men1/Bmp2/Cyr61/Cebpb	4
GO:0007431	GO:0007431	salivary gland development	3/442	41/23239	0.0427738	0.191193	0.153688	Clcn2/Sema3a/Fgfr1	3
GO:0010470	GO:0010470	regulation of gastrulation	3/442	41/23239	0.0427738	0.191193	0.153688	Lhx1/Il1rn/Fgfr1	3
GO:0048246	GO:0048246	macrophage chemotaxis	3/442	41/23239	0.0427738	0.191193	0.153688	Trpv4/Cx3cl1/Ccl2	3
GO:0055023	GO:0055023	positive regulation of cardiac muscle tissue growth	3/442	41/23239	0.0427738	0.191193	0.153688	Trip10/Pim1/Fgfr1	3
GO:0055017	GO:0055017	cardiac muscle tissue growth	5/442	101/23239	0.0437785	0.195496	0.157148	Trip10/Prkar1a/Pim1/Fgfr1/S1pr1	5
GO:0043414	GO:0043414	macromolecule methylation	10/442	282/23239	0.0443251	0.197558	0.158805	Prmt2/Myc/Men1/Trmo/Eed/Btg1/Mllt6/Icmt/Hist1h1e/Trmt1l	10
GO:1990868	GO:1990868	response to chemokine	4/442	70/23239	0.044367	0.197558	0.158805	Dusp1/Cxcl1/Cx3cl1/Ccl2	4
GO:1990869	GO:1990869	cellular response to chemokine	4/442	70/23239	0.044367	0.197558	0.158805	Dusp1/Cxcl1/Cx3cl1/Ccl2	4
GO:0072503	GO:0072503	cellular divalent inorganic cation homeostasis	15/442	484/23239	0.0450685	0.198464	0.159534	Trpv4/Gpr65/Slc39a14/Vdr/P2ry1/Mcub/Cxcl1/Herpud1/Cx3cl1/Ccl2/Wfs1/S1pr1/P2ry10/Bcl2/Kcnh1	15
GO:0009074	GO:0009074	aromatic amino acid family catabolic process	2/442	18/23239	0.0451769	0.198464	0.159534	Hal/Hdc	2
GO:0018196	GO:0018196	peptidyl-asparagine modification	2/442	18/23239	0.0451769	0.198464	0.159534	Rpn1/Magt1	2
GO:0030502	GO:0030502	negative regulation of bone mineralization	2/442	18/23239	0.0451769	0.198464	0.159534	Fgf23/Grem1	2
GO:0033160	GO:0033160	positive regulation of protein import into nucleus, translocation	2/442	18/23239	0.0451769	0.198464	0.159534	Hsp90aa1/Hsp90ab1	2
GO:0034138	GO:0034138	toll-like receptor 3 signaling pathway	2/442	18/23239	0.0451769	0.198464	0.159534	Ubqln1/Ptpn22	2
GO:0042219	GO:0042219	cellular modified amino acid catabolic process	2/442	18/23239	0.0451769	0.198464	0.159534	Ggt5/Pcyox1l	2
GO:0042249	GO:0042249	establishment of planar polarity of embryonic epithelium	2/442	18/23239	0.0451769	0.198464	0.159534	Dvl1/Fzd1	2
GO:0042572	GO:0042572	retinol metabolic process	2/442	18/23239	0.0451769	0.198464	0.159534	Rdh12/Cyp1b1	2
GO:0050860	GO:0050860	negative regulation of T cell receptor signaling pathway	2/442	18/23239	0.0451769	0.198464	0.159534	Cblb/Ptpn22	2
GO:0060707	GO:0060707	trophoblast giant cell differentiation	2/442	18/23239	0.0451769	0.198464	0.159534	Lif/Socs3	2
GO:0090030	GO:0090030	regulation of steroid hormone biosynthetic process	2/442	18/23239	0.0451769	0.198464	0.159534	Bmp2/Atp1a1	2
GO:0097242	GO:0097242	amyloid-beta clearance	2/442	18/23239	0.0451769	0.198464	0.159534	Msr1/Picalm	2
GO:1904706	GO:1904706	negative regulation of vascular smooth muscle cell proliferation	2/442	18/23239	0.0451769	0.198464	0.159534	Cdkn1b/Pdcd4	2
GO:0030111	GO:0030111	regulation of Wnt signaling pathway	10/442	283/23239	0.0452079	0.198464	0.159534	Stk11/Tle1/Gprc5b/Prdm15/Bmp2/Tle3/Siah2/Nphp4/Fzd1/Grem1	10
GO:0032231	GO:0032231	regulation of actin filament bundle assembly	5/442	102/23239	0.045348	0.198532	0.159588	Sdc4/Ctgf/Gpr65/Cx3cl1/S1pr1	5
GO:0010518	GO:0010518	positive regulation of phospholipase activity	3/442	42/23239	0.0454357	0.198532	0.159588	Arf4/Cyr61/Fgfr1	3
GO:0010883	GO:0010883	regulation of lipid storage	3/442	42/23239	0.0454357	0.198532	0.159588	Nfkbia/Msr1/Pnpla2	3
GO:0030835	GO:0030835	negative regulation of actin filament depolymerization	3/442	42/23239	0.0454357	0.198532	0.159588	Tmod4/Avil/Plekhh2	3
GO:0061098	GO:0061098	positive regulation of protein tyrosine kinase activity	3/442	42/23239	0.0454357	0.198532	0.159588	Gprc5b/Hsph1/Grem1	3
GO:0006403	GO:0006403	RNA localization	7/442	171/23239	0.0455685	0.198926	0.159904	Gle1/Hsf1/Srsf7/Ythdc1/Bicd2/Alkbh5/Zfp36	7
GO:0009791	GO:0009791	post-embryonic development	6/442	136/23239	0.0458774	0.200087	0.160838	Lhx1/Slc18a2/Csrnp1/Plekha1/Flt3/Bcl2	6
GO:0030641	GO:0030641	regulation of cellular pH	4/442	71/23239	0.0463384	0.201346	0.16185	Atp6v0d2/Rab20/Mafg/Bcl2	4
GO:0045670	GO:0045670	regulation of osteoclast differentiation	4/442	71/23239	0.0463384	0.201346	0.16185	Adam8/Creb1/Slc9b2/Cebpb	4
GO:0046323	GO:0046323	glucose import	4/442	71/23239	0.0463384	0.201346	0.16185	Ahi1/Myc/Capn10/Crebl2	4
GO:0050810	GO:0050810	regulation of steroid biosynthetic process	4/442	71/23239	0.0463384	0.201346	0.16185	Adora2b/Vdr/Bmp2/Atp1a1	4
GO:0006109	GO:0006109	regulation of carbohydrate metabolic process	7/442	172/23239	0.0467623	0.20281	0.163027	Stk11/Pdk4/Ddit4/Myc/Sik1/P2ry1/Mlxip	7
GO:0048813	GO:0048813	dendrite morphogenesis	7/442	172/23239	0.0467623	0.20281	0.163027	Stk11/Nsmf/Sema3a/Dvl1/Picalm/Hecw2/Fbxo31	7
GO:0035265	GO:0035265	organ growth	8/442	209/23239	0.0471891	0.204471	0.164362	Trip10/Prkar1a/Pim1/Men1/Fgfr1/S1pr1/Mmp13/Bcl2	8
GO:0006816	GO:0006816	calcium ion transport	13/442	405/23239	0.0473371	0.204923	0.164725	Grm6/Ubqln1/Trpv4/Ctgf/Vdr/Ptpn22/Mcub/Saraf/Gnao1/Cx3cl1/Serpine1/Wfs1/Bcl2	13
GO:0006040	GO:0006040	amino sugar metabolic process	3/442	43/23239	0.0481779	0.207984	0.167186	Gne/Chil3/Ovgp1	3
GO:0010824	GO:0010824	regulation of centrosome duplication	3/442	43/23239	0.0481779	0.207984	0.167186	Chordc1/Mdm1/Spice1	3
GO:0070232	GO:0070232	regulation of T cell apoptotic process	3/442	43/23239	0.0481779	0.207984	0.167186	Adam8/Pdcd1/Tsc22d3	3
GO:0008543	GO:0008543	fibroblast growth factor receptor signaling pathway	4/442	72/23239	0.0483579	0.208376	0.167501	Fgf23/Ctgf/Spry4/Fgfr1	4
GO:0060191	GO:0060191	regulation of lipase activity	4/442	72/23239	0.0483579	0.208376	0.167501	Angptl4/Arf4/Cyr61/Fgfr1	4
GO:0006612	GO:0006612	protein targeting to membrane	5/442	104/23239	0.0485867	0.209169	0.168138	Golga7/Srpr/Ccl2/Rab3ip/Pex26	5
GO:0007409	GO:0007409	axonogenesis	14/442	448/23239	0.0488215	0.209757	0.168611	Sema6b/Stk11/Efnb3/Lhx1/Hsp90aa1/Hsp90ab1/Creb1/Stk25/Plxna2/Sema3a/Dvl1/Picalm/Bcl2/Ext1	14
GO:0006066	GO:0006066	alcohol metabolic process	10/442	287/23239	0.0488579	0.209757	0.168611	Isyna1/Rdh12/Vdr/Nus1/Cyp1b1/Soat1/Bmp2/P2ry1/Fgfr1/Slc5a3	10
GO:0009416	GO:0009416	response to light stimulus	10/442	287/23239	0.0488579	0.209757	0.168611	Grm6/Stk11/Per1/Agap3/Sik1/Men1/Creb1/Bcl3/Per2/Bcl2	10
GO:0006479	GO:0006479	protein methylation	7/442	174/23239	0.0492092	0.210684	0.169356	Prmt2/Men1/Eed/Btg1/Mllt6/Icmt/Hist1h1e	7
GO:0008213	GO:0008213	protein alkylation	7/442	174/23239	0.0492092	0.210684	0.169356	Prmt2/Men1/Eed/Btg1/Mllt6/Icmt/Hist1h1e	7
GO:0034612	GO:0034612	response to tumor necrosis factor	7/442	174/23239	0.0492092	0.210684	0.169356	Nfkbia/Syk/Cx3cl1/Birc3/Ccl2/Zfp36/Cd14	7
GO:0016050	GO:0016050	vesicle organization	9/442	249/23239	0.0495359	0.211002	0.169612	Stx1a/Stx5a/Sdc4/Creb1/Sec23b/Rab20/Unc13a/Picalm/Bcl2	9
GO:0002643	GO:0002643	regulation of tolerance induction	2/442	19/23239	0.0498708	0.211002	0.169612	Cblb/Pdcd1	2
GO:0010763	GO:0010763	positive regulation of fibroblast migration	2/442	19/23239	0.0498708	0.211002	0.169612	Fgfr1/Acta2	2
GO:0031664	GO:0031664	regulation of lipopolysaccharide-mediated signaling pathway	2/442	19/23239	0.0498708	0.211002	0.169612	Cx3cl1/Trib1	2
GO:0031936	GO:0031936	negative regulation of chromatin silencing	2/442	19/23239	0.0498708	0.211002	0.169612	Apobec1/Hist1h1e	2
GO:0043931	GO:0043931	ossification involved in bone maturation	2/442	19/23239	0.0498708	0.211002	0.169612	Bmp2/Grem1	2
GO:0046599	GO:0046599	regulation of centriole replication	2/442	19/23239	0.0498708	0.211002	0.169612	Mdm1/Spice1	2
GO:0051195	GO:0051195	negative regulation of cofactor metabolic process	2/442	19/23239	0.0498708	0.211002	0.169612	Ddit4/Hp	2
GO:0060231	GO:0060231	mesenchymal to epithelial transition	2/442	19/23239	0.0498708	0.211002	0.169612	Lif/Grem1	2
GO:0090026	GO:0090026	positive regulation of monocyte chemotaxis	2/442	19/23239	0.0498708	0.211002	0.169612	Ccl2/Serpine1	2
GO:1900101	GO:1900101	regulation of endoplasmic reticulum unfolded protein response	2/442	19/23239	0.0498708	0.211002	0.169612	Tmem33/Wfs1	2
GO:1905276	GO:1905276	regulation of epithelial tube formation	2/442	19/23239	0.0498708	0.211002	0.169612	Dvl1/Fzd1	2
GO:2000269	GO:2000269	regulation of fibroblast apoptotic process	2/442	19/23239	0.0498708	0.211002	0.169612	Stk17b/Btg1	2
GO:0090288	GO:0090288	negative regulation of cellular response to growth factor stimulus	6/442	139/23239	0.0500563	0.211595	0.170089	Spry4/Hspa5/Zfp451/Fzd1/Rasl11b/Grem1	6
GO:0048259	GO:0048259	regulation of receptor-mediated endocytosis	5/442	105/23239	0.0502559	0.212141	0.170527	Ahi1/Syk/Serpine1/Picalm/Grem1	5
GO:0002768	GO:0002768	immune response-regulating cell surface receptor signaling pathway	11/442	328/23239	0.0502761	0.212141	0.170527	Stk11/Syk/Cblb/Ptpn22/Tec/Clec4e/Clec4d/Plekha1/Klhl6/Btla/Bcl2	11
GO:0007045	GO:0007045	cell-substrate adherens junction assembly	4/442	73/23239	0.0504253	0.212387	0.170725	Sdc4/Fam107a/Bcl2/Grem1	4
GO:0048041	GO:0048041	focal adhesion assembly	4/442	73/23239	0.0504253	0.212387	0.170725	Sdc4/Fam107a/Bcl2/Grem1	4
GO:0003156	GO:0003156	regulation of animal organ formation	3/442	44/23239	0.0509994	0.214225	0.172203	Pim1/Bmp2/Fgfr1	3
GO:0032757	GO:0032757	positive regulation of interleukin-8 production	3/442	44/23239	0.0509994	0.214225	0.172203	Serpine1/Tlr7/Cd14	3
GO:0060421	GO:0060421	positive regulation of heart growth	3/442	44/23239	0.0509994	0.214225	0.172203	Trip10/Pim1/Fgfr1	3
GO:0045017	GO:0045017	glycerolipid biosynthetic process	6/442	140/23239	0.0514995	0.215937	0.173579	Acsl1/Sik1/Lpin3/Piga/Slc27a1/Thrsp	6
GO:0090316	GO:0090316	positive regulation of intracellular protein transport	6/442	140/23239	0.0514995	0.215937	0.173579	Hsp90aa1/Hsp90ab1/Ptpn22/Edem1/Bag3/Ccl2	6
GO:0048762	GO:0048762	mesenchymal cell differentiation	8/442	213/23239	0.0516666	0.216444	0.173986	Sema6b/Trip10/Pdcd4/Bmp2/Sema3a/Fgfr1/Bcl2/Grem1	8
GO:0002705	GO:0002705	positive regulation of leukocyte mediated immunity	7/442	176/23239	0.0517361	0.21654	0.174064	Gab2/Hspa8/Adora2b/Syk/Hspd1/Il1r1/Cxcl1	7
GO:2000045	GO:2000045	regulation of G1/S transition of mitotic cell cycle	5/442	106/23239	0.0519585	0.217277	0.174656	Prmt2/Fam107a/Adamts1/Fbxo31/Bcl2	5
GO:0001701	GO:0001701	in utero embryonic development	15/442	494/23239	0.0520474	0.217454	0.174798	Zfat/Hsf1/Taf8/Bmp2/Vcam1/Cyr61/Fgfr1/Lif/Icmt/Uspl1/Maff/Mafg/Junb/Socs3/Cebpb	15
GO:0034637	GO:0034637	cellular carbohydrate biosynthetic process	4/442	74/23239	0.0525406	0.219122	0.176139	Isyna1/Per2/Ext1/Ptges3	4
GO:0060563	GO:0060563	neuroepithelial cell differentiation	4/442	74/23239	0.0525406	0.219122	0.176139	Bmp2/Fgfr1/Serpine1/Cebpb	4
GO:0006631	GO:0006631	fatty acid metabolic process	12/442	371/23239	0.0527195	0.219672	0.176581	Ggt5/Acsl1/Pdk4/Pex13/Cyp1b1/Lpin3/Slc27a3/Slc27a1/Ucp3/Scd1/Per2/Ptges3	12
GO:0050673	GO:0050673	epithelial cell proliferation	13/442	412/23239	0.0528503	0.220021	0.176862	Cdkn1b/Stk11/Myc/Vdr/Men1/Glul/Bmp2/Errfi1/Fgfr1/Jcad/Ccl2/Zfp36/Cebpb	13
GO:0002831	GO:0002831	regulation of response to biotic stimulus	6/442	141/23239	0.0529678	0.220118	0.17694	Hspd1/Ptpn22/Cxcl1/Cx3cl1/Trib1/Traf3ip1	6
GO:0016079	GO:0016079	synaptic vesicle exocytosis	6/442	141/23239	0.0529678	0.220118	0.17694	Stx1a/Adora2b/P2ry1/Dvl1/Unc13a/Kcnh1	6
GO:0045621	GO:0045621	positive regulation of lymphocyte differentiation	5/442	107/23239	0.0536944	0.222692	0.179009	Hsp90aa1/Syk/Il15ra/Adam8/Zbtb16	5
GO:0031952	GO:0031952	regulation of protein autophosphorylation	3/442	45/23239	0.0538993	0.222692	0.179009	Syk/Errfi1/Grem1	3
GO:0032007	GO:0032007	negative regulation of TOR signaling	3/442	45/23239	0.0538993	0.222692	0.179009	Stk11/Ddit4/Sik1	3
GO:0060323	GO:0060323	head morphogenesis	3/442	45/23239	0.0538993	0.222692	0.179009	Crispld2/Csrnp1/Plekha1	3
GO:0071526	GO:0071526	semaphorin-plexin signaling pathway	3/442	45/23239	0.0538993	0.222692	0.179009	Sema6b/Plxna2/Sema3a	3
GO:0034614	GO:0034614	cellular response to reactive oxygen species	6/442	142/23239	0.0544615	0.222692	0.179009	Hsf1/Agap3/Cyp1b1/Stk25/Hsph1/Plekha1	6
GO:1902904	GO:1902904	negative regulation of supramolecular fiber organization	6/442	142/23239	0.0544615	0.222692	0.179009	Tmod4/Hspa8/Avil/Fkbp4/Plekhh2/S1pr1	6
GO:0001738	GO:0001738	morphogenesis of a polarized epithelium	4/442	75/23239	0.0547036	0.222692	0.179009	Ahi1/Dvl1/Traf3ip1/Fzd1	4
GO:0030500	GO:0030500	regulation of bone mineralization	4/442	75/23239	0.0547036	0.222692	0.179009	Fgf23/Bmp2/S1pr1/Grem1	4
GO:0046824	GO:0046824	positive regulation of nucleocytoplasmic transport	4/442	75/23239	0.0547036	0.222692	0.179009	Hsp90aa1/Hsp90ab1/Ptpn22/Bag3	4
GO:0061515	GO:0061515	myeloid cell development	4/442	75/23239	0.0547036	0.222692	0.179009	Pip4k2a/Slc9b2/L3mbtl3/Jmjd6	4
GO:1901606	GO:1901606	alpha-amino acid catabolic process	4/442	75/23239	0.0547036	0.222692	0.179009	Hal/Hdc/Oat/Amt	4
GO:0002755	GO:0002755	MyD88-dependent toll-like receptor signaling pathway	2/442	20/23239	0.0547315	0.222692	0.179009	Hspd1/Tlr7	2
GO:0010842	GO:0010842	retina layer formation	2/442	20/23239	0.0547315	0.222692	0.179009	Lhx1/Ahi1	2
GO:0032495	GO:0032495	response to muramyl dipeptide	2/442	20/23239	0.0547315	0.222692	0.179009	Nfkbia/Ptpn22	2
GO:0033605	GO:0033605	positive regulation of catecholamine secretion	2/442	20/23239	0.0547315	0.222692	0.179009	Stx1a/Adora2b	2
GO:0043011	GO:0043011	myeloid dendritic cell differentiation	2/442	20/23239	0.0547315	0.222692	0.179009	Relb/Batf	2
GO:0045408	GO:0045408	regulation of interleukin-6 biosynthetic process	2/442	20/23239	0.0547315	0.222692	0.179009	Prg4/Cebpb	2
GO:0046325	GO:0046325	negative regulation of glucose import	2/442	20/23239	0.0547315	0.222692	0.179009	Ahi1/Myc	2
GO:0048245	GO:0048245	eosinophil chemotaxis	2/442	20/23239	0.0547315	0.222692	0.179009	Cx3cl1/Ccl2	2
GO:0070977	GO:0070977	bone maturation	2/442	20/23239	0.0547315	0.222692	0.179009	Bmp2/Grem1	2
GO:0071157	GO:0071157	negative regulation of cell cycle arrest	2/442	20/23239	0.0547315	0.222692	0.179009	Calr/Hsp90ab1	2
GO:1901673	GO:1901673	regulation of mitotic spindle assembly	2/442	20/23239	0.0547315	0.222692	0.179009	Hspa1b/Hspa1a	2
GO:1902914	GO:1902914	regulation of protein polyubiquitination	2/442	20/23239	0.0547315	0.222692	0.179009	Ptpn22/Birc3	2
GO:0001776	GO:0001776	leukocyte homeostasis	5/442	108/23239	0.0554637	0.225279	0.181088	Men1/Tsc22d3/Ccl2/Flt3/Bcl2	5
GO:0015844	GO:0015844	monoamine transport	5/442	108/23239	0.0554637	0.225279	0.181088	Stx1a/Adora2b/Syk/Slc18a2/P2ry1	5
GO:0007219	GO:0007219	Notch signaling pathway	7/442	179/23239	0.055677	0.225303	0.181107	Cdkn1b/Dtx2/Nfkbia/Bmp2/Postn/Mib2/Hp	7
GO:0044843	GO:0044843	cell cycle G1/S phase transition	7/442	179/23239	0.055677	0.225303	0.181107	Cdkn1b/Prmt2/Fam107a/Adamts1/Men1/Fbxo31/Bcl2	7
GO:0048489	GO:0048489	synaptic vesicle transport	7/442	179/23239	0.055677	0.225303	0.181107	Stx1a/Adora2b/P2ry1/Dvl1/Unc13a/Picalm/Kcnh1	7
GO:0097480	GO:0097480	establishment of synaptic vesicle localization	7/442	179/23239	0.055677	0.225303	0.181107	Stx1a/Adora2b/P2ry1/Dvl1/Unc13a/Picalm/Kcnh1	7
GO:0046883	GO:0046883	regulation of hormone secretion	10/442	294/23239	0.0557107	0.225303	0.181107	Fgf23/Dynll1/Creb1/Capn10/Glul/P2ry1/Fgfr1/Lif/Slc9b2/Per2	10
GO:0030324	GO:0030324	lung development	8/442	217/23239	0.0564094	0.227931	0.18322	Ctgf/Creb1/Errfi1/Fgfr1/Lif/Jmjd6/Hikeshi/Ptges3	8
GO:0046942	GO:0046942	carboxylic acid transport	10/442	295/23239	0.0567388	0.228715	0.183851	Acsl1/Syk/Myc/Il1rn/Plin2/Slc10a6/Slc7a2/Slc27a1/Slc7a6/Per2	10
GO:0021772	GO:0021772	olfactory bulb development	3/442	46/23239	0.0568766	0.228715	0.183851	Sema3a/Fgfr1/Ext1	3
GO:0033120	GO:0033120	positive regulation of RNA splicing	3/442	46/23239	0.0568766	0.228715	0.183851	Hspa8/Tra2b/Tra2a	3
GO:0071385	GO:0071385	cellular response to glucocorticoid stimulus	3/442	46/23239	0.0568766	0.228715	0.183851	Ddit4/Fam107a/Zfp36	3
GO:0044272	GO:0044272	sulfur compound biosynthetic process	4/442	76/23239	0.056914	0.228715	0.183851	Ggt5/Acsl1/Pdk4/Chpf	4
GO:0046785	GO:0046785	microtubule polymerization	4/442	76/23239	0.056914	0.228715	0.183851	Cdkn1b/Trpv4/Fkbp4/Slain2	4
GO:0035051	GO:0035051	cardiocyte differentiation	7/442	180/23239	0.057031	0.228715	0.183851	Cacybp/Trip10/Sik1/Pdcd4/Bmp2/Vcam1/Grem1	7
GO:0045766	GO:0045766	positive regulation of angiogenesis	7/442	180/23239	0.057031	0.228715	0.183851	Hspb1/Cyp1b1/Cx3cl1/Jcad/Btg1/Serpine1/Grem1	7
GO:0045088	GO:0045088	regulation of innate immune response	9/442	256/23239	0.0570442	0.228715	0.183851	Ubqln1/Nfkbia/Adam8/Hspd1/Ptpn22/Tlr7/Hexim1/Cd14/Lsm14a	9
GO:0032092	GO:0032092	positive regulation of protein binding	5/442	109/23239	0.0572664	0.229213	0.18425	Hsf1/Hsp90ab1/Men1/Bmp2/Herpud1	5
GO:0090100	GO:0090100	positive regulation of transmembrane receptor protein serine/threonine kinase signaling pathway	5/442	109/23239	0.0572664	0.229213	0.18425	Stk11/Hsp90ab1/Men1/Bmp2/Cyr61	5
GO:0015849	GO:0015849	organic acid transport	10/442	296/23239	0.0577792	0.231067	0.185741	Acsl1/Syk/Myc/Il1rn/Plin2/Slc10a6/Slc7a2/Slc27a1/Slc7a6/Per2	10
GO:0048193	GO:0048193	Golgi vesicle transport	9/442	257/23239	0.0581736	0.232388	0.186802	Lman2l/Stx5a/Golga7/Arf4/Sec23b/Cog8/Hyou1/Bicd2/Creb3l2	9
GO:0006874	GO:0006874	cellular calcium ion homeostasis	14/442	460/23239	0.0582089	0.232388	0.186802	Trpv4/Gpr65/Vdr/P2ry1/Mcub/Cxcl1/Herpud1/Cx3cl1/Ccl2/Wfs1/S1pr1/P2ry10/Bcl2/Kcnh1	14
GO:2001251	GO:2001251	negative regulation of chromosome organization	6/442	145/23239	0.0590942	0.234255	0.188304	Dync1li1/Mllt6/Apobec1/Zfp451/Hist1h1e/Hnrnpc	6
GO:0016525	GO:0016525	negative regulation of angiogenesis	5/442	110/23239	0.0591023	0.234255	0.188304	Adamts1/Spred1/Lif/Ccl2/Serpine1	5
GO:0060419	GO:0060419	heart growth	5/442	110/23239	0.0591023	0.234255	0.188304	Trip10/Prkar1a/Pim1/Fgfr1/S1pr1	5
GO:0060759	GO:0060759	regulation of response to cytokine stimulus	5/442	110/23239	0.0591023	0.234255	0.188304	Syk/Il1r1/Il1r2/Il1rn/Lsm14a	5
GO:0010833	GO:0010833	telomere maintenance via telomere lengthening	4/442	77/23239	0.0591719	0.234255	0.188304	Hsp90aa1/Hsp90ab1/Hnrnpc/Ptges3	4
GO:0070228	GO:0070228	regulation of lymphocyte apoptotic process	4/442	77/23239	0.0591719	0.234255	0.188304	Myc/Adam8/Pdcd1/Tsc22d3	4
GO:1902117	GO:1902117	positive regulation of organelle assembly	4/442	77/23239	0.0591719	0.234255	0.188304	Dynll1/Sdc4/Pip4k2a/Ccp110	4
GO:0043010	GO:0043010	camera-type eye development	11/442	338/23239	0.0597153	0.234255	0.188304	Grm6/Cdkn1b/Lhx1/Ahi1/Mdm1/Clcn2/Cyp1b1/Traf3ip1/Lif/Nphp4/Jmjd6	11
GO:0006349	GO:0006349	regulation of gene expression by genetic imprinting	2/442	21/23239	0.0597511	0.234255	0.188304	Eed/Pcgf3	2
GO:0006691	GO:0006691	leukotriene metabolic process	2/442	21/23239	0.0597511	0.234255	0.188304	Ggt5/Syk	2
GO:0010743	GO:0010743	regulation of macrophage derived foam cell differentiation	2/442	21/23239	0.0597511	0.234255	0.188304	Nfkbia/Msr1	2
GO:0042226	GO:0042226	interleukin-6 biosynthetic process	2/442	21/23239	0.0597511	0.234255	0.188304	Prg4/Cebpb	2
GO:0044346	GO:0044346	fibroblast apoptotic process	2/442	21/23239	0.0597511	0.234255	0.188304	Stk17b/Btg1	2
GO:0072111	GO:0072111	cell proliferation involved in kidney development	2/442	21/23239	0.0597511	0.234255	0.188304	Myc/Bmp2	2
GO:0072643	GO:0072643	interferon-gamma secretion	2/442	21/23239	0.0597511	0.234255	0.188304	Ptpn22/Flt3	2
GO:2000482	GO:2000482	regulation of interleukin-8 secretion	2/442	21/23239	0.0597511	0.234255	0.188304	Ptpn22/Cd14	2
GO:0014009	GO:0014009	glial cell proliferation	3/442	47/23239	0.0599304	0.234255	0.188304	Myc/Creb1/Cx3cl1	3
GO:0032715	GO:0032715	negative regulation of interleukin-6 production	3/442	47/23239	0.0599304	0.234255	0.188304	Prg4/Ptpn22/Flt3	3
GO:0042088	GO:0042088	T-helper 1 type immune response	3/442	47/23239	0.0599304	0.234255	0.188304	Relb/Il1r1/Bcl3	3
GO:0043300	GO:0043300	regulation of leukocyte degranulation	3/442	47/23239	0.0599304	0.234255	0.188304	Gab2/Adora2b/Syk	3
GO:0043303	GO:0043303	mast cell degranulation	3/442	47/23239	0.0599304	0.234255	0.188304	Gab2/Adora2b/Syk	3
GO:0051353	GO:0051353	positive regulation of oxidoreductase activity	3/442	47/23239	0.0599304	0.234255	0.188304	Fgf23/Vdr/Nus1	3
GO:1904036	GO:1904036	negative regulation of epithelial cell apoptotic process	3/442	47/23239	0.0599304	0.234255	0.188304	Angptl4/Serpine1/Wfs1	3
GO:1905517	GO:1905517	macrophage migration	3/442	47/23239	0.0599304	0.234255	0.188304	Trpv4/Cx3cl1/Ccl2	3
GO:2000725	GO:2000725	regulation of cardiac muscle cell differentiation	3/442	47/23239	0.0599304	0.234255	0.188304	Trip10/Bmp2/Grem1	3
GO:0030323	GO:0030323	respiratory tube development	8/442	220/23239	0.0601424	0.234495	0.188497	Ctgf/Creb1/Errfi1/Fgfr1/Lif/Jmjd6/Hikeshi/Ptges3	8
GO:0060348	GO:0060348	bone development	8/442	220/23239	0.0601424	0.234495	0.188497	Acp5/Trpv4/Pip4k2a/Bmp2/Slc9b2/Mmp13/Serpinh1/Grem1	8
GO:1903531	GO:1903531	negative regulation of secretion by cell	8/442	220/23239	0.0601424	0.234495	0.188497	Fgf23/Il1r2/Il1rn/P2ry1/Ptpn22/Otud5/Cx3cl1/Lif	8
GO:0090101	GO:0090101	negative regulation of transmembrane receptor protein serine/threonine kinase signaling pathway	5/442	111/23239	0.0609715	0.23753	0.190936	Hspa5/Zfp451/Fzd1/Rasl11b/Grem1	5
GO:0016570	GO:0016570	histone modification	13/442	422/23239	0.0614643	0.238702	0.191878	Prmt2/Per1/Men1/Eed/Kat8/Pcgf3/Lif/Mllt6/Zfp451/Hist1h1e/Per2/Jmjd6/Hdac10	13
GO:0015918	GO:0015918	sterol transport	4/442	78/23239	0.0614768	0.238702	0.191878	Nfkbia/Nus1/Msr1/Soat1	4
GO:0030168	GO:0030168	platelet activation	4/442	78/23239	0.0614768	0.238702	0.191878	Syk/P2ry1/Tec/Cx3cl1	4
GO:0030301	GO:0030301	cholesterol transport	4/442	78/23239	0.0614768	0.238702	0.191878	Nfkbia/Nus1/Msr1/Soat1	4
GO:0051650	GO:0051650	establishment of vesicle localization	9/442	260/23239	0.0616479	0.239167	0.192252	Stx1a/Adora2b/Ahi1/Sec23b/P2ry1/Dvl1/Unc13a/Picalm/Kcnh1	9
GO:0046660	GO:0046660	female sex differentiation	6/442	147/23239	0.0623095	0.241533	0.194154	Lhx1/Adamts1/Serpine1/Plekha1/Cebpb/Bcl2	6
GO:0008630	GO:0008630	intrinsic apoptotic signaling pathway in response to DNA damage	5/442	112/23239	0.062874	0.242229	0.194714	Ddit4/Myc/Mcl1/Bcl3/Bcl2	5
GO:0002279	GO:0002279	mast cell activation involved in immune response	3/442	48/23239	0.0630595	0.242229	0.194714	Gab2/Adora2b/Syk	3
GO:0002448	GO:0002448	mast cell mediated immunity	3/442	48/23239	0.0630595	0.242229	0.194714	Gab2/Adora2b/Syk	3
GO:0021988	GO:0021988	olfactory lobe development	3/442	48/23239	0.0630595	0.242229	0.194714	Sema3a/Fgfr1/Ext1	3
GO:0030521	GO:0030521	androgen receptor signaling pathway	3/442	48/23239	0.0630595	0.242229	0.194714	Prmt2/Dnaja1/Fkbp4	3
GO:0032330	GO:0032330	regulation of chondrocyte differentiation	3/442	48/23239	0.0630595	0.242229	0.194714	Ctgf/Zbtb16/Grem1	3
GO:0043030	GO:0043030	regulation of macrophage activation	3/442	48/23239	0.0630595	0.242229	0.194714	Hspd1/Slc7a2/Cx3cl1	3
GO:0051196	GO:0051196	regulation of coenzyme metabolic process	3/442	48/23239	0.0630595	0.242229	0.194714	Pdk4/Ddit4/Myc	3
GO:0061005	GO:0061005	cell differentiation involved in kidney development	3/442	48/23239	0.0630595	0.242229	0.194714	Lhx1/Lif/Grem1	3
GO:0071384	GO:0071384	cellular response to corticosteroid stimulus	3/442	48/23239	0.0630595	0.242229	0.194714	Ddit4/Fam107a/Zfp36	3
GO:1902930	GO:1902930	regulation of alcohol biosynthetic process	3/442	48/23239	0.0630595	0.242229	0.194714	Vdr/Bmp2/P2ry1	3
GO:0008015	GO:0008015	blood circulation	14/442	466/23239	0.0633343	0.242886	0.195241	Trpv4/Adora2b/Ctgf/Postn/P2ry1/Sema3a/Gnao1/Cx3cl1/Kcnj5/Manf/Atp1a1/Acta2/Kcnk6/Per2	14
GO:0048732	GO:0048732	gland development	14/442	466/23239	0.0633343	0.242886	0.195241	Cdkn1b/Stk11/Vdr/Clcn2/Creb1/Bmp2/Sema3a/Fkbp4/Fgfr1/Hp/Scd1/Icmt/Cebpb/Bcl2	14
GO:0008585	GO:0008585	female gonad development	5/442	113/23239	0.0648096	0.246946	0.198505	Adamts1/Serpine1/Plekha1/Cebpb/Bcl2	5
GO:1903828	GO:1903828	negative regulation of cellular protein localization	5/442	113/23239	0.0648096	0.246946	0.198505	Dnaja1/Hsph1/Bag3/Picalm/Mrap	5
GO:2000181	GO:2000181	negative regulation of blood vessel morphogenesis	5/442	113/23239	0.0648096	0.246946	0.198505	Adamts1/Spred1/Lif/Ccl2/Serpine1	5
GO:0000413	GO:0000413	protein peptidyl-prolyl isomerization	2/442	22/23239	0.0649218	0.246946	0.198505	Fkbp5/Fkbp4	2
GO:0014912	GO:0014912	negative regulation of smooth muscle cell migration	2/442	22/23239	0.0649218	0.246946	0.198505	Trib1/Serpine1	2
GO:0031649	GO:0031649	heat generation	2/442	22/23239	0.0649218	0.246946	0.198505	Il1rn/Slc27a1	2
GO:0048532	GO:0048532	anatomical structure arrangement	2/442	22/23239	0.0649218	0.246946	0.198505	Hspa5/Sema3a	2
GO:0070734	GO:0070734	histone H3-K27 methylation	2/442	22/23239	0.0649218	0.246946	0.198505	Eed/Hist1h1e	2
GO:0072215	GO:0072215	regulation of metanephros development	2/442	22/23239	0.0649218	0.246946	0.198505	Myc/Lif	2
GO:2001026	GO:2001026	regulation of endothelial cell chemotaxis	2/442	22/23239	0.0649218	0.246946	0.198505	Hspb1/Fgfr1	2
GO:0046677	GO:0046677	response to antibiotic	10/442	303/23239	0.0654118	0.248607	0.199841	Cdkn1b/Hsf1/Cyp1b1/Stk25/Kpna4/Hsph1/Hp/Plekha1/Apobec1/Bcl2	10
GO:0002285	GO:0002285	lymphocyte activation involved in immune response	7/442	186/23239	0.065582	0.249017	0.20017	Relb/Hspd1/Clec4e/Clec4d/Otud5/Batf/Bcl3	7
GO:0015718	GO:0015718	monocarboxylic acid transport	6/442	149/23239	0.0656263	0.249017	0.20017	Acsl1/Syk/Myc/Plin2/Slc10a6/Slc27a1	6
GO:0043154	GO:0043154	negative regulation of cysteine-type endopeptidase activity involved in apoptotic process	4/442	80/23239	0.0662269	0.249206	0.200322	Herpud1/Birc3/Siah2/Hspa1b	4
GO:0043367	GO:0043367	CD4-positive, alpha-beta T cell differentiation	4/442	80/23239	0.0662269	0.249206	0.200322	Relb/Otud5/Batf/Bcl3	4
GO:0098659	GO:0098659	inorganic cation import across plasma membrane	4/442	80/23239	0.0662269	0.249206	0.200322	Slc39a14/Kcnj5/Atp1a1/Picalm	4
GO:0099587	GO:0099587	inorganic ion import across plasma membrane	4/442	80/23239	0.0662269	0.249206	0.200322	Slc39a14/Kcnj5/Atp1a1/Picalm	4
GO:0006406	GO:0006406	mRNA export from nucleus	3/442	49/23239	0.0662628	0.249206	0.200322	Gle1/Ythdc1/Alkbh5	3
GO:0031113	GO:0031113	regulation of microtubule polymerization	3/442	49/23239	0.0662628	0.249206	0.200322	Cdkn1b/Fkbp4/Slain2	3
GO:0033003	GO:0033003	regulation of mast cell activation	3/442	49/23239	0.0662628	0.249206	0.200322	Gab2/Adora2b/Syk	3
GO:0055078	GO:0055078	sodium ion homeostasis	3/442	49/23239	0.0662628	0.249206	0.200322	Scnn1a/Atp1a1/Mllt6	3
GO:0071427	GO:0071427	mRNA-containing ribonucleoprotein complex export from nucleus	3/442	49/23239	0.0662628	0.249206	0.200322	Gle1/Ythdc1/Alkbh5	3
GO:0071622	GO:0071622	regulation of granulocyte chemotaxis	3/442	49/23239	0.0662628	0.249206	0.200322	Trpv4/Cx3cl1/Ccl2	3
GO:0090329	GO:0090329	regulation of DNA-dependent DNA replication	3/442	49/23239	0.0662628	0.249206	0.200322	Wrnip1/Fgfr1/Chtf8	3
GO:0016051	GO:0016051	carbohydrate biosynthetic process	7/442	187/23239	0.0670785	0.251868	0.202462	Stk11/Isyna1/Sik1/P2ry1/Per2/Ext1/Ptges3	7
GO:0044706	GO:0044706	multi-multicellular organism process	7/442	187/23239	0.0670785	0.251868	0.202462	Calr/Vdr/Hsf1/Men1/Fkbp4/Lif/Junb	7
GO:0033135	GO:0033135	regulation of peptidyl-serine phosphorylation	6/442	150/23239	0.0673227	0.252379	0.202872	Ddit4/Hsp90aa1/Hsp90ab1/Crebl2/Lif/Bcl2	6
GO:0051494	GO:0051494	negative regulation of cytoskeleton organization	6/442	150/23239	0.0673227	0.252379	0.202872	Tmod4/Mdm1/Avil/Fkbp4/Plekhh2/S1pr1	6
GO:0033044	GO:0033044	regulation of chromosome organization	11/442	346/23239	0.0680577	0.25493	0.204923	Myc/Men1/Eed/Dync1li1/Lif/Mllt6/Apobec1/Zfp451/Hecw2/Hist1h1e/Hnrnpc	11
GO:1902275	GO:1902275	regulation of chromatin organization	7/442	188/23239	0.0685955	0.256311	0.206033	Men1/Eed/Lif/Mllt6/Apobec1/Zfp451/Hist1h1e	7
GO:0034333	GO:0034333	adherens junction assembly	4/442	81/23239	0.0686716	0.256311	0.206033	Sdc4/Fam107a/Bcl2/Grem1	4
GO:0042306	GO:0042306	regulation of protein import into nucleus	4/442	81/23239	0.0686716	0.256311	0.206033	Hsp90aa1/Hsp90ab1/Ptpn22/Bag3	4
GO:0043242	GO:0043242	negative regulation of protein complex disassembly	4/442	81/23239	0.0686716	0.256311	0.206033	Tmod4/Avil/Plekhh2/Per2	4
GO:0051261	GO:0051261	protein depolymerization	5/442	115/23239	0.0687802	0.256311	0.206033	Tmod4/Trpv4/Hspa8/Avil/Plekhh2	5
GO:0001654	GO:0001654	eye development	12/442	388/23239	0.0688106	0.256311	0.206033	Grm6/Cdkn1b/Lhx1/Ahi1/Mdm1/Clcn2/Cyp1b1/Traf3ip1/Lif/Nphp4/Jmjd6/Bcl2	12
GO:0150063	GO:0150063	visual system development	12/442	388/23239	0.0688106	0.256311	0.206033	Grm6/Cdkn1b/Lhx1/Ahi1/Mdm1/Clcn2/Cyp1b1/Traf3ip1/Lif/Nphp4/Jmjd6/Bcl2	12
GO:0017145	GO:0017145	stem cell division	3/442	50/23239	0.0695393	0.258613	0.207884	Prdm15/Fgfr1/Zbtb16	3
GO:0035924	GO:0035924	cellular response to vascular endothelial growth factor stimulus	3/442	50/23239	0.0695393	0.258613	0.207884	Hspb1/Nus1/Jcad	3
GO:0008211	GO:0008211	glucocorticoid metabolic process	2/442	23/23239	0.070236	0.258824	0.208053	Bmp2/Atp1a1	2
GO:0009048	GO:0009048	dosage compensation by inactivation of X chromosome	2/442	23/23239	0.070236	0.258824	0.208053	Pcgf3/Ythdc1	2
GO:0031954	GO:0031954	positive regulation of protein autophosphorylation	2/442	23/23239	0.070236	0.258824	0.208053	Syk/Grem1	2
GO:0042538	GO:0042538	hyperosmotic salinity response	2/442	23/23239	0.070236	0.258824	0.208053	Trpv4/Trip10	2
GO:0044273	GO:0044273	sulfur compound catabolic process	2/442	23/23239	0.070236	0.258824	0.208053	Ggt5/Pcyox1l	2
GO:0050858	GO:0050858	negative regulation of antigen receptor-mediated signaling pathway	2/442	23/23239	0.070236	0.258824	0.208053	Cblb/Ptpn22	2
GO:0070168	GO:0070168	negative regulation of biomineral tissue development	2/442	23/23239	0.070236	0.258824	0.208053	Fgf23/Grem1	2
GO:0072202	GO:0072202	cell differentiation involved in metanephros development	2/442	23/23239	0.070236	0.258824	0.208053	Lif/Grem1	2
GO:0090190	GO:0090190	positive regulation of branching involved in ureteric bud morphogenesis	2/442	23/23239	0.070236	0.258824	0.208053	Lhx1/Grem1	2
GO:1903077	GO:1903077	negative regulation of protein localization to plasma membrane	2/442	23/23239	0.070236	0.258824	0.208053	Picalm/Mrap	2
GO:1904031	GO:1904031	positive regulation of cyclin-dependent protein kinase activity	2/442	23/23239	0.070236	0.258824	0.208053	Cdkn1b/Hsp90ab1	2
GO:0030072	GO:0030072	peptide hormone secretion	9/442	267/23239	0.0702609	0.258824	0.208053	Dynll1/Trpv4/Slc18a2/Capn10/Glul/Il1rn/Lif/Slc9b2/Per2	9
GO:0051896	GO:0051896	regulation of protein kinase B signaling	6/442	152/23239	0.0707917	0.260349	0.209279	Stk11/Hsp90aa1/Hsp90ab1/Adam8/Cx3cl1/Plekha1	6
GO:0046545	GO:0046545	development of primary female sexual characteristics	5/442	116/23239	0.0708149	0.260349	0.209279	Adamts1/Serpine1/Plekha1/Cebpb/Bcl2	5
GO:0016485	GO:0016485	protein processing	8/442	228/23239	0.0708421	0.260349	0.209279	Myc/Sec11a/Il1r2/Birc3/Tbc1d10a/Spcs2/Serpine1/Ddi2	8
GO:0001558	GO:0001558	regulation of cell growth	13/442	432/23239	0.0709714	0.260619	0.209496	Sema6b/Tchp/Cdkn1b/Stk11/Trip10/Ctgf/Fam107a/Cyr61/Sema3a/Unc13a/Picalm/Bcl2/Grem1	13
GO:0003013	GO:0003013	circulatory system process	14/442	475/23239	0.0715765	0.262635	0.211116	Trpv4/Adora2b/Ctgf/Postn/P2ry1/Sema3a/Gnao1/Cx3cl1/Kcnj5/Manf/Atp1a1/Acta2/Kcnk6/Per2	14
GO:0097479	GO:0097479	synaptic vesicle localization	7/442	190/23239	0.0716907	0.262847	0.211287	Stx1a/Adora2b/P2ry1/Dvl1/Unc13a/Picalm/Kcnh1	7
GO:0048880	GO:0048880	sensory system development	12/442	391/23239	0.0719488	0.263587	0.211882	Grm6/Cdkn1b/Lhx1/Ahi1/Mdm1/Clcn2/Cyp1b1/Traf3ip1/Lif/Nphp4/Jmjd6/Bcl2	12
GO:0010594	GO:0010594	regulation of endothelial cell migration	6/442	153/23239	0.0725642	0.265568	0.213474	Calr/Hspb1/Nus1/Spred1/Fgfr1/Jcad	6
GO:0060485	GO:0060485	mesenchyme development	9/442	269/23239	0.0728528	0.265568	0.213474	Sema6b/Trip10/Myc/Pdcd4/Bmp2/Sema3a/Fgfr1/Bcl2/Grem1	9
GO:0033138	GO:0033138	positive regulation of peptidyl-serine phosphorylation	5/442	117/23239	0.0728825	0.265568	0.213474	Hsp90aa1/Hsp90ab1/Crebl2/Lif/Bcl2	5
GO:0030834	GO:0030834	regulation of actin filament depolymerization	3/442	51/23239	0.0728876	0.265568	0.213474	Tmod4/Avil/Plekhh2	3
GO:0042982	GO:0042982	amyloid precursor protein metabolic process	3/442	51/23239	0.0728876	0.265568	0.213474	Soat1/Unc13a/Picalm	3
GO:0060351	GO:0060351	cartilage development involved in endochondral bone morphogenesis	3/442	51/23239	0.0728876	0.265568	0.213474	Trpv4/Mmp13/Serpinh1	3
GO:0072132	GO:0072132	mesenchyme morphogenesis	3/442	51/23239	0.0728876	0.265568	0.213474	Myc/Bmp2/Fgfr1	3
GO:0043900	GO:0043900	regulation of multi-organism process	12/442	392/23239	0.0730151	0.265825	0.213681	Calr/Hspa8/P2ry1/Ptpn22/Cxcl1/Cx3cl1/Trib1/Traf3ip1/Scd1/Zfp36/Bcl2/Ovgp1	12
GO:0055074	GO:0055074	calcium ion homeostasis	14/442	477/23239	0.0734996	0.267381	0.214931	Trpv4/Gpr65/Vdr/P2ry1/Mcub/Cxcl1/Herpud1/Cx3cl1/Ccl2/Wfs1/S1pr1/P2ry10/Bcl2/Kcnh1	14
GO:0010506	GO:0010506	regulation of autophagy	8/442	230/23239	0.0736874	0.26748	0.215011	Stk11/Pip4k2a/Ptpn22/Kat8/Mcl1/Depp1/Trim65/Bcl2	8
GO:0010827	GO:0010827	regulation of glucose transmembrane transport	4/442	83/23239	0.0736987	0.26748	0.215011	Ahi1/Myc/Capn10/Crebl2	4
GO:0032642	GO:0032642	regulation of chemokine production	4/442	83/23239	0.0736987	0.26748	0.215011	Trpv4/Adora2b/Postn/Tlr7	4
GO:0048511	GO:0048511	rhythmic process	9/442	270/23239	0.0741707	0.268984	0.21622	Relb/Per1/Adamts1/Sik1/Nfkb2/Creb1/Plekha1/Per2/Nfil3	9
GO:0010035	GO:0010035	response to inorganic substance	14/442	478/23239	0.0744738	0.269874	0.216935	Cdkn1b/Hsf1/Cyp1b1/Creb1/Stk25/Kpna4/Hsph1/Hp/Ucp3/Plekha1/Apobec1/Junb/Bcl2/Kcnh1	14
GO:0003018	GO:0003018	vascular process in circulatory system	7/442	192/23239	0.0748677	0.270431	0.217384	Trpv4/Adora2b/P2ry1/Cx3cl1/Manf/Acta2/Per2	7
GO:0030308	GO:0030308	negative regulation of cell growth	7/442	192/23239	0.0748677	0.270431	0.217384	Sema6b/Tchp/Cdkn1b/Stk11/Sema3a/Bcl2/Grem1	7
GO:1902905	GO:1902905	positive regulation of supramolecular fiber organization	7/442	192/23239	0.0748677	0.270431	0.217384	Cdkn1b/Trpv4/Sdc4/Ctgf/Gpr65/Cx3cl1/Slain2	7
GO:0051952	GO:0051952	regulation of amine transport	5/442	118/23239	0.0749828	0.270431	0.217384	Stx1a/Adora2b/Il1rn/P2ry1/Per2	5
GO:0003181	GO:0003181	atrioventricular valve morphogenesis	2/442	24/23239	0.0756865	0.270431	0.217384	Bmp2/Cyr61	2
GO:0010575	GO:0010575	positive regulation of vascular endothelial growth factor production	2/442	24/23239	0.0756865	0.270431	0.217384	Adora2b/Cyp1b1	2
GO:0016082	GO:0016082	synaptic vesicle priming	2/442	24/23239	0.0756865	0.270431	0.217384	Stx1a/Unc13a	2
GO:0032480	GO:0032480	negative regulation of type I interferon production	2/442	24/23239	0.0756865	0.270431	0.217384	Relb/Traf3ip1	2
GO:0032753	GO:0032753	positive regulation of interleukin-4 production	2/442	24/23239	0.0756865	0.270431	0.217384	Syk/Cebpb	2
GO:0035384	GO:0035384	thioester biosynthetic process	2/442	24/23239	0.0756865	0.270431	0.217384	Acsl1/Pdk4	2
GO:0042474	GO:0042474	middle ear morphogenesis	2/442	24/23239	0.0756865	0.270431	0.217384	Myc/Fgfr1	2
GO:0044342	GO:0044342	type B pancreatic cell proliferation	2/442	24/23239	0.0756865	0.270431	0.217384	Men1/Errfi1	2
GO:0048799	GO:0048799	animal organ maturation	2/442	24/23239	0.0756865	0.270431	0.217384	Bmp2/Grem1	2
GO:0062009	GO:0062009	secondary palate development	2/442	24/23239	0.0756865	0.270431	0.217384	Col11a2/Fzd1	2
GO:0071616	GO:0071616	acyl-CoA biosynthetic process	2/442	24/23239	0.0756865	0.270431	0.217384	Acsl1/Pdk4	2
GO:0071677	GO:0071677	positive regulation of mononuclear cell migration	2/442	24/23239	0.0756865	0.270431	0.217384	Ccl2/Serpine1	2
GO:0090280	GO:0090280	positive regulation of calcium ion import	2/442	24/23239	0.0756865	0.270431	0.217384	Grm6/Serpine1	2
GO:1901798	GO:1901798	positive regulation of signal transduction by p53 class mediator	2/442	24/23239	0.0756865	0.270431	0.217384	Spred1/Hexim1	2
GO:0043122	GO:0043122	regulation of I-kappaB kinase/NF-kappaB signaling	6/442	155/23239	0.0761849	0.270431	0.217384	Hspb1/Tle1/Gprc5b/Per1/Il1rn/Cx3cl1	6
GO:0031110	GO:0031110	regulation of microtubule polymerization or depolymerization	4/442	84/23239	0.0762804	0.270431	0.217384	Cdkn1b/Trpv4/Fkbp4/Slain2	4
GO:0070509	GO:0070509	calcium ion import	4/442	84/23239	0.0762804	0.270431	0.217384	Grm6/Trpv4/Mcub/Serpine1	4
GO:0072091	GO:0072091	regulation of stem cell proliferation	4/442	84/23239	0.0762804	0.270431	0.217384	Pim1/Cxcl1/Fgfr1/Cx3cl1	4
GO:0032655	GO:0032655	regulation of interleukin-12 production	3/442	52/23239	0.0763067	0.270431	0.217384	Acp5/Hspd1/Flt3	3
GO:0034308	GO:0034308	primary alcohol metabolic process	3/442	52/23239	0.0763067	0.270431	0.217384	Rdh12/Cyp1b1/Bmp2	3
GO:0051496	GO:0051496	positive regulation of stress fiber assembly	3/442	52/23239	0.0763067	0.270431	0.217384	Sdc4/Ctgf/Gpr65	3
GO:1903202	GO:1903202	negative regulation of oxidative stress-induced cell death	3/442	52/23239	0.0763067	0.270431	0.217384	Hspb1/Hsph1/Fzd1	3
GO:1904705	GO:1904705	regulation of vascular smooth muscle cell proliferation	3/442	52/23239	0.0763067	0.270431	0.217384	Cdkn1b/Adamts1/Pdcd4	3
GO:1990874	GO:1990874	vascular smooth muscle cell proliferation	3/442	52/23239	0.0763067	0.270431	0.217384	Cdkn1b/Adamts1/Pdcd4	3
GO:2000351	GO:2000351	regulation of endothelial cell apoptotic process	3/442	52/23239	0.0763067	0.270431	0.217384	Angptl4/Pdcd4/Serpine1	3
GO:0007098	GO:0007098	centrosome cycle	5/442	119/23239	0.0771157	0.273091	0.219522	Chordc1/Mdm1/Dync1li1/Ccp110/Spice1	5
GO:0007015	GO:0007015	actin filament organization	12/442	396/23239	0.0773818	0.27365	0.219971	Tmod4/Trpv4/Sdc4/Ctgf/Hsp90b1/Fam107a/Gpr65/Avil/Cx3cl1/Plekhh2/S1pr1/Bcl2	12
GO:0048872	GO:0048872	homeostasis of number of cells	10/442	313/23239	0.0773908	0.27365	0.219971	Men1/Tsc22d3/Ccl2/L3mbtl3/Flt3/Zfp36/Klf13/Cebpg/Jmjd6/Bcl2	10
GO:0035296	GO:0035296	regulation of tube diameter	6/442	156/23239	0.0780331	0.275474	0.221437	Adora2b/P2ry1/Cx3cl1/Manf/Acta2/Per2	6
GO:0097746	GO:0097746	regulation of blood vessel diameter	6/442	156/23239	0.0780331	0.275474	0.221437	Adora2b/P2ry1/Cx3cl1/Manf/Acta2/Per2	6
GO:0045930	GO:0045930	negative regulation of mitotic cell cycle	8/442	233/23239	0.0780834	0.275474	0.221437	Cdkn1b/Prmt2/Fam107a/Ints3/Dync1li1/Btg1/Fbxo31/Bcl2	8
GO:0045787	GO:0045787	positive regulation of cell cycle	11/442	355/23239	0.0783015	0.276035	0.221888	Cdkn1b/Calr/Usp19/Ctgf/Myc/Hsf1/Adamts1/Hsp90ab1/Uhrf2/Fgfr1/Dync1li1	11
GO:0015908	GO:0015908	fatty acid transport	4/442	85/23239	0.0789071	0.277751	0.223267	Acsl1/Syk/Plin2/Slc27a1	4
GO:2000117	GO:2000117	negative regulation of cysteine-type endopeptidase activity	4/442	85/23239	0.0789071	0.277751	0.223267	Herpud1/Birc3/Siah2/Hspa1b	4
GO:0051153	GO:0051153	regulation of striated muscle cell differentiation	5/442	120/23239	0.0792811	0.278567	0.223924	Trip10/Sik1/Bmp2/Bcl2/Grem1	5
GO:0061564	GO:0061564	axon development	14/442	483/23239	0.0794707	0.278567	0.223924	Sema6b/Stk11/Efnb3/Lhx1/Hsp90aa1/Hsp90ab1/Creb1/Stk25/Plxna2/Sema3a/Dvl1/Picalm/Bcl2/Ext1	14
GO:0010517	GO:0010517	regulation of phospholipase activity	3/442	53/23239	0.0797951	0.278567	0.223924	Arf4/Cyr61/Fgfr1	3
GO:0030850	GO:0030850	prostate gland development	3/442	53/23239	0.0797951	0.278567	0.223924	Cdkn1b/Stk11/Fkbp4	3
GO:0032350	GO:0032350	regulation of hormone metabolic process	3/442	53/23239	0.0797951	0.278567	0.223924	Vdr/Bmp2/Atp1a1	3
GO:0048247	GO:0048247	lymphocyte chemotaxis	3/442	53/23239	0.0797951	0.278567	0.223924	Adam8/Cx3cl1/Ccl2	3
GO:0048662	GO:0048662	negative regulation of smooth muscle cell proliferation	3/442	53/23239	0.0797951	0.278567	0.223924	Cdkn1b/Pdcd4/Trib1	3
GO:0061383	GO:0061383	trabecula morphogenesis	3/442	53/23239	0.0797951	0.278567	0.223924	Adamts1/S1pr1/Grem1	3
GO:0072678	GO:0072678	T cell migration	3/442	53/23239	0.0797951	0.278567	0.223924	Adam8/Ccl2/S1pr1	3
GO:0099172	GO:0099172	presynapse organization	3/442	53/23239	0.0797951	0.278567	0.223924	Dvl1/Picalm/Fzd1	3
GO:1900408	GO:1900408	negative regulation of cellular response to oxidative stress	3/442	53/23239	0.0797951	0.278567	0.223924	Hspb1/Hsph1/Fzd1	3
GO:0071356	GO:0071356	cellular response to tumor necrosis factor	6/442	157/23239	0.0799064	0.278747	0.224068	Nfkbia/Syk/Cx3cl1/Birc3/Ccl2/Zfp36	6
GO:0042113	GO:0042113	B cell activation	12/442	399/23239	0.0807639	0.280558	0.225523	Dnajb9/Syk/Samsn1/Hspd1/Cr2/Batf/Flt3/Btla/Bcl3/Txlna/Cebpg/Bcl2	12
GO:0001956	GO:0001956	positive regulation of neurotransmitter secretion	2/442	25/23239	0.0812662	0.280558	0.225523	Stx1a/Unc13a	2
GO:0007549	GO:0007549	dosage compensation	2/442	25/23239	0.0812662	0.280558	0.225523	Pcgf3/Ythdc1	2
GO:0010829	GO:0010829	negative regulation of glucose transmembrane transport	2/442	25/23239	0.0812662	0.280558	0.225523	Ahi1/Myc	2
GO:0010894	GO:0010894	negative regulation of steroid biosynthetic process	2/442	25/23239	0.0812662	0.280558	0.225523	Bmp2/Atp1a1	2
GO:0042059	GO:0042059	negative regulation of epidermal growth factor receptor signaling pathway	2/442	25/23239	0.0812662	0.280558	0.225523	Cblb/Errfi1	2
GO:0043171	GO:0043171	peptide catabolic process	2/442	25/23239	0.0812662	0.280558	0.225523	Ggt5/Mmp13	2
GO:0045939	GO:0045939	negative regulation of steroid metabolic process	2/442	25/23239	0.0812662	0.280558	0.225523	Bmp2/Atp1a1	2
GO:0061213	GO:0061213	positive regulation of mesonephros development	2/442	25/23239	0.0812662	0.280558	0.225523	Lhx1/Grem1	2
GO:0072606	GO:0072606	interleukin-8 secretion	2/442	25/23239	0.0812662	0.280558	0.225523	Ptpn22/Cd14	2
GO:1903010	GO:1903010	regulation of bone development	2/442	25/23239	0.0812662	0.280558	0.225523	Slc9b2/Grem1	2
GO:1903861	GO:1903861	positive regulation of dendrite extension	2/442	25/23239	0.0812662	0.280558	0.225523	Unc13a/Picalm	2
GO:1904376	GO:1904376	negative regulation of protein localization to cell periphery	2/442	25/23239	0.0812662	0.280558	0.225523	Picalm/Mrap	2
GO:2000780	GO:2000780	negative regulation of double-strand break repair	2/442	25/23239	0.0812662	0.280558	0.225523	Hsf1/Rnf169	2
GO:0051492	GO:0051492	regulation of stress fiber assembly	4/442	86/23239	0.0815784	0.281012	0.225889	Sdc4/Ctgf/Gpr65/S1pr1	4
GO:1901879	GO:1901879	regulation of protein depolymerization	4/442	86/23239	0.0815784	0.281012	0.225889	Tmod4/Trpv4/Avil/Plekhh2	4
GO:1904589	GO:1904589	regulation of protein import	4/442	86/23239	0.0815784	0.281012	0.225889	Hsp90aa1/Hsp90ab1/Ptpn22/Bag3	4
GO:0045926	GO:0045926	negative regulation of growth	9/442	276/23239	0.0823856	0.283584	0.227956	Sema6b/Tchp/Cdkn1b/Stk11/Men1/Sema3a/Scd1/Bcl2/Grem1	9
GO:1904950	GO:1904950	negative regulation of establishment of protein localization	7/442	197/23239	0.0831672	0.284729	0.228876	Il1r2/Ptpn22/Dnaja1/Hsph1/Bag3/Otud5/Cx3cl1	7
GO:0035272	GO:0035272	exocrine system development	3/442	54/23239	0.0833518	0.284729	0.228876	Clcn2/Sema3a/Fgfr1	3
GO:0035306	GO:0035306	positive regulation of dephosphorylation	3/442	54/23239	0.0833518	0.284729	0.228876	Nsmf/Hsp90ab1/Bmp2	3
GO:0060193	GO:0060193	positive regulation of lipase activity	3/442	54/23239	0.0833518	0.284729	0.228876	Arf4/Cyr61/Fgfr1	3
GO:0046165	GO:0046165	alcohol biosynthetic process	5/442	122/23239	0.0837086	0.284729	0.228876	Isyna1/Vdr/Nus1/Bmp2/P2ry1	5
GO:0051147	GO:0051147	regulation of muscle cell differentiation	6/442	159/23239	0.0837281	0.284729	0.228876	Trip10/Sik1/Pdcd4/Bmp2/Bcl2/Grem1	6
GO:1901988	GO:1901988	negative regulation of cell cycle phase transition	6/442	159/23239	0.0837281	0.284729	0.228876	Prmt2/Fam107a/Men1/Dync1li1/Fbxo31/Bcl2	6
GO:0043393	GO:0043393	regulation of protein binding	8/442	237/23239	0.0841838	0.284729	0.228876	Myc/Hsf1/Hsp90ab1/Men1/Bmp2/Dvl1/Herpud1/Bcl2	8
GO:0021954	GO:0021954	central nervous system neuron development	4/442	87/23239	0.0842939	0.284729	0.228876	Hsp90aa1/Hsp90ab1/Sema3a/Fgfr1	4
GO:0032602	GO:0032602	chemokine production	4/442	87/23239	0.0842939	0.284729	0.228876	Trpv4/Adora2b/Postn/Tlr7	4
GO:0035690	GO:0035690	cellular response to drug	11/442	360/23239	0.0843897	0.284729	0.228876	Hsp90b1/Ddit4/Myc/Hsf1/Cyp1b1/Slc18a2/Stk25/Ptpn22/Hsph1/Serpine1/Plekha1	11
GO:0006402	GO:0006402	mRNA catabolic process	7/442	198/23239	0.0848882	0.284729	0.228876	Cnot8/Fastkd1/Rbm10/Apobec1/Zfp36/Hnrnpc/Zhx2	7
GO:1904018	GO:1904018	positive regulation of vasculature development	7/442	198/23239	0.0848882	0.284729	0.228876	Hspb1/Cyp1b1/Cx3cl1/Jcad/Btg1/Serpine1/Grem1	7
GO:0051648	GO:0051648	vesicle localization	9/442	278/23239	0.0852413	0.284729	0.228876	Stx1a/Adora2b/Ahi1/Sec23b/P2ry1/Dvl1/Unc13a/Picalm/Kcnh1	9
GO:0008380	GO:0008380	RNA splicing	11/442	361/23239	0.0856416	0.284729	0.228876	Hspa8/Tra2b/Srsf7/Dhx16/Tra2a/Rbm10/Ythdc1/Ppp4r2/Jmjd6/Txnl4a/Hnrnpc	11
GO:0010876	GO:0010876	lipid localization	11/442	361/23239	0.0856416	0.284729	0.228876	Acsl1/Nfkbia/Syk/Nus1/Msr1/Pnpla2/Soat1/Plin2/Slc10a6/Slc27a1/Atp8b2	11
GO:0006611	GO:0006611	protein export from nucleus	5/442	123/23239	0.0859705	0.284729	0.228876	Calr/Gle1/Bag3/Ythdc1/Alkbh5	5
GO:0007034	GO:0007034	vacuolar transport	5/442	123/23239	0.0859705	0.284729	0.228876	Hspa8/Atp6v0d2/Chmp7/Hgsnat/Gprasp1	5
GO:0007176	GO:0007176	regulation of epidermal growth factor-activated receptor activity	2/442	26/23239	0.0869682	0.284729	0.228876	Cblb/Errfi1	2
GO:0033158	GO:0033158	regulation of protein import into nucleus, translocation	2/442	26/23239	0.0869682	0.284729	0.228876	Hsp90aa1/Hsp90ab1	2
GO:0045738	GO:0045738	negative regulation of DNA repair	2/442	26/23239	0.0869682	0.284729	0.228876	Hsf1/Rnf169	2
GO:0048642	GO:0048642	negative regulation of skeletal muscle tissue development	2/442	26/23239	0.0869682	0.284729	0.228876	Usp19/Tsc22d3	2
GO:0060045	GO:0060045	positive regulation of cardiac muscle cell proliferation	2/442	26/23239	0.0869682	0.284729	0.228876	Pim1/Fgfr1	2
GO:0060716	GO:0060716	labyrinthine layer blood vessel development	2/442	26/23239	0.0869682	0.284729	0.228876	Cyr61/Junb	2
GO:0089718	GO:0089718	amino acid import across plasma membrane	2/442	26/23239	0.0869682	0.284729	0.228876	Slc7a2/Per2	2
GO:0090189	GO:0090189	regulation of branching involved in ureteric bud morphogenesis	2/442	26/23239	0.0869682	0.284729	0.228876	Lhx1/Grem1	2
GO:0090208	GO:0090208	positive regulation of triglyceride metabolic process	2/442	26/23239	0.0869682	0.284729	0.228876	Pnpla2/Slc27a1	2
GO:1901071	GO:1901071	glucosamine-containing compound metabolic process	2/442	26/23239	0.0869682	0.284729	0.228876	Chil3/Ovgp1	2
GO:1904467	GO:1904467	regulation of tumor necrosis factor secretion	2/442	26/23239	0.0869682	0.284729	0.228876	Hspd1/Cx3cl1	2
GO:1990774	GO:1990774	tumor necrosis factor secretion	2/442	26/23239	0.0869682	0.284729	0.228876	Hspd1/Cx3cl1	2
GO:2000778	GO:2000778	positive regulation of interleukin-6 secretion	2/442	26/23239	0.0869682	0.284729	0.228876	Trpv4/Hspd1	2
GO:0002042	GO:0002042	cell migration involved in sprouting angiogenesis	3/442	55/23239	0.0869753	0.284729	0.228876	Spred1/Jcad/Grem1	3
GO:0021795	GO:0021795	cerebral cortex cell migration	3/442	55/23239	0.0869753	0.284729	0.228876	Pex13/Sema3a/Fgfr1	3
GO:0030042	GO:0030042	actin filament depolymerization	3/442	55/23239	0.0869753	0.284729	0.228876	Tmod4/Avil/Plekhh2	3
GO:0032615	GO:0032615	interleukin-12 production	3/442	55/23239	0.0869753	0.284729	0.228876	Acp5/Hspd1/Flt3	3
GO:0065002	GO:0065002	intracellular protein transmembrane transport	3/442	55/23239	0.0869753	0.284729	0.228876	Pex13/Hspd1/Pex26	3
GO:0072577	GO:0072577	endothelial cell apoptotic process	3/442	55/23239	0.0869753	0.284729	0.228876	Angptl4/Pdcd4/Serpine1	3
GO:0032760	GO:0032760	positive regulation of tumor necrosis factor production	4/442	88/23239	0.0870532	0.284729	0.228876	Hspb1/Hspd1/Ccl2/Cd14	4
GO:0033077	GO:0033077	T cell differentiation in thymus	4/442	88/23239	0.0870532	0.284729	0.228876	Stk11/Adam8/Jmjd6/Bcl2	4
GO:1900542	GO:1900542	regulation of purine nucleotide metabolic process	4/442	88/23239	0.0870532	0.284729	0.228876	Adora2b/Pdk4/Ddit4/Myc	4
GO:0006888	GO:0006888	ER to Golgi vesicle-mediated transport	5/442	124/23239	0.0882643	0.284729	0.228876	Lman2l/Stx5a/Sec23b/Hyou1/Creb3l2	5
GO:0034763	GO:0034763	negative regulation of transmembrane transport	5/442	124/23239	0.0882643	0.284729	0.228876	Ubqln1/Ahi1/Myc/Hecw2/Cttnbp2nl	5
GO:0001938	GO:0001938	positive regulation of endothelial cell proliferation	4/442	89/23239	0.0898558	0.284729	0.228876	Bmp2/Fgfr1/Jcad/Ccl2	4
GO:0006476	GO:0006476	protein deacetylation	4/442	89/23239	0.0898558	0.284729	0.228876	Per1/Spred1/Per2/Hdac10	4
GO:0050764	GO:0050764	regulation of phagocytosis	4/442	89/23239	0.0898558	0.284729	0.228876	Calr/Hspa8/Syk/Ccl2	4
GO:0050770	GO:0050770	regulation of axonogenesis	7/442	201/23239	0.0901725	0.284729	0.228876	Sema6b/Stk11/Efnb3/Stk25/Plxna2/Sema3a/Picalm	7
GO:0006869	GO:0006869	lipid transport	10/442	323/23239	0.0906494	0.284729	0.228876	Acsl1/Nfkbia/Syk/Nus1/Msr1/Soat1/Plin2/Slc10a6/Slc27a1/Atp8b2	10
GO:0046622	GO:0046622	positive regulation of organ growth	3/442	56/23239	0.0906643	0.284729	0.228876	Trip10/Pim1/Fgfr1	3
GO:0051893	GO:0051893	regulation of focal adhesion assembly	3/442	56/23239	0.0906643	0.284729	0.228876	Sdc4/Fam107a/Grem1	3
GO:0090109	GO:0090109	regulation of cell-substrate junction assembly	3/442	56/23239	0.0906643	0.284729	0.228876	Sdc4/Fam107a/Grem1	3
GO:1902883	GO:1902883	negative regulation of response to oxidative stress	3/442	56/23239	0.0906643	0.284729	0.228876	Hspb1/Hsph1/Fzd1	3
GO:0000160	GO:0000160	phosphorelay signal transduction system	1/442	5/23239	0.091557	0.284729	0.228876	Kcnh1	1
GO:0000733	GO:0000733	DNA strand renaturation	1/442	5/23239	0.091557	0.284729	0.228876	Wrnip1	1
GO:0001561	GO:0001561	fatty acid alpha-oxidation	1/442	5/23239	0.091557	0.284729	0.228876	Pex13	1
GO:0002238	GO:0002238	response to molecule of fungal origin	1/442	5/23239	0.091557	0.284729	0.228876	Syk	1
GO:0002326	GO:0002326	B cell lineage commitment	1/442	5/23239	0.091557	0.284729	0.228876	Bcl2	1
GO:0002678	GO:0002678	positive regulation of chronic inflammatory response	1/442	5/23239	0.091557	0.284729	0.228876	Adora2b	1
GO:0002904	GO:0002904	positive regulation of B cell apoptotic process	1/442	5/23239	0.091557	0.284729	0.228876	Myc	1
GO:0003150	GO:0003150	muscular septum morphogenesis	1/442	5/23239	0.091557	0.284729	0.228876	Fzd1	1
GO:0003241	GO:0003241	growth involved in heart morphogenesis	1/442	5/23239	0.091557	0.284729	0.228876	S1pr1	1
GO:0003308	GO:0003308	negative regulation of Wnt signaling pathway involved in heart development	1/442	5/23239	0.091557	0.284729	0.228876	Bmp2	1
GO:0003376	GO:0003376	sphingosine-1-phosphate receptor signaling pathway	1/442	5/23239	0.091557	0.284729	0.228876	S1pr1	1
GO:0006449	GO:0006449	regulation of translational termination	1/442	5/23239	0.091557	0.284729	0.228876	Gle1	1
GO:0007253	GO:0007253	cytoplasmic sequestering of NF-kappaB	1/442	5/23239	0.091557	0.284729	0.228876	Nfkbia	1
GO:0010571	GO:0010571	positive regulation of nuclear cell cycle DNA replication	1/442	5/23239	0.091557	0.284729	0.228876	Fgfr1	1
GO:0010891	GO:0010891	negative regulation of sequestering of triglyceride	1/442	5/23239	0.091557	0.284729	0.228876	Pnpla2	1
GO:0015727	GO:0015727	lactate transport	1/442	5/23239	0.091557	0.284729	0.228876	Myc	1
GO:0019087	GO:0019087	transformation of host cell by virus	1/442	5/23239	0.091557	0.284729	0.228876	Myc	1
GO:0019344	GO:0019344	cysteine biosynthetic process	1/442	5/23239	0.091557	0.284729	0.228876	Ggt5	1
GO:0019348	GO:0019348	dolichol metabolic process	1/442	5/23239	0.091557	0.284729	0.228876	Nus1	1
GO:0021636	GO:0021636	trigeminal nerve morphogenesis	1/442	5/23239	0.091557	0.284729	0.228876	Sema3a	1
GO:0021637	GO:0021637	trigeminal nerve structural organization	1/442	5/23239	0.091557	0.284729	0.228876	Sema3a	1
GO:0021855	GO:0021855	hypothalamus cell migration	1/442	5/23239	0.091557	0.284729	0.228876	Sema3a	1
GO:0030222	GO:0030222	eosinophil differentiation	1/442	5/23239	0.091557	0.284729	0.228876	Trib1	1
GO:0030578	GO:0030578	PML body organization	1/442	5/23239	0.091557	0.284729	0.228876	Agap3	1
GO:0031087	GO:0031087	deadenylation-independent decapping of nuclear-transcribed mRNA	1/442	5/23239	0.091557	0.284729	0.228876	Zfp36	1
GO:0032571	GO:0032571	response to vitamin K	1/442	5/23239	0.091557	0.284729	0.228876	Postn	1
GO:0032632	GO:0032632	interleukin-3 production	1/442	5/23239	0.091557	0.284729	0.228876	Syk	1
GO:0032847	GO:0032847	regulation of cellular pH reduction	1/442	5/23239	0.091557	0.284729	0.228876	Bcl2	1
GO:0034165	GO:0034165	positive regulation of toll-like receptor 9 signaling pathway	1/442	5/23239	0.091557	0.284729	0.228876	Ptpn22	1
GO:0035546	GO:0035546	interferon-beta secretion	1/442	5/23239	0.091557	0.284729	0.228876	Ptpn22	1
GO:0035547	GO:0035547	regulation of interferon-beta secretion	1/442	5/23239	0.091557	0.284729	0.228876	Ptpn22	1
GO:0035549	GO:0035549	positive regulation of interferon-beta secretion	1/442	5/23239	0.091557	0.284729	0.228876	Ptpn22	1
GO:0035873	GO:0035873	lactate transmembrane transport	1/442	5/23239	0.091557	0.284729	0.228876	Myc	1
GO:0035879	GO:0035879	plasma membrane lactate transport	1/442	5/23239	0.091557	0.284729	0.228876	Myc	1
GO:0035898	GO:0035898	parathyroid hormone secretion	1/442	5/23239	0.091557	0.284729	0.228876	Fgfr1	1
GO:0042078	GO:0042078	germ-line stem cell division	1/442	5/23239	0.091557	0.284729	0.228876	Zbtb16	1
GO:0043654	GO:0043654	recognition of apoptotic cell	1/442	5/23239	0.091557	0.284729	0.228876	Jmjd6	1
GO:0045040	GO:0045040	protein import into mitochondrial outer membrane	1/442	5/23239	0.091557	0.284729	0.228876	Hsp90aa1	1
GO:0045085	GO:0045085	negative regulation of interleukin-2 biosynthetic process	1/442	5/23239	0.091557	0.284729	0.228876	Zfp36	1
GO:0045341	GO:0045341	MHC class I biosynthetic process	1/442	5/23239	0.091557	0.284729	0.228876	Hsph1	1
GO:0045343	GO:0045343	regulation of MHC class I biosynthetic process	1/442	5/23239	0.091557	0.284729	0.228876	Hsph1	1
GO:0045345	GO:0045345	positive regulation of MHC class I biosynthetic process	1/442	5/23239	0.091557	0.284729	0.228876	Hsph1	1
GO:0045349	GO:0045349	interferon-alpha biosynthetic process	1/442	5/23239	0.091557	0.284729	0.228876	Tlr7	1
GO:0045354	GO:0045354	regulation of interferon-alpha biosynthetic process	1/442	5/23239	0.091557	0.284729	0.228876	Tlr7	1
GO:0045636	GO:0045636	positive regulation of melanocyte differentiation	1/442	5/23239	0.091557	0.284729	0.228876	Bcl2	1
GO:0048133	GO:0048133	male germ-line stem cell asymmetric division	1/442	5/23239	0.091557	0.284729	0.228876	Zbtb16	1
GO:0050812	GO:0050812	regulation of acyl-CoA biosynthetic process	1/442	5/23239	0.091557	0.284729	0.228876	Pdk4	1
GO:0051005	GO:0051005	negative regulation of lipoprotein lipase activity	1/442	5/23239	0.091557	0.284729	0.228876	Angptl4	1
GO:0051140	GO:0051140	regulation of NK T cell proliferation	1/442	5/23239	0.091557	0.284729	0.228876	Rasal3	1
GO:0060023	GO:0060023	soft palate development	1/442	5/23239	0.091557	0.284729	0.228876	Col11a2	1
GO:0060057	GO:0060057	apoptotic process involved in mammary gland involution	1/442	5/23239	0.091557	0.284729	0.228876	Vdr	1
GO:0060058	GO:0060058	positive regulation of apoptotic process involved in mammary gland involution	1/442	5/23239	0.091557	0.284729	0.228876	Vdr	1
GO:0060591	GO:0060591	chondroblast differentiation	1/442	5/23239	0.091557	0.284729	0.228876	Cyr61	1
GO:0060665	GO:0060665	regulation of branching involved in salivary gland morphogenesis by mesenchymal-epithelial signaling	1/442	5/23239	0.091557	0.284729	0.228876	Fgfr1	1
GO:0060666	GO:0060666	dichotomous subdivision of terminal units involved in salivary gland branching	1/442	5/23239	0.091557	0.284729	0.228876	Sema3a	1
GO:0060689	GO:0060689	cell differentiation involved in salivary gland development	1/442	5/23239	0.091557	0.284729	0.228876	Clcn2	1
GO:0061205	GO:0061205	paramesonephric duct development	1/442	5/23239	0.091557	0.284729	0.228876	Lhx1	1
GO:0061551	GO:0061551	trigeminal ganglion development	1/442	5/23239	0.091557	0.284729	0.228876	Sema3a	1
GO:0065001	GO:0065001	specification of axis polarity	1/442	5/23239	0.091557	0.284729	0.228876	Ahi1	1
GO:0070120	GO:0070120	ciliary neurotrophic factor-mediated signaling pathway	1/442	5/23239	0.091557	0.284729	0.228876	Lifr	1
GO:0070236	GO:0070236	negative regulation of activation-induced cell death of T cells	1/442	5/23239	0.091557	0.284729	0.228876	Tsc22d3	1
GO:0070424	GO:0070424	regulation of nucleotide-binding oligomerization domain containing signaling pathway	1/442	5/23239	0.091557	0.284729	0.228876	Ptpn22	1
GO:0070427	GO:0070427	nucleotide-binding oligomerization domain containing 1 signaling pathway	1/442	5/23239	0.091557	0.284729	0.228876	Nfkbia	1
GO:0070432	GO:0070432	regulation of nucleotide-binding oligomerization domain containing 2 signaling pathway	1/442	5/23239	0.091557	0.284729	0.228876	Ptpn22	1
GO:0071593	GO:0071593	lymphocyte aggregation	1/442	5/23239	0.091557	0.284729	0.228876	Adam8	1
GO:0071640	GO:0071640	regulation of macrophage inflammatory protein 1 alpha production	1/442	5/23239	0.091557	0.284729	0.228876	Trpv4	1
GO:0071651	GO:0071651	positive regulation of chemokine (C-C motif) ligand 5 production	1/442	5/23239	0.091557	0.284729	0.228876	Trpv4	1
GO:0072488	GO:0072488	ammonium transmembrane transport	1/442	5/23239	0.091557	0.284729	0.228876	Slc25a20	1
GO:0090219	GO:0090219	negative regulation of lipid kinase activity	1/442	5/23239	0.091557	0.284729	0.228876	Pik3ip1	1
GO:0090272	GO:0090272	negative regulation of fibroblast growth factor production	1/442	5/23239	0.091557	0.284729	0.228876	Fgfr1	1
GO:0090383	GO:0090383	phagosome acidification	1/442	5/23239	0.091557	0.284729	0.228876	Rab20	1
GO:0097466	GO:0097466	ubiquitin-dependent glycoprotein ERAD pathway	1/442	5/23239	0.091557	0.284729	0.228876	Edem1	1
GO:0097638	GO:0097638	L-arginine import across plasma membrane	1/442	5/23239	0.091557	0.284729	0.228876	Slc7a2	1
GO:0098728	GO:0098728	germline stem cell asymmetric division	1/442	5/23239	0.091557	0.284729	0.228876	Zbtb16	1
GO:0098914	GO:0098914	membrane repolarization during atrial cardiac muscle cell action potential	1/442	5/23239	0.091557	0.284729	0.228876	Kcnj5	1
GO:0106071	GO:0106071	positive regulation of adenylate cyclase-activating G protein-coupled receptor signaling pathway	1/442	5/23239	0.091557	0.284729	0.228876	Mrap	1
GO:0140059	GO:0140059	dendrite arborization	1/442	5/23239	0.091557	0.284729	0.228876	Sema3a	1
GO:1900223	GO:1900223	positive regulation of amyloid-beta clearance	1/442	5/23239	0.091557	0.284729	0.228876	Picalm	1
GO:1901164	GO:1901164	negative regulation of trophoblast cell migration	1/442	5/23239	0.091557	0.284729	0.228876	Calr	1
GO:1902949	GO:1902949	positive regulation of tau-protein kinase activity	1/442	5/23239	0.091557	0.284729	0.228876	Hsp90aa1	1
GO:1903297	GO:1903297	regulation of hypoxia-induced intrinsic apoptotic signaling pathway	1/442	5/23239	0.091557	0.284729	0.228876	Hyou1	1
GO:1903298	GO:1903298	negative regulation of hypoxia-induced intrinsic apoptotic signaling pathway	1/442	5/23239	0.091557	0.284729	0.228876	Hyou1	1
GO:1903371	GO:1903371	regulation of endoplasmic reticulum tubular network organization	1/442	5/23239	0.091557	0.284729	0.228876	Tmem33	1
GO:1903519	GO:1903519	regulation of mammary gland involution	1/442	5/23239	0.091557	0.284729	0.228876	Vdr	1
GO:1903521	GO:1903521	positive regulation of mammary gland involution	1/442	5/23239	0.091557	0.284729	0.228876	Vdr	1
GO:1903626	GO:1903626	positive regulation of DNA catabolic process	1/442	5/23239	0.091557	0.284729	0.228876	Hsf1	1
GO:1903721	GO:1903721	positive regulation of I-kappaB phosphorylation	1/442	5/23239	0.091557	0.284729	0.228876	Cx3cl1	1
GO:1903894	GO:1903894	regulation of IRE1-mediated unfolded protein response	1/442	5/23239	0.091557	0.284729	0.228876	Tmem33	1
GO:1903912	GO:1903912	negative regulation of endoplasmic reticulum stress-induced eIF2 alpha phosphorylation	1/442	5/23239	0.091557	0.284729	0.228876	Dnajc3	1
GO:2000118	GO:2000118	regulation of sodium-dependent phosphate transport	1/442	5/23239	0.091557	0.284729	0.228876	Cebpb	1
GO:2000143	GO:2000143	negative regulation of DNA-templated transcription, initiation	1/442	5/23239	0.091557	0.284729	0.228876	Zfp451	1
GO:2000427	GO:2000427	positive regulation of apoptotic cell clearance	1/442	5/23239	0.091557	0.284729	0.228876	Ccl2	1
GO:2000576	GO:2000576	positive regulation of microtubule motor activity	1/442	5/23239	0.091557	0.284729	0.228876	Dynll1	1
GO:2000583	GO:2000583	regulation of platelet-derived growth factor receptor-alpha signaling pathway	1/442	5/23239	0.091557	0.284729	0.228876	Cblb	1
GO:0035303	GO:0035303	regulation of dephosphorylation	6/442	163/23239	0.0916701	0.284891	0.229007	Nsmf/Mtmr4/Hsp90b1/Hsp90ab1/Spred1/Bmp2	6
GO:0002507	GO:0002507	tolerance induction	2/442	27/23239	0.0927859	0.285697	0.229655	Cblb/Pdcd1	2
GO:0003171	GO:0003171	atrioventricular valve development	2/442	27/23239	0.0927859	0.285697	0.229655	Bmp2/Cyr61	2
GO:0006026	GO:0006026	aminoglycan catabolic process	2/442	27/23239	0.0927859	0.285697	0.229655	Chil3/Ovgp1	2
GO:0033561	GO:0033561	regulation of water loss via skin	2/442	27/23239	0.0927859	0.285697	0.229655	Cldn1/Scd1	2
GO:0036003	GO:0036003	positive regulation of transcription from RNA polymerase II promoter in response to stress	2/442	27/23239	0.0927859	0.285697	0.229655	Hsf1/Cebpb	2
GO:0045780	GO:0045780	positive regulation of bone resorption	2/442	27/23239	0.0927859	0.285697	0.229655	Syk/Adam8	2
GO:0046852	GO:0046852	positive regulation of bone remodeling	2/442	27/23239	0.0927859	0.285697	0.229655	Syk/Adam8	2
GO:0048843	GO:0048843	negative regulation of axon extension involved in axon guidance	2/442	27/23239	0.0927859	0.285697	0.229655	Sema6b/Sema3a	2
GO:0051354	GO:0051354	negative regulation of oxidoreductase activity	2/442	27/23239	0.0927859	0.285697	0.229655	Gzma/Hp	2
GO:0060343	GO:0060343	trabecula formation	2/442	27/23239	0.0927859	0.285697	0.229655	Adamts1/Grem1	2
GO:0061099	GO:0061099	negative regulation of protein tyrosine kinase activity	2/442	27/23239	0.0927859	0.285697	0.229655	Cblb/Errfi1	2
GO:0090169	GO:0090169	regulation of spindle assembly	2/442	27/23239	0.0927859	0.285697	0.229655	Hspa1b/Hspa1a	2
GO:1901185	GO:1901185	negative regulation of ERBB signaling pathway	2/442	27/23239	0.0927859	0.285697	0.229655	Cblb/Errfi1	2
GO:1902991	GO:1902991	regulation of amyloid precursor protein catabolic process	2/442	27/23239	0.0927859	0.285697	0.229655	Unc13a/Picalm	2
GO:0051101	GO:0051101	regulation of DNA binding	5/442	126/23239	0.0929464	0.286003	0.229901	Myc/Gzma/Traf3ip1/Lif/Per2	5
GO:0030509	GO:0030509	BMP signaling pathway	6/442	164/23239	0.0937173	0.288185	0.231655	Pdcd4/Bmp2/Cyr61/Zcchc18/Fzd1/Grem1	6
GO:0007188	GO:0007188	adenylate cyclase-modulating G protein-coupled receptor signaling pathway	7/442	203/23239	0.0937962	0.288238	0.231697	Grm6/Adora2b/Gpr65/P2ry1/Gnao1/Mrap/S1pr1	7
GO:1901987	GO:1901987	regulation of cell cycle phase transition	9/442	284/23239	0.0941596	0.289165	0.232442	Cdkn1b/Prmt2/Fam107a/Adamts1/Men1/Dync1li1/Hecw2/Fbxo31/Bcl2	9
GO:0010463	GO:0010463	mesenchymal cell proliferation	3/442	57/23239	0.0944175	0.289386	0.23262	Myc/Bmp2/Fgfr1	3
GO:0032651	GO:0032651	regulation of interleukin-1 beta production	3/442	57/23239	0.0944175	0.289386	0.23262	Acp5/Hspb1/Errfi1	3
GO:0070972	GO:0070972	protein localization to endoplasmic reticulum	3/442	57/23239	0.0944175	0.289386	0.23262	Hspa5/Srpr/Spcs2	3
GO:0010469	GO:0010469	regulation of signaling receptor activity	5/442	127/23239	0.0953345	0.292005	0.234725	Cblb/P2ry1/Errfi1/Serpine1/Grem1	5
GO:0000082	GO:0000082	G1/S transition of mitotic cell cycle	6/442	165/23239	0.095789	0.293205	0.23569	Cdkn1b/Prmt2/Fam107a/Adamts1/Fbxo31/Bcl2	6
GO:0006887	GO:0006887	exocytosis	11/442	370/23239	0.0974216	0.297476	0.239123	Gab2/Stx1a/Sdc4/Adora2b/Syk/P2ry1/Dvl1/Unc13a/Sytl3/Txlna/Kcnh1	11
GO:0070231	GO:0070231	T cell apoptotic process	3/442	58/23239	0.0982336	0.297476	0.239123	Adam8/Pdcd1/Tsc22d3	3
GO:1902017	GO:1902017	regulation of cilium assembly	3/442	58/23239	0.0982336	0.297476	0.239123	Tchp/Dynll1/Ccp110	3
GO:0006140	GO:0006140	regulation of nucleotide metabolic process	4/442	92/23239	0.098519	0.297476	0.239123	Adora2b/Pdk4/Ddit4/Myc	4
GO:0001759	GO:0001759	organ induction	2/442	28/23239	0.0987129	0.297476	0.239123	Bmp2/Fgfr1	2
GO:0001893	GO:0001893	maternal placenta development	2/442	28/23239	0.0987129	0.297476	0.239123	Lif/Junb	2
GO:0008045	GO:0008045	motor neuron axon guidance	2/442	28/23239	0.0987129	0.297476	0.239123	Lhx1/Sema3a	2
GO:0010458	GO:0010458	exit from mitosis	2/442	28/23239	0.0987129	0.297476	0.239123	Cdkn1b/Chmp7	2
GO:0015991	GO:0015991	ATP hydrolysis coupled proton transport	2/442	28/23239	0.0987129	0.297476	0.239123	Atp6v0d2/Atp1a1	2
GO:0030224	GO:0030224	monocyte differentiation	2/442	28/23239	0.0987129	0.297476	0.239123	Myc/Il34	2
GO:0030488	GO:0030488	tRNA methylation	2/442	28/23239	0.0987129	0.297476	0.239123	Trmo/Trmt1l	2
GO:0031116	GO:0031116	positive regulation of microtubule polymerization	2/442	28/23239	0.0987129	0.297476	0.239123	Cdkn1b/Slain2	2
GO:0034390	GO:0034390	smooth muscle cell apoptotic process	2/442	28/23239	0.0987129	0.297476	0.239123	Pdcd4/Rbm10	2
GO:0034391	GO:0034391	regulation of smooth muscle cell apoptotic process	2/442	28/23239	0.0987129	0.297476	0.239123	Pdcd4/Rbm10	2
GO:0045724	GO:0045724	positive regulation of cilium assembly	2/442	28/23239	0.0987129	0.297476	0.239123	Dynll1/Ccp110	2
GO:0060039	GO:0060039	pericardium development	2/442	28/23239	0.0987129	0.297476	0.239123	Bmp2/Vcam1	2
GO:0060260	GO:0060260	regulation of transcription initiation from RNA polymerase II promoter	2/442	28/23239	0.0987129	0.297476	0.239123	Creb1/Zfp451	2
GO:0060445	GO:0060445	branching involved in salivary gland morphogenesis	2/442	28/23239	0.0987129	0.297476	0.239123	Sema3a/Fgfr1	2
GO:0061217	GO:0061217	regulation of mesonephros development	2/442	28/23239	0.0987129	0.297476	0.239123	Lhx1/Grem1	2
GO:0072539	GO:0072539	T-helper 17 cell differentiation	2/442	28/23239	0.0987129	0.297476	0.239123	Otud5/Batf	2
GO:1902668	GO:1902668	negative regulation of axon guidance	2/442	28/23239	0.0987129	0.297476	0.239123	Sema6b/Sema3a	2
GO:1903131	GO:1903131	mononuclear cell differentiation	2/442	28/23239	0.0987129	0.297476	0.239123	Myc/Il34	2
GO:1903859	GO:1903859	regulation of dendrite extension	2/442	28/23239	0.0987129	0.297476	0.239123	Unc13a/Picalm	2
GO:2000727	GO:2000727	positive regulation of cardiac muscle cell differentiation	2/442	28/23239	0.0987129	0.297476	0.239123	Trip10/Grem1	2
GO:0048839	GO:0048839	inner ear development	7/442	206/23239	0.0993818	0.2987	0.240107	Cdkn1b/Sdc4/Ahi1/Bmp2/Dvl1/Fgfr1/Tmie	7
GO:0007369	GO:0007369	gastrulation	6/442	167/23239	0.100005	0.2987	0.240107	Lhx1/Prkar1a/Il1rn/Dvl1/Fgfr1/Ext1	6
GO:0030218	GO:0030218	erythrocyte differentiation	5/442	129/23239	0.100204	0.2987	0.240107	L3mbtl3/Zfp36/Klf13/Cebpg/Jmjd6	5
GO:0046488	GO:0046488	phosphatidylinositol metabolic process	5/442	129/23239	0.100204	0.2987	0.240107	Mtmr4/Pip4k2a/Piga/Slc27a1/Socs3	5
GO:0051783	GO:0051783	regulation of nuclear division	7/442	207/23239	0.101283	0.2987	0.240107	Cdkn1b/Calr/Dync1li1/Lif/Hecw2/Hspa1b/Hspa1a	7
GO:0043506	GO:0043506	regulation of JUN kinase activity	4/442	93/23239	0.10149	0.2987	0.240107	Syk/Il1rn/Ptpn22/Dnaja1	4
GO:0072676	GO:0072676	lymphocyte migration	4/442	93/23239	0.10149	0.2987	0.240107	Adam8/Cx3cl1/Ccl2/S1pr1	4
GO:0031122	GO:0031122	cytoplasmic microtubule organization	3/442	59/23239	0.102111	0.2987	0.240107	Trpv4/Dvl1/Slain2	3
GO:0060324	GO:0060324	face development	3/442	59/23239	0.102111	0.2987	0.240107	Crispld2/Csrnp1/Plekha1	3
GO:0071156	GO:0071156	regulation of cell cycle arrest	3/442	59/23239	0.102111	0.2987	0.240107	Calr/Hsp90ab1/Uhrf2	3
GO:1901607	GO:1901607	alpha-amino acid biosynthetic process	3/442	59/23239	0.102111	0.2987	0.240107	Ggt5/Plod1/Glul	3
GO:0050880	GO:0050880	regulation of blood vessel size	6/442	168/23239	0.10215	0.2987	0.240107	Adora2b/P2ry1/Cx3cl1/Manf/Acta2/Per2	6
GO:0034330	GO:0034330	cell junction organization	8/442	248/23239	0.102362	0.2987	0.240107	Trpv4/Sdc4/Fam107a/Cldn1/Nphp4/Tns1/Bcl2/Grem1	8
GO:0051048	GO:0051048	negative regulation of secretion	8/442	248/23239	0.102362	0.2987	0.240107	Fgf23/Il1r2/Il1rn/P2ry1/Ptpn22/Otud5/Cx3cl1/Lif	8
GO:0099003	GO:0099003	vesicle-mediated transport in synapse	8/442	248/23239	0.102362	0.2987	0.240107	Stx1a/Adora2b/Canx/P2ry1/Dvl1/Unc13a/Picalm/Kcnh1	8
GO:0034250	GO:0034250	positive regulation of cellular amide metabolic process	5/442	130/23239	0.102684	0.2987	0.240107	Dnajc3/Cyp1b1/Cyr61/Picalm/Bcl3	5
GO:0061041	GO:0061041	regulation of wound healing	5/442	130/23239	0.102684	0.2987	0.240107	Syk/Tec/Ccl2/Acta2/Serpine1	5
GO:0051604	GO:0051604	protein maturation	9/442	290/23239	0.103603	0.2987	0.240107	Myc/Sec11a/Il1r2/Birc3/Tbc1d10a/Spcs2/Serpine1/Serpinh1/Ddi2	9
GO:0009101	GO:0009101	glycoprotein biosynthetic process	8/442	249/23239	0.104115	0.2987	0.240107	Nus1/Soat1/Rpn1/Magt1/Chpf/Alg12/Bcl2/Ext1	8
GO:0060541	GO:0060541	respiratory system development	8/442	249/23239	0.104115	0.2987	0.240107	Ctgf/Creb1/Errfi1/Fgfr1/Lif/Jmjd6/Hikeshi/Ptges3	8
GO:0032874	GO:0032874	positive regulation of stress-activated MAPK cascade	6/442	169/23239	0.104318	0.2987	0.240107	Trpv4/Ctgf/Syk/Stk25/Il1rn/Bmp2	6
GO:0035150	GO:0035150	regulation of tube size	6/442	169/23239	0.104318	0.2987	0.240107	Adora2b/P2ry1/Cx3cl1/Manf/Acta2/Per2	6
GO:0016055	GO:0016055	Wnt signaling pathway	12/442	418/23239	0.104326	0.2987	0.240107	Stk11/Tle1/Gprc5b/Prdm15/Myc/Bmp2/Dvl1/Tle3/Siah2/Nphp4/Fzd1/Grem1	12
GO:0001676	GO:0001676	long-chain fatty acid metabolic process	4/442	94/23239	0.104503	0.2987	0.240107	Acsl1/Cyp1b1/Slc27a3/Slc27a1	4
GO:0007200	GO:0007200	phospholipase C-activating G protein-coupled receptor signaling pathway	4/442	94/23239	0.104503	0.2987	0.240107	Gpr65/P2ry1/S1pr1/P2ry10	4
GO:0040014	GO:0040014	regulation of multicellular organism growth	4/442	94/23239	0.104503	0.2987	0.240107	Hsf1/Creb1/Flt3/Bcl2	4
GO:0045582	GO:0045582	positive regulation of T cell differentiation	4/442	94/23239	0.104503	0.2987	0.240107	Hsp90aa1/Syk/Adam8/Zbtb16	4
GO:0006482	GO:0006482	protein demethylation	2/442	29/23239	0.104743	0.2987	0.240107	Ppme1/Jmjd6	2
GO:0008214	GO:0008214	protein dealkylation	2/442	29/23239	0.104743	0.2987	0.240107	Ppme1/Jmjd6	2
GO:0045672	GO:0045672	positive regulation of osteoclast differentiation	2/442	29/23239	0.104743	0.2987	0.240107	Creb1/Slc9b2	2
GO:0051642	GO:0051642	centrosome localization	2/442	29/23239	0.104743	0.2987	0.240107	Plxna2/Bicd2	2
GO:0061037	GO:0061037	negative regulation of cartilage development	2/442	29/23239	0.104743	0.2987	0.240107	Ctsk/Grem1	2
GO:0045055	GO:0045055	regulated exocytosis	8/442	250/23239	0.105885	0.2987	0.240107	Gab2/Stx1a/Adora2b/Syk/P2ry1/Dvl1/Unc13a/Kcnh1	8
GO:0032922	GO:0032922	circadian regulation of gene expression	3/442	60/23239	0.106049	0.2987	0.240107	Relb/Per1/Per2	3
GO:0048008	GO:0048008	platelet-derived growth factor receptor signaling pathway	3/442	60/23239	0.106049	0.2987	0.240107	Cblb/Csrnp1/Plekha1	3
GO:0051926	GO:0051926	negative regulation of calcium ion transport	3/442	60/23239	0.106049	0.2987	0.240107	Ubqln1/Gnao1/Bcl2	3
GO:0060038	GO:0060038	cardiac muscle cell proliferation	3/442	60/23239	0.106049	0.2987	0.240107	Prkar1a/Pim1/Fgfr1	3
GO:0090307	GO:0090307	mitotic spindle assembly	3/442	60/23239	0.106049	0.2987	0.240107	Spice1/Hspa1b/Hspa1a	3
GO:1905207	GO:1905207	regulation of cardiocyte differentiation	3/442	60/23239	0.106049	0.2987	0.240107	Trip10/Bmp2/Grem1	3
GO:0070304	GO:0070304	positive regulation of stress-activated protein kinase signaling cascade	6/442	170/23239	0.106511	0.2987	0.240107	Trpv4/Ctgf/Syk/Stk25/Il1rn/Bmp2	6
GO:0009636	GO:0009636	response to toxic substance	10/442	334/23239	0.106714	0.2987	0.240107	Hsf1/Cyp1b1/Slc18a2/Stk25/Kpna4/Hsph1/Hp/Plekha1/Apobec1/Bcl2	10
GO:0198738	GO:0198738	cell-cell signaling by wnt	12/442	420/23239	0.107021	0.2987	0.240107	Stk11/Tle1/Gprc5b/Prdm15/Myc/Bmp2/Dvl1/Tle3/Siah2/Nphp4/Fzd1/Grem1	12
GO:0043648	GO:0043648	dicarboxylic acid metabolic process	4/442	95/23239	0.107555	0.2987	0.240107	Ggt5/Glul/Oat/Gpt2	4
GO:2001022	GO:2001022	positive regulation of response to DNA damage stimulus	4/442	95/23239	0.107555	0.2987	0.240107	Myc/Spred1/Fam168a/Cebpg	4
GO:1901568	GO:1901568	fatty acid derivative metabolic process	5/442	132/23239	0.107736	0.2987	0.240107	Ggt5/Acsl1/Syk/Cyp1b1/Ptges3	5
GO:0032970	GO:0032970	regulation of actin filament-based process	11/442	378/23239	0.108667	0.2987	0.240107	Tmod4/Sdc4/Ctgf/Fam107a/Gpr65/Avil/Cx3cl1/Atp1a1/Acta2/Plekhh2/S1pr1	11
GO:0001705	GO:0001705	ectoderm formation	1/442	6/23239	0.108839	0.2987	0.240107	Lhx1	1
GO:0002036	GO:0002036	regulation of L-glutamate import across plasma membrane	1/442	6/23239	0.108839	0.2987	0.240107	Per2	1
GO:0002051	GO:0002051	osteoblast fate commitment	1/442	6/23239	0.108839	0.2987	0.240107	Men1	1
GO:0003278	GO:0003278	apoptotic process involved in heart morphogenesis	1/442	6/23239	0.108839	0.2987	0.240107	Cyr61	1
GO:0003400	GO:0003400	regulation of COPII vesicle coating	1/442	6/23239	0.108839	0.2987	0.240107	Sec23b	1
GO:0006686	GO:0006686	sphingomyelin biosynthetic process	1/442	6/23239	0.108839	0.2987	0.240107	Sgms1	1
GO:0006751	GO:0006751	glutathione catabolic process	1/442	6/23239	0.108839	0.2987	0.240107	Ggt5	1
GO:0010754	GO:0010754	negative regulation of cGMP-mediated signaling	1/442	6/23239	0.108839	0.2987	0.240107	Pdzd3	1
GO:0010757	GO:0010757	negative regulation of plasminogen activation	1/442	6/23239	0.108839	0.2987	0.240107	Serpine1	1
GO:0014042	GO:0014042	positive regulation of neuron maturation	1/442	6/23239	0.108839	0.2987	0.240107	Bcl2	1
GO:0015879	GO:0015879	carnitine transport	1/442	6/23239	0.108839	0.2987	0.240107	Slc25a20	1
GO:0019919	GO:0019919	peptidyl-arginine methylation, to asymmetrical-dimethyl arginine	1/442	6/23239	0.108839	0.2987	0.240107	Prmt2	1
GO:0021785	GO:0021785	branchiomotor neuron axon guidance	1/442	6/23239	0.108839	0.2987	0.240107	Sema3a	1
GO:0021869	GO:0021869	forebrain ventricular zone progenitor cell division	1/442	6/23239	0.108839	0.2987	0.240107	Fgfr1	1
GO:0021937	GO:0021937	cerebellar Purkinje cell-granule cell precursor cell signaling involved in regulation of granule cell precursor cell proliferation	1/442	6/23239	0.108839	0.2987	0.240107	Lhx1	1
GO:0030174	GO:0030174	regulation of DNA-dependent DNA replication initiation	1/442	6/23239	0.108839	0.2987	0.240107	Wrnip1	1
GO:0031086	GO:0031086	nuclear-transcribed mRNA catabolic process, deadenylation-independent decay	1/442	6/23239	0.108839	0.2987	0.240107	Zfp36	1
GO:0031284	GO:0031284	positive regulation of guanylate cyclase activity	1/442	6/23239	0.108839	0.2987	0.240107	Adora2b	1
GO:0031584	GO:0031584	activation of phospholipase D activity	1/442	6/23239	0.108839	0.2987	0.240107	Arf4	1
GO:0032056	GO:0032056	positive regulation of translation in response to stress	1/442	6/23239	0.108839	0.2987	0.240107	Dnajc3	1
GO:0032792	GO:0032792	negative regulation of CREB transcription factor activity	1/442	6/23239	0.108839	0.2987	0.240107	Sik1	1
GO:0032914	GO:0032914	positive regulation of transforming growth factor beta1 production	1/442	6/23239	0.108839	0.2987	0.240107	Cx3cl1	1
GO:0032962	GO:0032962	positive regulation of inositol trisphosphate biosynthetic process	1/442	6/23239	0.108839	0.2987	0.240107	P2ry1	1
GO:0033567	GO:0033567	DNA replication, Okazaki fragment processing	1/442	6/23239	0.108839	0.2987	0.240107	Wrnip1	1
GO:0033762	GO:0033762	response to glucagon	1/442	6/23239	0.108839	0.2987	0.240107	Creb1	1
GO:0035790	GO:0035790	platelet-derived growth factor receptor-alpha signaling pathway	1/442	6/23239	0.108839	0.2987	0.240107	Cblb	1
GO:0035973	GO:0035973	aggrephagy	1/442	6/23239	0.108839	0.2987	0.240107	Ubqln1	1
GO:0038033	GO:0038033	positive regulation of endothelial cell chemotaxis by VEGF-activated vascular endothelial growth factor receptor signaling pathway	1/442	6/23239	0.108839	0.2987	0.240107	Hspb1	1
GO:0043504	GO:0043504	mitochondrial DNA repair	1/442	6/23239	0.108839	0.2987	0.240107	Mgme1	1
GO:0045046	GO:0045046	protein import into peroxisome membrane	1/442	6/23239	0.108839	0.2987	0.240107	Pex26	1
GO:0045588	GO:0045588	positive regulation of gamma-delta T cell differentiation	1/442	6/23239	0.108839	0.2987	0.240107	Syk	1
GO:0045852	GO:0045852	pH elevation	1/442	6/23239	0.108839	0.2987	0.240107	Bcl2	1
GO:0046645	GO:0046645	positive regulation of gamma-delta T cell activation	1/442	6/23239	0.108839	0.2987	0.240107	Syk	1
GO:0046668	GO:0046668	regulation of retinal cell programmed cell death	1/442	6/23239	0.108839	0.2987	0.240107	Bcl2	1
GO:0046949	GO:0046949	fatty-acyl-CoA biosynthetic process	1/442	6/23239	0.108839	0.2987	0.240107	Acsl1	1
GO:0050705	GO:0050705	regulation of interleukin-1 alpha secretion	1/442	6/23239	0.108839	0.2987	0.240107	Il1r2	1
GO:0051138	GO:0051138	positive regulation of NK T cell differentiation	1/442	6/23239	0.108839	0.2987	0.240107	Zbtb16	1
GO:0051454	GO:0051454	intracellular pH elevation	1/442	6/23239	0.108839	0.2987	0.240107	Bcl2	1
GO:0060022	GO:0060022	hard palate development	1/442	6/23239	0.108839	0.2987	0.240107	Fzd1	1
GO:0060075	GO:0060075	regulation of resting membrane potential	1/442	6/23239	0.108839	0.2987	0.240107	Kcnk6	1
GO:0060304	GO:0060304	regulation of phosphatidylinositol dephosphorylation	1/442	6/23239	0.108839	0.2987	0.240107	Mtmr4	1
GO:0060745	GO:0060745	mammary gland branching involved in pregnancy	1/442	6/23239	0.108839	0.2987	0.240107	Vdr	1
GO:0061043	GO:0061043	regulation of vascular wound healing	1/442	6/23239	0.108839	0.2987	0.240107	Serpine1	1
GO:0061087	GO:0061087	positive regulation of histone H3-K27 methylation	1/442	6/23239	0.108839	0.2987	0.240107	Eed	1
GO:0061218	GO:0061218	negative regulation of mesonephros development	1/442	6/23239	0.108839	0.2987	0.240107	Grem1	1
GO:0061302	GO:0061302	smooth muscle cell-matrix adhesion	1/442	6/23239	0.108839	0.2987	0.240107	Serpine1	1
GO:0061304	GO:0061304	retinal blood vessel morphogenesis	1/442	6/23239	0.108839	0.2987	0.240107	Cyp1b1	1
GO:0061408	GO:0061408	positive regulation of transcription from RNA polymerase II promoter in response to heat stress	1/442	6/23239	0.108839	0.2987	0.240107	Hsf1	1
GO:0061550	GO:0061550	cranial ganglion development	1/442	6/23239	0.108839	0.2987	0.240107	Sema3a	1
GO:0061684	GO:0061684	chaperone-mediated autophagy	1/442	6/23239	0.108839	0.2987	0.240107	Hspa8	1
GO:0070127	GO:0070127	tRNA aminoacylation for mitochondrial protein translation	1/442	6/23239	0.108839	0.2987	0.240107	Ears2	1
GO:0070173	GO:0070173	regulation of enamel mineralization	1/442	6/23239	0.108839	0.2987	0.240107	Dmp1	1
GO:0070245	GO:0070245	positive regulation of thymocyte apoptotic process	1/442	6/23239	0.108839	0.2987	0.240107	Adam8	1
GO:0070339	GO:0070339	response to bacterial lipopeptide	1/442	6/23239	0.108839	0.2987	0.240107	Cd14	1
GO:0070948	GO:0070948	regulation of neutrophil mediated cytotoxicity	1/442	6/23239	0.108839	0.2987	0.240107	Cxcl1	1
GO:0070989	GO:0070989	oxidative demethylation	1/442	6/23239	0.108839	0.2987	0.240107	Alkbh5	1
GO:0071220	GO:0071220	cellular response to bacterial lipoprotein	1/442	6/23239	0.108839	0.2987	0.240107	Cd14	1
GO:0071221	GO:0071221	cellular response to bacterial lipopeptide	1/442	6/23239	0.108839	0.2987	0.240107	Cd14	1
GO:0071476	GO:0071476	cellular hypotonic response	1/442	6/23239	0.108839	0.2987	0.240107	Trpv4	1
GO:0071500	GO:0071500	cellular response to nitrosative stress	1/442	6/23239	0.108839	0.2987	0.240107	Dnaja1	1
GO:0071608	GO:0071608	macrophage inflammatory protein-1 alpha production	1/442	6/23239	0.108839	0.2987	0.240107	Trpv4	1
GO:0071839	GO:0071839	apoptotic process in bone marrow	1/442	6/23239	0.108839	0.2987	0.240107	Hspd1	1
GO:0071865	GO:0071865	regulation of apoptotic process in bone marrow	1/442	6/23239	0.108839	0.2987	0.240107	Hspd1	1
GO:0071866	GO:0071866	negative regulation of apoptotic process in bone marrow	1/442	6/23239	0.108839	0.2987	0.240107	Hspd1	1
GO:0072049	GO:0072049	comma-shaped body morphogenesis	1/442	6/23239	0.108839	0.2987	0.240107	Lhx1	1
GO:0072257	GO:0072257	metanephric nephron tubule epithelial cell differentiation	1/442	6/23239	0.108839	0.2987	0.240107	Lif	1
GO:0072307	GO:0072307	regulation of metanephric nephron tubule epithelial cell differentiation	1/442	6/23239	0.108839	0.2987	0.240107	Lif	1
GO:0072531	GO:0072531	pyrimidine-containing compound transmembrane transport	1/442	6/23239	0.108839	0.2987	0.240107	Slc25a36	1
GO:0072675	GO:0072675	osteoclast fusion	1/442	6/23239	0.108839	0.2987	0.240107	Adam8	1
GO:0072679	GO:0072679	thymocyte migration	1/442	6/23239	0.108839	0.2987	0.240107	Adam8	1
GO:0090113	GO:0090113	regulation of ER to Golgi vesicle-mediated transport by GTP hydrolysis	1/442	6/23239	0.108839	0.2987	0.240107	Sec23b	1
GO:0090166	GO:0090166	Golgi disassembly	1/442	6/23239	0.108839	0.2987	0.240107	Stx5a	1
GO:0090261	GO:0090261	positive regulation of inclusion body assembly	1/442	6/23239	0.108839	0.2987	0.240107	Hsf1	1
GO:0097475	GO:0097475	motor neuron migration	1/442	6/23239	0.108839	0.2987	0.240107	Lhx1	1
GO:1900157	GO:1900157	regulation of bone mineralization involved in bone maturation	1/442	6/23239	0.108839	0.2987	0.240107	Grem1	1
GO:1900748	GO:1900748	positive regulation of vascular endothelial growth factor signaling pathway	1/442	6/23239	0.108839	0.2987	0.240107	Jcad	1
GO:1901228	GO:1901228	positive regulation of transcription from RNA polymerase II promoter involved in heart development	1/442	6/23239	0.108839	0.2987	0.240107	Grem1	1
GO:1901621	GO:1901621	negative regulation of smoothened signaling pathway involved in dorsal/ventral neural tube patterning	1/442	6/23239	0.108839	0.2987	0.240107	Traf3ip1	1
GO:1902035	GO:1902035	positive regulation of hematopoietic stem cell proliferation	1/442	6/23239	0.108839	0.2987	0.240107	Cxcl1	1
GO:1902075	GO:1902075	cellular response to salt	1/442	6/23239	0.108839	0.2987	0.240107	Hsf1	1
GO:1902961	GO:1902961	positive regulation of aspartic-type endopeptidase activity involved in amyloid precursor protein catabolic process	1/442	6/23239	0.108839	0.2987	0.240107	Picalm	1
GO:1903215	GO:1903215	negative regulation of protein targeting to mitochondrion	1/442	6/23239	0.108839	0.2987	0.240107	Bag3	1
GO:1903223	GO:1903223	positive regulation of oxidative stress-induced neuron death	1/442	6/23239	0.108839	0.2987	0.240107	Mcl1	1
GO:1903243	GO:1903243	negative regulation of cardiac muscle hypertrophy in response to stress	1/442	6/23239	0.108839	0.2987	0.240107	Errfi1	1
GO:1903400	GO:1903400	L-arginine transmembrane transport	1/442	6/23239	0.108839	0.2987	0.240107	Slc7a2	1
GO:1903551	GO:1903551	regulation of extracellular exosome assembly	1/442	6/23239	0.108839	0.2987	0.240107	Sdc4	1
GO:1903719	GO:1903719	regulation of I-kappaB phosphorylation	1/442	6/23239	0.108839	0.2987	0.240107	Cx3cl1	1
GO:1903826	GO:1903826	arginine transmembrane transport	1/442	6/23239	0.108839	0.2987	0.240107	Slc7a2	1
GO:1903935	GO:1903935	response to sodium arsenite	1/442	6/23239	0.108839	0.2987	0.240107	Hsf1	1
GO:1904528	GO:1904528	positive regulation of microtubule binding	1/442	6/23239	0.108839	0.2987	0.240107	Hsf1	1
GO:1904587	GO:1904587	response to glycoprotein	1/442	6/23239	0.108839	0.2987	0.240107	Edem1	1
GO:1904683	GO:1904683	regulation of metalloendopeptidase activity	1/442	6/23239	0.108839	0.2987	0.240107	Picalm	1
GO:1905049	GO:1905049	negative regulation of metallopeptidase activity	1/442	6/23239	0.108839	0.2987	0.240107	Picalm	1
GO:1905247	GO:1905247	positive regulation of aspartic-type peptidase activity	1/442	6/23239	0.108839	0.2987	0.240107	Picalm	1
GO:1990822	GO:1990822	basic amino acid transmembrane transport	1/442	6/23239	0.108839	0.2987	0.240107	Slc7a2	1
GO:2000064	GO:2000064	regulation of cortisol biosynthetic process	1/442	6/23239	0.108839	0.2987	0.240107	Bmp2	1
GO:2000323	GO:2000323	negative regulation of glucocorticoid receptor signaling pathway	1/442	6/23239	0.108839	0.2987	0.240107	Per1	1
GO:2000416	GO:2000416	regulation of eosinophil migration	1/442	6/23239	0.108839	0.2987	0.240107	Adam8	1
GO:2000425	GO:2000425	regulation of apoptotic cell clearance	1/442	6/23239	0.108839	0.2987	0.240107	Ccl2	1
GO:2000483	GO:2000483	negative regulation of interleukin-8 secretion	1/442	6/23239	0.108839	0.2987	0.240107	Ptpn22	1
GO:2000491	GO:2000491	positive regulation of hepatic stellate cell activation	1/442	6/23239	0.108839	0.2987	0.240107	Acta2	1
GO:2000554	GO:2000554	regulation of T-helper 1 cell cytokine production	1/442	6/23239	0.108839	0.2987	0.240107	Il1r1	1
GO:2000556	GO:2000556	positive regulation of T-helper 1 cell cytokine production	1/442	6/23239	0.108839	0.2987	0.240107	Il1r1	1
GO:2000675	GO:2000675	negative regulation of type B pancreatic cell apoptotic process	1/442	6/23239	0.108839	0.2987	0.240107	Wfs1	1
GO:2000676	GO:2000676	positive regulation of type B pancreatic cell apoptotic process	1/442	6/23239	0.108839	0.2987	0.240107	Capn10	1
GO:2001182	GO:2001182	regulation of interleukin-12 secretion	1/442	6/23239	0.108839	0.2987	0.240107	Flt3	1
GO:0016054	GO:0016054	organic acid catabolic process	7/442	211/23239	0.109087	0.298854	0.240231	Hal/Pex13/Pcyox1l/Hdc/Lpin3/Oat/Amt	7
GO:0046395	GO:0046395	carboxylic acid catabolic process	7/442	211/23239	0.109087	0.298854	0.240231	Hal/Pex13/Pcyox1l/Hdc/Lpin3/Oat/Amt	7
GO:1901617	GO:1901617	organic hydroxy compound biosynthetic process	7/442	211/23239	0.109087	0.298854	0.240231	Isyna1/Vdr/Nus1/Bmp2/Hdc/P2ry1/Per2	7
GO:0010171	GO:0010171	body morphogenesis	3/442	61/23239	0.110045	0.299695	0.240907	Crispld2/Csrnp1/Plekha1	3
GO:0030330	GO:0030330	DNA damage response, signal transduction by p53 class mediator	3/442	61/23239	0.110045	0.299695	0.240907	Spred1/Batf/Bcl3	3
GO:0033627	GO:0033627	cell adhesion mediated by integrin	3/442	61/23239	0.110045	0.299695	0.240907	Syk/Cyp1b1/Serpine1	3
GO:0043966	GO:0043966	histone H3 acetylation	3/442	61/23239	0.110045	0.299695	0.240907	Per1/Lif/Zfp451	3
GO:0031023	GO:0031023	microtubule organizing center organization	5/442	133/23239	0.110307	0.299695	0.240907	Chordc1/Mdm1/Dync1li1/Ccp110/Spice1	5
GO:0048675	GO:0048675	axon extension	5/442	133/23239	0.110307	0.299695	0.240907	Sema6b/Hsp90aa1/Hsp90ab1/Sema3a/Dvl1	5
GO:0002444	GO:0002444	myeloid leukocyte mediated immunity	4/442	96/23239	0.110648	0.299695	0.240907	Gab2/Adora2b/Syk/Cxcl1	4
GO:1903426	GO:1903426	regulation of reactive oxygen species biosynthetic process	4/442	96/23239	0.110648	0.299695	0.240907	Acp5/Dynll1/Hsp90aa1/Hspd1	4
GO:0001774	GO:0001774	microglial cell activation	2/442	30/23239	0.11087	0.299695	0.240907	Cx3cl1/Tlr7	2
GO:0002269	GO:0002269	leukocyte activation involved in inflammatory response	2/442	30/23239	0.11087	0.299695	0.240907	Cx3cl1/Tlr7	2
GO:0032673	GO:0032673	regulation of interleukin-4 production	2/442	30/23239	0.11087	0.299695	0.240907	Syk/Cebpb	2
GO:0035767	GO:0035767	endothelial cell chemotaxis	2/442	30/23239	0.11087	0.299695	0.240907	Hspb1/Fgfr1	2
GO:0036475	GO:0036475	neuron death in response to oxidative stress	2/442	30/23239	0.11087	0.299695	0.240907	Mcl1/Fzd1	2
GO:0042481	GO:0042481	regulation of odontogenesis	2/442	30/23239	0.11087	0.299695	0.240907	Bmp2/Dmp1	2
GO:0043090	GO:0043090	amino acid import	2/442	30/23239	0.11087	0.299695	0.240907	Slc7a2/Per2	2
GO:0060317	GO:0060317	cardiac epithelial to mesenchymal transition	2/442	30/23239	0.11087	0.299695	0.240907	Pdcd4/Bmp2	2
GO:0061842	GO:0061842	microtubule organizing center localization	2/442	30/23239	0.11087	0.299695	0.240907	Plxna2/Bicd2	2
GO:0071108	GO:0071108	protein K48-linked deubiquitination	2/442	30/23239	0.11087	0.299695	0.240907	Usp19/Usp27x	2
GO:0090662	GO:0090662	ATP hydrolysis coupled transmembrane transport	2/442	30/23239	0.11087	0.299695	0.240907	Atp6v0d2/Atp1a1	2
GO:0099131	GO:0099131	ATP hydrolysis coupled ion transmembrane transport	2/442	30/23239	0.11087	0.299695	0.240907	Atp6v0d2/Atp1a1	2
GO:0099132	GO:0099132	ATP hydrolysis coupled cation transmembrane transport	2/442	30/23239	0.11087	0.299695	0.240907	Atp6v0d2/Atp1a1	2
GO:1903203	GO:1903203	regulation of oxidative stress-induced neuron death	2/442	30/23239	0.11087	0.299695	0.240907	Mcl1/Fzd1	2
GO:2000272	GO:2000272	negative regulation of signaling receptor activity	2/442	30/23239	0.11087	0.299695	0.240907	Cblb/Errfi1	2
GO:0032868	GO:0032868	response to insulin	7/442	212/23239	0.111087	0.300108	0.241239	Trpv4/Pdk4/Capn10/Lpin3/Slc27a1/Ncoa5/Socs3	7
GO:0018205	GO:0018205	peptidyl-lysine modification	10/442	337/23239	0.111362	0.300676	0.241696	Plod1/Per1/Eed/Kat8/Lif/Mllt6/Uspl1/Zfp451/Hist1h1e/Jmjd6	10
GO:0110053	GO:0110053	regulation of actin filament organization	8/442	254/23239	0.113132	0.305014	0.245183	Tmod4/Sdc4/Ctgf/Gpr65/Avil/Cx3cl1/Plekhh2/S1pr1	8
GO:1901990	GO:1901990	regulation of mitotic cell cycle phase transition	8/442	254/23239	0.113132	0.305014	0.245183	Cdkn1b/Prmt2/Fam107a/Adamts1/Dync1li1/Hecw2/Fbxo31/Bcl2	8
GO:0009612	GO:0009612	response to mechanical stimulus	6/442	173/23239	0.113229	0.305014	0.245183	Nfkbia/Myc/P2ry1/Bag3/Atp1a1/Junb	6
GO:0017156	GO:0017156	calcium ion regulated exocytosis	6/442	173/23239	0.113229	0.305014	0.245183	Stx1a/Adora2b/P2ry1/Dvl1/Unc13a/Kcnh1	6
GO:0042102	GO:0042102	positive regulation of T cell proliferation	4/442	97/23239	0.11378	0.305967	0.245949	Syk/Ptpn22/Vcam1/Rasal3	4
GO:0048644	GO:0048644	muscle organ morphogenesis	4/442	97/23239	0.11378	0.305967	0.245949	Bmp2/Lif/Fzd1/S1pr1	4
GO:0070227	GO:0070227	lymphocyte apoptotic process	4/442	97/23239	0.11378	0.305967	0.245949	Myc/Adam8/Pdcd1/Tsc22d3	4
GO:0006801	GO:0006801	superoxide metabolic process	3/442	62/23239	0.114098	0.306118	0.24607	Acp5/Syk/Cxcl1	3
GO:0008652	GO:0008652	cellular amino acid biosynthetic process	3/442	62/23239	0.114098	0.306118	0.24607	Ggt5/Plod1/Glul	3
GO:0070098	GO:0070098	chemokine-mediated signaling pathway	3/442	62/23239	0.114098	0.306118	0.24607	Cxcl1/Cx3cl1/Ccl2	3
GO:1903391	GO:1903391	regulation of adherens junction organization	3/442	62/23239	0.114098	0.306118	0.24607	Sdc4/Fam107a/Grem1	3
GO:0060271	GO:0060271	cilium assembly	9/442	297/23239	0.115276	0.3091	0.248467	Tchp/Dynll1/Ahi1/Avil/Ttll3/Ccp110/Traf3ip1/Fnbp1l/Rab3ip	9
GO:0002262	GO:0002262	myeloid cell homeostasis	6/442	174/23239	0.115516	0.309268	0.248602	Ccl2/L3mbtl3/Zfp36/Klf13/Cebpg/Jmjd6	6
GO:0006261	GO:0006261	DNA-dependent DNA replication	5/442	135/23239	0.115537	0.309268	0.248602	Wrnip1/Orc4/Mgme1/Fgfr1/Chtf8	5
GO:0072089	GO:0072089	stem cell proliferation	5/442	135/23239	0.115537	0.309268	0.248602	Prg4/Pim1/Cxcl1/Fgfr1/Cx3cl1	5
GO:0031532	GO:0031532	actin cytoskeleton reorganization	4/442	98/23239	0.11695	0.310068	0.249245	Trpv4/Gpr65/Capn10/S1pr1	4
GO:0050772	GO:0050772	positive regulation of axonogenesis	4/442	98/23239	0.11695	0.310068	0.249245	Stk11/Stk25/Plxna2/Picalm	4
GO:0110020	GO:0110020	regulation of actomyosin structure organization	4/442	98/23239	0.11695	0.310068	0.249245	Sdc4/Ctgf/Gpr65/S1pr1	4
GO:0006270	GO:0006270	DNA replication initiation	2/442	31/23239	0.117088	0.310068	0.249245	Wrnip1/Orc4	2
GO:0006972	GO:0006972	hyperosmotic response	2/442	31/23239	0.117088	0.310068	0.249245	Trpv4/Trip10	2
GO:0010837	GO:0010837	regulation of keratinocyte proliferation	2/442	31/23239	0.117088	0.310068	0.249245	Vdr/Zfp36	2
GO:0010922	GO:0010922	positive regulation of phosphatase activity	2/442	31/23239	0.117088	0.310068	0.249245	Hsp90ab1/Bmp2	2
GO:0035025	GO:0035025	positive regulation of Rho protein signal transduction	2/442	31/23239	0.117088	0.310068	0.249245	Gpr65/P2ry10	2
GO:0048535	GO:0048535	lymph node development	2/442	31/23239	0.117088	0.310068	0.249245	Nfkb2/Flt3	2
GO:0072538	GO:0072538	T-helper 17 type immune response	2/442	31/23239	0.117088	0.310068	0.249245	Otud5/Batf	2
GO:0090075	GO:0090075	relaxation of muscle	2/442	31/23239	0.117088	0.310068	0.249245	Adora2b/P2ry1	2
GO:1905476	GO:1905476	negative regulation of protein localization to membrane	2/442	31/23239	0.117088	0.310068	0.249245	Picalm/Mrap	2
GO:2000352	GO:2000352	negative regulation of endothelial cell apoptotic process	2/442	31/23239	0.117088	0.310068	0.249245	Angptl4/Serpine1	2
GO:0051495	GO:0051495	positive regulation of cytoskeleton organization	7/442	215/23239	0.117202	0.310068	0.249245	Cdkn1b/Trpv4/Sdc4/Ctgf/Gpr65/Cx3cl1/Slain2	7
GO:0071772	GO:0071772	response to BMP	6/442	175/23239	0.117825	0.310068	0.249245	Pdcd4/Bmp2/Cyr61/Zcchc18/Fzd1/Grem1	6
GO:0071773	GO:0071773	cellular response to BMP stimulus	6/442	175/23239	0.117825	0.310068	0.249245	Pdcd4/Bmp2/Cyr61/Zcchc18/Fzd1/Grem1	6
GO:0009411	GO:0009411	response to UV	5/442	136/23239	0.118196	0.310068	0.249245	Stk11/Agap3/Men1/Bcl3/Bcl2	5
GO:0050671	GO:0050671	positive regulation of lymphocyte proliferation	5/442	136/23239	0.118196	0.310068	0.249245	Syk/Ptpn22/Vcam1/Rasal3/Bcl2	5
GO:0000381	GO:0000381	regulation of alternative mRNA splicing, via spliceosome	3/442	63/23239	0.118207	0.310068	0.249245	Tra2b/Srsf7/Rbm10	3
GO:0009880	GO:0009880	embryonic pattern specification	3/442	63/23239	0.118207	0.310068	0.249245	Lhx1/Sema3a/Zbtb16	3
GO:0030512	GO:0030512	negative regulation of transforming growth factor beta receptor signaling pathway	3/442	63/23239	0.118207	0.310068	0.249245	Hspa5/Zfp451/Rasl11b	3
GO:0033692	GO:0033692	cellular polysaccharide biosynthetic process	3/442	63/23239	0.118207	0.310068	0.249245	Per2/Ext1/Ptges3	3
GO:0030073	GO:0030073	insulin secretion	7/442	216/23239	0.119279	0.310068	0.249245	Dynll1/Slc18a2/Capn10/Glul/Il1rn/Slc9b2/Per2	7
GO:0010770	GO:0010770	positive regulation of cell morphogenesis involved in differentiation	6/442	176/23239	0.120158	0.310068	0.249245	Stk11/Calr/Stk25/Plxna2/Picalm/Fbxo31	6
GO:0006022	GO:0006022	aminoglycan metabolic process	4/442	99/23239	0.120159	0.310068	0.249245	Chpf/Chil3/Ext1/Ovgp1	4
GO:0010771	GO:0010771	negative regulation of cell morphogenesis involved in differentiation	4/442	99/23239	0.120159	0.310068	0.249245	Sema6b/Efnb3/Postn/Sema3a	4
GO:0042310	GO:0042310	vasoconstriction	4/442	99/23239	0.120159	0.310068	0.249245	Cx3cl1/Manf/Acta2/Per2	4
GO:0006836	GO:0006836	neurotransmitter transport	9/442	300/23239	0.120492	0.310068	0.249245	Stx1a/Adora2b/Syk/Slc18a2/P2ry1/Dvl1/Unc13a/Per2/Kcnh1	9
GO:0016571	GO:0016571	histone methylation	5/442	137/23239	0.120883	0.310068	0.249245	Prmt2/Men1/Eed/Mllt6/Hist1h1e	5
GO:0051168	GO:0051168	nuclear export	5/442	137/23239	0.120883	0.310068	0.249245	Calr/Gle1/Bag3/Ythdc1/Alkbh5	5
GO:0006644	GO:0006644	phospholipid metabolic process	10/442	343/23239	0.120997	0.310068	0.249245	Serinc3/Mtmr4/Isyna1/Nus1/Pip4k2a/Piga/Slc27a1/Pik3ip1/Sgms1/Socs3	10
GO:0007566	GO:0007566	embryo implantation	3/442	64/23239	0.122371	0.310068	0.249245	Calr/Fkbp4/Lif	3
GO:0050766	GO:0050766	positive regulation of phagocytosis	3/442	64/23239	0.122371	0.310068	0.249245	Calr/Hspa8/Ccl2	3
GO:0043901	GO:0043901	negative regulation of multi-organism process	6/442	177/23239	0.122513	0.310068	0.249245	Calr/Trib1/Traf3ip1/Scd1/Zfp36/Ovgp1	6
GO:0046394	GO:0046394	carboxylic acid biosynthetic process	10/442	344/23239	0.122646	0.310068	0.249245	Ggt5/Plod1/Pdk4/Ddit4/Syk/Myc/Glul/Scd1/Per2/Ptges3	10
GO:0001964	GO:0001964	startle response	2/442	32/23239	0.123391	0.310068	0.249245	Dvl1/Kcnh1	2
GO:0007031	GO:0007031	peroxisome organization	2/442	32/23239	0.123391	0.310068	0.249245	Pex13/Pex26	2
GO:0010543	GO:0010543	regulation of platelet activation	2/442	32/23239	0.123391	0.310068	0.249245	Syk/Tec	2
GO:0015988	GO:0015988	energy coupled proton transmembrane transport, against electrochemical gradient	2/442	32/23239	0.123391	0.310068	0.249245	Atp6v0d2/Atp1a1	2
GO:0030810	GO:0030810	positive regulation of nucleotide biosynthetic process	2/442	32/23239	0.123391	0.310068	0.249245	Adora2b/Myc	2
GO:0031935	GO:0031935	regulation of chromatin silencing	2/442	32/23239	0.123391	0.310068	0.249245	Apobec1/Hist1h1e	2
GO:0032728	GO:0032728	positive regulation of interferon-beta production	2/442	32/23239	0.123391	0.310068	0.249245	Ptpn22/Tlr7	2
GO:0032733	GO:0032733	positive regulation of interleukin-10 production	2/442	32/23239	0.123391	0.310068	0.249245	Hspd1/Bcl3	2
GO:0042832	GO:0042832	defense response to protozoan	2/442	32/23239	0.123391	0.310068	0.249245	Batf/Bcl3	2
GO:0045047	GO:0045047	protein targeting to ER	2/442	32/23239	0.123391	0.310068	0.249245	Srpr/Spcs2	2
GO:0045577	GO:0045577	regulation of B cell differentiation	2/442	32/23239	0.123391	0.310068	0.249245	Syk/Flt3	2
GO:0060561	GO:0060561	apoptotic process involved in morphogenesis	2/442	32/23239	0.123391	0.310068	0.249245	Vdr/Cyr61	2
GO:0060706	GO:0060706	cell differentiation involved in embryonic placenta development	2/442	32/23239	0.123391	0.310068	0.249245	Lif/Socs3	2
GO:0060977	GO:0060977	coronary vasculature morphogenesis	2/442	32/23239	0.123391	0.310068	0.249245	Spred1/Fgfr1	2
GO:1900373	GO:1900373	positive regulation of purine nucleotide biosynthetic process	2/442	32/23239	0.123391	0.310068	0.249245	Adora2b/Myc	2
GO:1902624	GO:1902624	positive regulation of neutrophil migration	2/442	32/23239	0.123391	0.310068	0.249245	Adam8/Il1r1	2
GO:0030038	GO:0030038	contractile actin filament bundle assembly	4/442	100/23239	0.123406	0.310068	0.249245	Sdc4/Ctgf/Gpr65/S1pr1	4
GO:0035601	GO:0035601	protein deacylation	4/442	100/23239	0.123406	0.310068	0.249245	Per1/Spred1/Per2/Hdac10	4
GO:0043149	GO:0043149	stress fiber assembly	4/442	100/23239	0.123406	0.310068	0.249245	Sdc4/Ctgf/Gpr65/S1pr1	4
GO:0098732	GO:0098732	macromolecule deacylation	4/442	100/23239	0.123406	0.310068	0.249245	Per1/Spred1/Per2/Hdac10	4
GO:0032946	GO:0032946	positive regulation of mononuclear cell proliferation	5/442	138/23239	0.123599	0.310068	0.249245	Syk/Ptpn22/Vcam1/Rasal3/Bcl2	5
GO:0016053	GO:0016053	organic acid biosynthetic process	10/442	345/23239	0.124308	0.310068	0.249245	Ggt5/Plod1/Pdk4/Ddit4/Syk/Myc/Glul/Scd1/Per2/Ptges3	10
GO:0045619	GO:0045619	regulation of lymphocyte differentiation	6/442	178/23239	0.124891	0.310068	0.249245	Hsp90aa1/Syk/Il15ra/Adam8/Flt3/Zbtb16	6
GO:0001866	GO:0001866	NK T cell proliferation	1/442	7/23239	0.125793	0.310068	0.249245	Rasal3	1
GO:0001955	GO:0001955	blood vessel maturation	1/442	7/23239	0.125793	0.310068	0.249245	S1pr1	1
GO:0002158	GO:0002158	osteoclast proliferation	1/442	7/23239	0.125793	0.310068	0.249245	Grem1	1
GO:0002249	GO:0002249	lymphocyte anergy	1/442	7/23239	0.125793	0.310068	0.249245	Cblb	1
GO:0002576	GO:0002576	platelet degranulation	1/442	7/23239	0.125793	0.310068	0.249245	Syk	1
GO:0002666	GO:0002666	positive regulation of T cell tolerance induction	1/442	7/23239	0.125793	0.310068	0.249245	Cblb	1
GO:0002667	GO:0002667	regulation of T cell anergy	1/442	7/23239	0.125793	0.310068	0.249245	Cblb	1
GO:0002870	GO:0002870	T cell anergy	1/442	7/23239	0.125793	0.310068	0.249245	Cblb	1
GO:0002911	GO:0002911	regulation of lymphocyte anergy	1/442	7/23239	0.125793	0.310068	0.249245	Cblb	1
GO:0003256	GO:0003256	regulation of transcription from RNA polymerase II promoter involved in myocardial precursor cell differentiation	1/442	7/23239	0.125793	0.310068	0.249245	Grem1	1
GO:0003307	GO:0003307	regulation of Wnt signaling pathway involved in heart development	1/442	7/23239	0.125793	0.310068	0.249245	Bmp2	1
GO:0006015	GO:0006015	5-phosphoribose 1-diphosphate biosynthetic process	1/442	7/23239	0.125793	0.310068	0.249245	Prpsap1	1
GO:0006655	GO:0006655	phosphatidylglycerol biosynthetic process	1/442	7/23239	0.125793	0.310068	0.249245	Slc27a1	1
GO:0009635	GO:0009635	response to herbicide	1/442	7/23239	0.125793	0.310068	0.249245	Hsf1	1
GO:0010616	GO:0010616	negative regulation of cardiac muscle adaptation	1/442	7/23239	0.125793	0.310068	0.249245	Errfi1	1
GO:0010727	GO:0010727	negative regulation of hydrogen peroxide metabolic process	1/442	7/23239	0.125793	0.310068	0.249245	Hp	1
GO:0010886	GO:0010886	positive regulation of cholesterol storage	1/442	7/23239	0.125793	0.310068	0.249245	Msr1	1
GO:0015014	GO:0015014	heparan sulfate proteoglycan biosynthetic process, polysaccharide chain biosynthetic process	1/442	7/23239	0.125793	0.310068	0.249245	Ext1	1
GO:0015822	GO:0015822	ornithine transport	1/442	7/23239	0.125793	0.310068	0.249245	Slc7a2	1
GO:0016198	GO:0016198	axon choice point recognition	1/442	7/23239	0.125793	0.310068	0.249245	Efnb3	1
GO:0019062	GO:0019062	virion attachment to host cell	1/442	7/23239	0.125793	0.310068	0.249245	Hsp90ab1	1
GO:0030885	GO:0030885	regulation of myeloid dendritic cell activation	1/442	7/23239	0.125793	0.310068	0.249245	Clec4d	1
GO:0032049	GO:0032049	cardiolipin biosynthetic process	1/442	7/23239	0.125793	0.310068	0.249245	Slc27a1	1
GO:0032071	GO:0032071	regulation of endodeoxyribonuclease activity	1/442	7/23239	0.125793	0.310068	0.249245	Gzma	1
GO:0032074	GO:0032074	negative regulation of nuclease activity	1/442	7/23239	0.125793	0.310068	0.249245	Gzma	1
GO:0032347	GO:0032347	regulation of aldosterone biosynthetic process	1/442	7/23239	0.125793	0.310068	0.249245	Bmp2	1
GO:0032493	GO:0032493	response to bacterial lipoprotein	1/442	7/23239	0.125793	0.310068	0.249245	Cd14	1
GO:0032960	GO:0032960	regulation of inositol trisphosphate biosynthetic process	1/442	7/23239	0.125793	0.310068	0.249245	P2ry1	1
GO:0034141	GO:0034141	positive regulation of toll-like receptor 3 signaling pathway	1/442	7/23239	0.125793	0.310068	0.249245	Ptpn22	1
GO:0034163	GO:0034163	regulation of toll-like receptor 9 signaling pathway	1/442	7/23239	0.125793	0.310068	0.249245	Ptpn22	1
GO:0034379	GO:0034379	very-low-density lipoprotein particle assembly	1/442	7/23239	0.125793	0.310068	0.249245	Soat1	1
GO:0035766	GO:0035766	cell chemotaxis to fibroblast growth factor	1/442	7/23239	0.125793	0.310068	0.249245	Fgfr1	1
GO:0035768	GO:0035768	endothelial cell chemotaxis to fibroblast growth factor	1/442	7/23239	0.125793	0.310068	0.249245	Fgfr1	1
GO:0036089	GO:0036089	cleavage furrow formation	1/442	7/23239	0.125793	0.310068	0.249245	Snx18	1
GO:0036491	GO:0036491	regulation of translation initiation in response to endoplasmic reticulum stress	1/442	7/23239	0.125793	0.310068	0.249245	Dnajc3	1
GO:0036492	GO:0036492	eiF2alpha phosphorylation in response to endoplasmic reticulum stress	1/442	7/23239	0.125793	0.310068	0.249245	Dnajc3	1
GO:0042661	GO:0042661	regulation of mesodermal cell fate specification	1/442	7/23239	0.125793	0.310068	0.249245	Fgfr1	1
GO:0042769	GO:0042769	DNA damage response, detection of DNA damage	1/442	7/23239	0.125793	0.310068	0.249245	Dnaja1	1
GO:0044341	GO:0044341	sodium-dependent phosphate transport	1/442	7/23239	0.125793	0.310068	0.249245	Cebpb	1
GO:0045006	GO:0045006	DNA deamination	1/442	7/23239	0.125793	0.310068	0.249245	Apobec1	1
GO:0045359	GO:0045359	positive regulation of interferon-beta biosynthetic process	1/442	7/23239	0.125793	0.310068	0.249245	Tlr7	1
GO:0045409	GO:0045409	negative regulation of interleukin-6 biosynthetic process	1/442	7/23239	0.125793	0.310068	0.249245	Prg4	1
GO:0045634	GO:0045634	regulation of melanocyte differentiation	1/442	7/23239	0.125793	0.310068	0.249245	Bcl2	1
GO:0045656	GO:0045656	negative regulation of monocyte differentiation	1/442	7/23239	0.125793	0.310068	0.249245	Myc	1
GO:0046391	GO:0046391	5-phosphoribose 1-diphosphate metabolic process	1/442	7/23239	0.125793	0.310068	0.249245	Prpsap1	1
GO:0046498	GO:0046498	S-adenosylhomocysteine metabolic process	1/442	7/23239	0.125793	0.310068	0.249245	Icmt	1
GO:0046600	GO:0046600	negative regulation of centriole replication	1/442	7/23239	0.125793	0.310068	0.249245	Mdm1	1
GO:0048209	GO:0048209	regulation of vesicle targeting, to, from or within Golgi	1/442	7/23239	0.125793	0.310068	0.249245	Sec23b	1
GO:0048387	GO:0048387	negative regulation of retinoic acid receptor signaling pathway	1/442	7/23239	0.125793	0.310068	0.249245	Calr	1
GO:0050703	GO:0050703	interleukin-1 alpha secretion	1/442	7/23239	0.125793	0.310068	0.249245	Il1r2	1
GO:0050942	GO:0050942	positive regulation of pigment cell differentiation	1/442	7/23239	0.125793	0.310068	0.249245	Bcl2	1
GO:0051461	GO:0051461	positive regulation of corticotropin secretion	1/442	7/23239	0.125793	0.310068	0.249245	Lif	1
GO:0051694	GO:0051694	pointed-end actin filament capping	1/442	7/23239	0.125793	0.310068	0.249245	Tmod4	1
GO:0051918	GO:0051918	negative regulation of fibrinolysis	1/442	7/23239	0.125793	0.310068	0.249245	Serpine1	1
GO:0060029	GO:0060029	convergent extension involved in organogenesis	1/442	7/23239	0.125793	0.310068	0.249245	Dvl1	1
GO:0060059	GO:0060059	embryonic retina morphogenesis in camera-type eye	1/442	7/23239	0.125793	0.310068	0.249245	Lhx1	1
GO:0060385	GO:0060385	axonogenesis involved in innervation	1/442	7/23239	0.125793	0.310068	0.249245	Sema3a	1
GO:0060467	GO:0060467	negative regulation of fertilization	1/442	7/23239	0.125793	0.310068	0.249245	Ovgp1	1
GO:0060509	GO:0060509	type I pneumocyte differentiation	1/442	7/23239	0.125793	0.310068	0.249245	Creb1	1
GO:0060558	GO:0060558	regulation of calcidiol 1-monooxygenase activity	1/442	7/23239	0.125793	0.310068	0.249245	Vdr	1
GO:0060676	GO:0060676	ureteric bud formation	1/442	7/23239	0.125793	0.310068	0.249245	Grem1	1
GO:0070345	GO:0070345	negative regulation of fat cell proliferation	1/442	7/23239	0.125793	0.310068	0.249245	Per2	1
GO:0071971	GO:0071971	extracellular exosome assembly	1/442	7/23239	0.125793	0.310068	0.249245	Sdc4	1
GO:0072318	GO:0072318	clathrin coat disassembly	1/442	7/23239	0.125793	0.310068	0.249245	Hspa8	1
GO:0090232	GO:0090232	positive regulation of spindle checkpoint	1/442	7/23239	0.125793	0.310068	0.249245	Dync1li1	1
GO:0090267	GO:0090267	positive regulation of mitotic cell cycle spindle assembly checkpoint	1/442	7/23239	0.125793	0.310068	0.249245	Dync1li1	1
GO:0090308	GO:0090308	regulation of methylation-dependent chromatin silencing	1/442	7/23239	0.125793	0.310068	0.249245	Apobec1	1
GO:0090520	GO:0090520	sphingolipid mediated signaling pathway	1/442	7/23239	0.125793	0.310068	0.249245	S1pr1	1
GO:0090647	GO:0090647	modulation of age-related behavioral decline	1/442	7/23239	0.125793	0.310068	0.249245	Picalm	1
GO:0097283	GO:0097283	keratinocyte apoptotic process	1/442	7/23239	0.125793	0.310068	0.249245	Zfp36	1
GO:0098880	GO:0098880	maintenance of postsynaptic specialization structure	1/442	7/23239	0.125793	0.310068	0.249245	Hspa8	1
GO:0099011	GO:0099011	neuronal dense core vesicle exocytosis	1/442	7/23239	0.125793	0.310068	0.249245	Unc13a	1
GO:0099525	GO:0099525	presynaptic dense core vesicle exocytosis	1/442	7/23239	0.125793	0.310068	0.249245	Unc13a	1
GO:0150011	GO:0150011	regulation of neuron projection arborization	1/442	7/23239	0.125793	0.310068	0.249245	Dvl1	1
GO:0150012	GO:0150012	positive regulation of neuron projection arborization	1/442	7/23239	0.125793	0.310068	0.249245	Dvl1	1
GO:1901166	GO:1901166	neural crest cell migration involved in autonomic nervous system development	1/442	7/23239	0.125793	0.310068	0.249245	Sema3a	1
GO:1901388	GO:1901388	regulation of transforming growth factor beta activation	1/442	7/23239	0.125793	0.310068	0.249245	Hsp90ab1	1
GO:1902172	GO:1902172	regulation of keratinocyte apoptotic process	1/442	7/23239	0.125793	0.310068	0.249245	Zfp36	1
GO:1902177	GO:1902177	positive regulation of oxidative stress-induced intrinsic apoptotic signaling pathway	1/442	7/23239	0.125793	0.310068	0.249245	Mcl1	1
GO:1902947	GO:1902947	regulation of tau-protein kinase activity	1/442	7/23239	0.125793	0.310068	0.249245	Hsp90aa1	1
GO:1903352	GO:1903352	L-ornithine transmembrane transport	1/442	7/23239	0.125793	0.310068	0.249245	Slc7a2	1
GO:1903897	GO:1903897	regulation of PERK-mediated unfolded protein response	1/442	7/23239	0.125793	0.310068	0.249245	Tmem33	1
GO:1904847	GO:1904847	regulation of cell chemotaxis to fibroblast growth factor	1/442	7/23239	0.125793	0.310068	0.249245	Fgfr1	1
GO:1905076	GO:1905076	regulation of interleukin-17 secretion	1/442	7/23239	0.125793	0.310068	0.249245	Otud5	1
GO:1905461	GO:1905461	positive regulation of vascular associated smooth muscle cell apoptotic process	1/442	7/23239	0.125793	0.310068	0.249245	Pdcd4	1
GO:1905770	GO:1905770	regulation of mesodermal cell differentiation	1/442	7/23239	0.125793	0.310068	0.249245	Fgfr1	1
GO:1905902	GO:1905902	regulation of mesoderm formation	1/442	7/23239	0.125793	0.310068	0.249245	Fgfr1	1
GO:1990001	GO:1990001	inhibition of cysteine-type endopeptidase activity involved in apoptotic process	1/442	7/23239	0.125793	0.310068	0.249245	Birc3	1
GO:1990144	GO:1990144	intrinsic apoptotic signaling pathway in response to hypoxia	1/442	7/23239	0.125793	0.310068	0.249245	Hyou1	1
GO:2000138	GO:2000138	positive regulation of cell proliferation involved in heart morphogenesis	1/442	7/23239	0.125793	0.310068	0.249245	Pim1	1
GO:2000510	GO:2000510	positive regulation of dendritic cell chemotaxis	1/442	7/23239	0.125793	0.310068	0.249245	Calr	1
GO:2000544	GO:2000544	regulation of endothelial cell chemotaxis to fibroblast growth factor	1/442	7/23239	0.125793	0.310068	0.249245	Fgfr1	1
GO:0006790	GO:0006790	sulfur compound metabolic process	8/442	261/23239	0.126441	0.311502	0.250398	Ggt5/Acsl1/Pdk4/Pcyox1l/Slc27a3/Sult1a1/Chpf/Icmt	8
GO:0009064	GO:0009064	glutamine family amino acid metabolic process	3/442	65/23239	0.126587	0.311532	0.250422	Ggt5/Glul/Oat	3
GO:1903845	GO:1903845	negative regulation of cellular response to transforming growth factor beta stimulus	3/442	65/23239	0.126587	0.311532	0.250422	Hspa5/Zfp451/Rasl11b	3
GO:0051897	GO:0051897	positive regulation of protein kinase B signaling	4/442	101/23239	0.12669	0.31162	0.250493	Hsp90aa1/Hsp90ab1/Adam8/Cx3cl1	4
GO:0044403	GO:0044403	symbiont process	10/442	347/23239	0.127669	0.313863	0.252296	Hspa8/Myc/Hsp90ab1/Hspd1/Vcam1/Cxcl1/Scd1/Zfp36/Atg16l2/Bcl2	10
GO:0031333	GO:0031333	negative regulation of protein complex assembly	5/442	140/23239	0.129115	0.317086	0.254886	Tmod4/Avil/Fkbp4/Traf3ip1/Zfp451	5
GO:0034101	GO:0034101	erythrocyte homeostasis	5/442	140/23239	0.129115	0.317086	0.254886	L3mbtl3/Zfp36/Klf13/Cebpg/Jmjd6	5
GO:0000002	GO:0000002	mitochondrial genome maintenance	2/442	33/23239	0.129775	0.317869	0.255516	Mgme1/Slc25a36	2
GO:0002446	GO:0002446	neutrophil mediated immunity	2/442	33/23239	0.129775	0.317869	0.255516	Syk/Cxcl1	2
GO:0021680	GO:0021680	cerebellar Purkinje cell layer development	2/442	33/23239	0.129775	0.317869	0.255516	Lhx1/Hspa5	2
GO:0048013	GO:0048013	ephrin receptor signaling pathway	2/442	33/23239	0.129775	0.317869	0.255516	Efnb3/Ss18	2
GO:0048841	GO:0048841	regulation of axon extension involved in axon guidance	2/442	33/23239	0.129775	0.317869	0.255516	Sema6b/Sema3a	2
GO:0045428	GO:0045428	regulation of nitric oxide biosynthetic process	3/442	66/23239	0.130855	0.319845	0.257104	Acp5/Dynll1/Hsp90aa1	3
GO:0048278	GO:0048278	vesicle docking	3/442	66/23239	0.130855	0.319845	0.257104	Stx1a/Stx5a/Unc13a	3
GO:0051453	GO:0051453	regulation of intracellular pH	3/442	66/23239	0.130855	0.319845	0.257104	Atp6v0d2/Rab20/Bcl2	3
GO:2000779	GO:2000779	regulation of double-strand break repair	3/442	66/23239	0.130855	0.319845	0.257104	Hsf1/Ppp4r2/Rnf169	3
GO:0055007	GO:0055007	cardiac muscle cell differentiation	5/442	141/23239	0.131915	0.322267	0.259051	Cacybp/Trip10/Sik1/Bmp2/Grem1	5
GO:0043491	GO:0043491	protein kinase B signaling	6/442	181/23239	0.13216	0.322696	0.259396	Stk11/Hsp90aa1/Hsp90ab1/Adam8/Cx3cl1/Plekha1	6
GO:0044270	GO:0044270	cellular nitrogen compound catabolic process	12/442	438/23239	0.133103	0.32483	0.261111	Hal/Ddit4/Cnot8/Myc/Hsf1/Fastkd1/Hdc/Rbm10/Apobec1/Zfp36/Hnrnpc/Zhx2	12
GO:1903825	GO:1903825	organic acid transmembrane transport	4/442	103/23239	0.133365	0.325131	0.261353	Myc/Slc7a2/Slc7a6/Per2	4
GO:1905039	GO:1905039	carboxylic acid transmembrane transport	4/442	103/23239	0.133365	0.325131	0.261353	Myc/Slc7a2/Slc7a6/Per2	4
GO:0007411	GO:0007411	axon guidance	7/442	223/23239	0.13434	0.327039	0.262887	Sema6b/Efnb3/Lhx1/Plxna2/Sema3a/Dvl1/Ext1	7
GO:0002065	GO:0002065	columnar/cuboidal epithelial cell differentiation	5/442	142/23239	0.134741	0.327039	0.262887	Men1/Bmp2/Fgfr1/Serpine1/Cebpb	5
GO:1901991	GO:1901991	negative regulation of mitotic cell cycle phase transition	5/442	142/23239	0.134741	0.327039	0.262887	Prmt2/Fam107a/Dync1li1/Fbxo31/Bcl2	5
GO:1905952	GO:1905952	regulation of lipid localization	5/442	142/23239	0.134741	0.327039	0.262887	Nfkbia/Syk/Nus1/Msr1/Pnpla2	5
GO:0002090	GO:0002090	regulation of receptor internalization	3/442	67/23239	0.135173	0.327039	0.262887	Ahi1/Syk/Grem1	3
GO:0006029	GO:0006029	proteoglycan metabolic process	3/442	67/23239	0.135173	0.327039	0.262887	Bmp2/Chpf/Ext1	3
GO:0006766	GO:0006766	vitamin metabolic process	3/442	67/23239	0.135173	0.327039	0.262887	Fgf23/Vdr/Fgfr1	3
GO:0010507	GO:0010507	negative regulation of autophagy	3/442	67/23239	0.135173	0.327039	0.262887	Ptpn22/Mcl1/Bcl2	3
GO:0043299	GO:0043299	leukocyte degranulation	3/442	67/23239	0.135173	0.327039	0.262887	Gab2/Adora2b/Syk	3
GO:0050771	GO:0050771	negative regulation of axonogenesis	3/442	67/23239	0.135173	0.327039	0.262887	Sema6b/Efnb3/Sema3a	3
GO:0060688	GO:0060688	regulation of morphogenesis of a branching structure	3/442	67/23239	0.135173	0.327039	0.262887	Lhx1/Fgfr1/Grem1	3
GO:0043254	GO:0043254	regulation of protein complex assembly	12/442	440/23239	0.1362	0.327039	0.262887	Cdkn1b/Tmod4/Stx1a/Hsp90aa1/Avil/Creb1/Sec23b/Fkbp4/Traf3ip1/Unc13a/Slain2/Zfp451	12
GO:0009072	GO:0009072	aromatic amino acid family metabolic process	2/442	34/23239	0.136233	0.327039	0.262887	Hal/Hdc	2
GO:0032735	GO:0032735	positive regulation of interleukin-12 production	2/442	34/23239	0.136233	0.327039	0.262887	Hspd1/Flt3	2
GO:0045815	GO:0045815	positive regulation of gene expression, epigenetic	2/442	34/23239	0.136233	0.327039	0.262887	Apobec1/Hist1h1e	2
GO:0098751	GO:0098751	bone cell development	2/442	34/23239	0.136233	0.327039	0.262887	Pip4k2a/Slc9b2	2
GO:1901976	GO:1901976	regulation of cell cycle checkpoint	2/442	34/23239	0.136233	0.327039	0.262887	Hsf1/Dync1li1	2
GO:1904037	GO:1904037	positive regulation of epithelial cell apoptotic process	2/442	34/23239	0.136233	0.327039	0.262887	Pdcd4/Capn10	2
GO:2000463	GO:2000463	positive regulation of excitatory postsynaptic potential	2/442	34/23239	0.136233	0.327039	0.262887	Stx1a/Dvl1	2
GO:0097485	GO:0097485	neuron projection guidance	7/442	224/23239	0.136566	0.327039	0.262887	Sema6b/Efnb3/Lhx1/Plxna2/Sema3a/Dvl1/Ext1	7
GO:0048754	GO:0048754	branching morphogenesis of an epithelial tube	6/442	183/23239	0.137115	0.327039	0.262887	Lhx1/Myc/Vdr/Bmp2/Bcl2/Grem1	6
GO:0014013	GO:0014013	regulation of gliogenesis	5/442	143/23239	0.137595	0.327039	0.262887	Myc/Creb1/Bmp2/Lif/Zcchc24	5
GO:0032418	GO:0032418	lysosome localization	3/442	68/23239	0.139539	0.327039	0.262887	Gab2/Adora2b/Syk	3
GO:0032611	GO:0032611	interleukin-1 beta production	3/442	68/23239	0.139539	0.327039	0.262887	Acp5/Hspb1/Errfi1	3
GO:0045576	GO:0045576	mast cell activation	3/442	68/23239	0.139539	0.327039	0.262887	Gab2/Adora2b/Syk	3
GO:0071426	GO:0071426	ribonucleoprotein complex export from nucleus	3/442	68/23239	0.139539	0.327039	0.262887	Gle1/Ythdc1/Alkbh5	3
GO:1901361	GO:1901361	organic cyclic compound catabolic process	13/442	487/23239	0.139769	0.327039	0.262887	Fgf23/Hal/Ddit4/Cnot8/Myc/Hsf1/Fastkd1/Hdc/Rbm10/Apobec1/Zfp36/Hnrnpc/Zhx2	13
GO:0042752	GO:0042752	regulation of circadian rhythm	4/442	105/23239	0.140182	0.327039	0.262887	Per1/Sik1/Creb1/Per2	4
GO:0048661	GO:0048661	positive regulation of smooth muscle cell proliferation	4/442	105/23239	0.140182	0.327039	0.262887	Myc/Adamts1/Cx3cl1/S1pr1	4
GO:0097756	GO:0097756	negative regulation of blood vessel diameter	4/442	105/23239	0.140182	0.327039	0.262887	Cx3cl1/Manf/Acta2/Per2	4
GO:1904659	GO:1904659	glucose transmembrane transport	4/442	105/23239	0.140182	0.327039	0.262887	Ahi1/Myc/Capn10/Crebl2	4
GO:0006865	GO:0006865	amino acid transport	5/442	144/23239	0.140475	0.327039	0.262887	Myc/Il1rn/Slc7a2/Slc7a6/Per2	5
GO:0070665	GO:0070665	positive regulation of leukocyte proliferation	5/442	144/23239	0.140475	0.327039	0.262887	Syk/Ptpn22/Vcam1/Rasal3/Bcl2	5
GO:0015711	GO:0015711	organic anion transport	11/442	399/23239	0.141588	0.327039	0.262887	Acsl1/Syk/Myc/Il1rn/Plin2/Slc10a6/Slc7a2/Slc27a1/Slc7a6/Per2/Atp8b2	11
GO:0000098	GO:0000098	sulfur amino acid catabolic process	1/442	8/23239	0.142425	0.327039	0.262887	Pcyox1l	1
GO:0003339	GO:0003339	regulation of mesenchymal to epithelial transition involved in metanephros morphogenesis	1/442	8/23239	0.142425	0.327039	0.262887	Lif	1
GO:0006273	GO:0006273	lagging strand elongation	1/442	8/23239	0.142425	0.327039	0.262887	Wrnip1	1
GO:0006971	GO:0006971	hypotonic response	1/442	8/23239	0.142425	0.327039	0.262887	Trpv4	1
GO:0007008	GO:0007008	outer mitochondrial membrane organization	1/442	8/23239	0.142425	0.327039	0.262887	Hsp90aa1	1
GO:0010216	GO:0010216	maintenance of DNA methylation	1/442	8/23239	0.142425	0.327039	0.262887	Uhrf2	1
GO:0010700	GO:0010700	negative regulation of norepinephrine secretion	1/442	8/23239	0.142425	0.327039	0.262887	P2ry1	1
GO:0010944	GO:0010944	negative regulation of transcription by competitive promoter binding	1/442	8/23239	0.142425	0.327039	0.262887	Creb1	1
GO:0015838	GO:0015838	amino-acid betaine transport	1/442	8/23239	0.142425	0.327039	0.262887	Slc25a20	1
GO:0016093	GO:0016093	polyprenol metabolic process	1/442	8/23239	0.142425	0.327039	0.262887	Nus1	1
GO:0021979	GO:0021979	hypothalamus cell differentiation	1/442	8/23239	0.142425	0.327039	0.262887	Sema3a	1
GO:0030223	GO:0030223	neutrophil differentiation	1/442	8/23239	0.142425	0.327039	0.262887	Trib1	1
GO:0030643	GO:0030643	cellular phosphate ion homeostasis	1/442	8/23239	0.142425	0.327039	0.262887	Fgf23	1
GO:0031282	GO:0031282	regulation of guanylate cyclase activity	1/442	8/23239	0.142425	0.327039	0.262887	Adora2b	1
GO:0031665	GO:0031665	negative regulation of lipopolysaccharide-mediated signaling pathway	1/442	8/23239	0.142425	0.327039	0.262887	Trib1	1
GO:0032344	GO:0032344	regulation of aldosterone metabolic process	1/442	8/23239	0.142425	0.327039	0.262887	Bmp2	1
GO:0032377	GO:0032377	regulation of intracellular lipid transport	1/442	8/23239	0.142425	0.327039	0.262887	Nus1	1
GO:0032380	GO:0032380	regulation of intracellular sterol transport	1/442	8/23239	0.142425	0.327039	0.262887	Nus1	1
GO:0032383	GO:0032383	regulation of intracellular cholesterol transport	1/442	8/23239	0.142425	0.327039	0.262887	Nus1	1
GO:0032817	GO:0032817	regulation of natural killer cell proliferation	1/442	8/23239	0.142425	0.327039	0.262887	Ptpn22	1
GO:0034498	GO:0034498	early endosome to Golgi transport	1/442	8/23239	0.142425	0.327039	0.262887	Stx5a	1
GO:0034650	GO:0034650	cortisol metabolic process	1/442	8/23239	0.142425	0.327039	0.262887	Bmp2	1
GO:0034651	GO:0034651	cortisol biosynthetic process	1/442	8/23239	0.142425	0.327039	0.262887	Bmp2	1
GO:0035247	GO:0035247	peptidyl-arginine omega-N-methylation	1/442	8/23239	0.142425	0.327039	0.262887	Prmt2	1
GO:0035740	GO:0035740	CD8-positive, alpha-beta T cell proliferation	1/442	8/23239	0.142425	0.327039	0.262887	Ptpn22	1
GO:0036490	GO:0036490	regulation of translation in response to endoplasmic reticulum stress	1/442	8/23239	0.142425	0.327039	0.262887	Dnajc3	1
GO:0036498	GO:0036498	IRE1-mediated unfolded protein response	1/442	8/23239	0.142425	0.327039	0.262887	Tmem33	1
GO:0038089	GO:0038089	positive regulation of cell migration by vascular endothelial growth factor signaling pathway	1/442	8/23239	0.142425	0.327039	0.262887	Hspb1	1
GO:0042363	GO:0042363	fat-soluble vitamin catabolic process	1/442	8/23239	0.142425	0.327039	0.262887	Fgf23	1
GO:0043313	GO:0043313	regulation of neutrophil degranulation	1/442	8/23239	0.142425	0.327039	0.262887	Syk	1
GO:0044650	GO:0044650	adhesion of symbiont to host cell	1/442	8/23239	0.142425	0.327039	0.262887	Hsp90ab1	1
GO:0045023	GO:0045023	G0 to G1 transition	1/442	8/23239	0.142425	0.327039	0.262887	Ctgf	1
GO:0045657	GO:0045657	positive regulation of monocyte differentiation	1/442	8/23239	0.142425	0.327039	0.262887	Il34	1
GO:0048087	GO:0048087	positive regulation of developmental pigmentation	1/442	8/23239	0.142425	0.327039	0.262887	Bcl2	1
GO:0048102	GO:0048102	autophagic cell death	1/442	8/23239	0.142425	0.327039	0.262887	Cdkn1b	1
GO:0048280	GO:0048280	vesicle fusion with Golgi apparatus	1/442	8/23239	0.142425	0.327039	0.262887	Stx5a	1
GO:0048743	GO:0048743	positive regulation of skeletal muscle fiber development	1/442	8/23239	0.142425	0.327039	0.262887	Bcl2	1
GO:0051136	GO:0051136	regulation of NK T cell differentiation	1/442	8/23239	0.142425	0.327039	0.262887	Zbtb16	1
GO:0051459	GO:0051459	regulation of corticotropin secretion	1/442	8/23239	0.142425	0.327039	0.262887	Lif	1
GO:0051683	GO:0051683	establishment of Golgi localization	1/442	8/23239	0.142425	0.327039	0.262887	Stk25	1
GO:0060027	GO:0060027	convergent extension involved in gastrulation	1/442	8/23239	0.142425	0.327039	0.262887	Dvl1	1
GO:0060087	GO:0060087	relaxation of vascular smooth muscle	1/442	8/23239	0.142425	0.327039	0.262887	Adora2b	1
GO:0060907	GO:0060907	positive regulation of macrophage cytokine production	1/442	8/23239	0.142425	0.327039	0.262887	Gprc5b	1
GO:0061635	GO:0061635	regulation of protein complex stability	1/442	8/23239	0.142425	0.327039	0.262887	Hspa8	1
GO:0070235	GO:0070235	regulation of activation-induced cell death of T cells	1/442	8/23239	0.142425	0.327039	0.262887	Tsc22d3	1
GO:0070316	GO:0070316	regulation of G0 to G1 transition	1/442	8/23239	0.142425	0.327039	0.262887	Ctgf	1
GO:0071493	GO:0071493	cellular response to UV-B	1/442	8/23239	0.142425	0.327039	0.262887	Stk11	1
GO:0071578	GO:0071578	zinc ion import across plasma membrane	1/442	8/23239	0.142425	0.327039	0.262887	Slc39a14	1
GO:0071649	GO:0071649	regulation of chemokine (C-C motif) ligand 5 production	1/442	8/23239	0.142425	0.327039	0.262887	Trpv4	1
[truncated: 2,672 more rows]
