# Supplementary material for: Pheromone of grouped female mice impairs genome stability in male mice through stress-mediated pathways
Source: Sci Rep. 2023 Oct 17;13:17622. doi: 10.1038/s41598-023-44647-w (PMC10582102; doi:10.1038/s41598-023-44647-w)
Supplement: Supplementary file 4 — Supplementary Table 3. [file 41598_2023_44647_MOESM4_ESM.xls]

## Sheet: Suppl. Table 3 Cluster 2 DEGS G
	ID	Description	GeneRatio	BgRatio	pvalue	p.adjust	qvalue	geneID	Count
GO:0002040	GO:0002040	sprouting angiogenesis	12/283	114/23239	1.54e-08	5.58e-05	5.2e-05	Tek/E2f2/Sema6a/Rspo3/Flt4/Bmp4/Ephb4/Esm1/Aplnr/Clec14a/Ptk2b/Kdr	12
GO:0032456	GO:0032456	endocytic recycling	6/283	37/23239	5.24e-06	0.00945869	0.00881839	Rab11fip4/Stx6/Ehd4/Epg5/Inpp5f/Arl4c	6
GO:0033007	GO:0033007	negative regulation of mast cell activation involved in immune response	3/283	8/23239	9.56e-05	0.0851167	0.0793548	Enpp3/Cd300a/Cd84	3
GO:0018108	GO:0018108	peptidyl-tyrosine phosphorylation	13/283	309/23239	0.000116502	0.0851167	0.0793548	Stat5a/Tek/Flt4/Il6st/Mlst8/Aatk/Ehd4/Plpp3/Arl2bp/Cd300a/Inpp5f/Ptk2b/Kdr	13
GO:0018212	GO:0018212	peptidyl-tyrosine modification	13/283	312/23239	0.000128219	0.0851167	0.0793548	Stat5a/Tek/Flt4/Il6st/Mlst8/Aatk/Ehd4/Plpp3/Arl2bp/Cd300a/Inpp5f/Ptk2b/Kdr	13
GO:0010595	GO:0010595	positive regulation of endothelial cell migration	7/283	95/23239	0.000163427	0.0851167	0.0793548	Stat5a/Tek/Flt4/Bmp4/Plpp3/Ptk2b/Kdr	7
GO:0016125	GO:0016125	sterol metabolic process	8/283	130/23239	0.000197452	0.0851167	0.0793548	Soat2/Lipa/Cyp27a1/Hsd17b7/Nsdhl/Msmo1/Ldlr/Ldlrap1	8
GO:0016241	GO:0016241	regulation of macroautophagy	7/283	99/23239	0.000211275	0.0851167	0.0793548	Ikbkg/Atp6v0a1/Fyco1/Lrsam1/Usp30/Epm2a/Kdr	7
GO:0048010	GO:0048010	vascular endothelial growth factor receptor signaling pathway	5/283	45/23239	0.000212026	0.0851167	0.0793548	Tek/Flt4/Bmp4/Ptk2b/Kdr	5
GO:0033004	GO:0033004	negative regulation of mast cell activation	3/283	12/23239	0.00036238	0.120501	0.112343	Enpp3/Cd300a/Cd84	3
GO:0010508	GO:0010508	positive regulation of autophagy	7/283	112/23239	0.000449711	0.120501	0.112343	Hk2/Ikbkg/Fyco1/Lrsam1/Epm2a/Kdr/Svip	7
GO:0016236	GO:0016236	macroautophagy	9/283	188/23239	0.000518337	0.120501	0.112343	Snapin/Ikbkg/Atp6v0a1/Fyco1/Lrsam1/Usp30/Epg5/Epm2a/Kdr	9
GO:0010506	GO:0010506	regulation of autophagy	10/283	230/23239	0.000548064	0.120501	0.112343	Hk2/Ikbkg/Atp6v0a1/Fyco1/Lrsam1/Usp30/Epm2a/Kdr/Wdr6/Svip	10
GO:0016197	GO:0016197	endosomal transport	9/283	191/23239	0.000580975	0.120501	0.112343	Rab11fip4/Washc5/Vti1a/Stx6/Ehd4/Rgp1/Epg5/Inpp5f/Arl4c	9
GO:0030949	GO:0030949	positive regulation of vascular endothelial growth factor receptor signaling pathway	3/283	14/23239	0.000588845	0.120501	0.112343	Tek/Bmp4/Kdr	3
GO:0010594	GO:0010594	regulation of endothelial cell migration	8/283	153/23239	0.000591498	0.120501	0.112343	Jup/Stat5a/Tek/Flt4/Bmp4/Plpp3/Ptk2b/Kdr	8
GO:0006914	GO:0006914	autophagy	13/283	367/23239	0.000609185	0.120501	0.112343	Hk2/Snapin/Ikbkg/Atp6v0a1/Vti1a/Fyco1/Lrsam1/Usp30/Epg5/Epm2a/Kdr/Wdr6/Svip	13
GO:0061919	GO:0061919	process utilizing autophagic mechanism	13/283	367/23239	0.000609185	0.120501	0.112343	Hk2/Snapin/Ikbkg/Atp6v0a1/Vti1a/Fyco1/Lrsam1/Usp30/Epg5/Epm2a/Kdr/Wdr6/Svip	13
GO:0043542	GO:0043542	endothelial cell migration	9/283	194/23239	0.000649681	0.120501	0.112343	Jup/Stat5a/Tek/Flt4/Bmp4/Ephb4/Clec14a/Ptk2b/Kdr	9
GO:0036230	GO:0036230	granulocyte activation	4/283	33/23239	0.000667039	0.120501	0.112343	Enpp3/Dnase1l3/Il18rap/Cd300a	4
GO:0048286	GO:0048286	lung alveolus development	5/283	59/23239	0.000756408	0.130138	0.121329	Flt4/Bmp4/Igfbp5/Phf14/Kdr	5
GO:0051090	GO:0051090	regulation of DNA-binding transcription factor activity	13/283	385/23239	0.000945589	0.154689	0.144217	Jup/Ikbkg/Cacna1d/Sfrp4/Fzd6/Il18rap/Plpp3/Bhlhe40/Wwp2/Carm1/Aim2/Cd84/Cx3cr1	13
GO:0016239	GO:0016239	positive regulation of macroautophagy	5/283	63/23239	0.00102086	0.154689	0.144217	Ikbkg/Fyco1/Lrsam1/Epm2a/Kdr	5
GO:0034250	GO:0034250	positive regulation of cellular amide metabolic process	7/283	130/23239	0.00108995	0.154689	0.144217	Hnrnpd/Khdrbs1/Rbm3/Trub2/Gsap/Cirbp/Ptk2b	7
GO:0002699	GO:0002699	positive regulation of immune effector process	10/283	256/23239	0.00124033	0.154689	0.144217	Stat5a/Tek/Atad5/Enpp3/6030468B19Rik/Il18rap/Fadd/Cd300a/Cd84/Shld2	10
GO:1901998	GO:1901998	toxin transport	4/283	39/23239	0.00126622	0.154689	0.144217	Atp6v0a1/Antxr1/Dnajc17/Hrh2	4
GO:0007252	GO:0007252	I-kappaB phosphorylation	3/283	18/23239	0.00127331	0.154689	0.144217	Elp1/Sirpa/Cx3cr1	3
GO:0002366	GO:0002366	leukocyte activation involved in immune response	10/283	258/23239	0.00131456	0.154689	0.144217	Atad5/Enpp3/Cd180/Dnase1l3/6030468B19Rik/Cd300a/Cd84/Shld2/Cx3cr1/Ptk2b	10
GO:0030324	GO:0030324	lung development	9/283	217/23239	0.00142794	0.154689	0.144217	Flt4/Bmp4/Ptk7/Lipa/Igfbp5/Phf14/Nphp3/Rspo2/Kdr	9
GO:0032418	GO:0032418	lysosome localization	5/283	68/23239	0.00144118	0.154689	0.144217	Snapin/Def8/Cd300a/Cd84/Kxd1	5
GO:0070662	GO:0070662	mast cell proliferation	2/283	5/23239	0.00144239	0.154689	0.144217	Stat5a/Enpp3	2
GO:0070666	GO:0070666	regulation of mast cell proliferation	2/283	5/23239	0.00144239	0.154689	0.144217	Stat5a/Enpp3	2
GO:0090118	GO:0090118	receptor-mediated endocytosis involved in cholesterol transport	2/283	5/23239	0.00144239	0.154689	0.144217	Ldlr/Ldlrap1	2
GO:0002263	GO:0002263	cell activation involved in immune response	10/283	262/23239	0.00147388	0.154689	0.144217	Atad5/Enpp3/Cd180/Dnase1l3/6030468B19Rik/Cd300a/Cd84/Shld2/Cx3cr1/Ptk2b	10
GO:2000104	GO:2000104	negative regulation of DNA-dependent DNA replication	3/283	19/23239	0.00149851	0.154689	0.144217	Msh3/Tipin/Smarcal1	3
GO:0030323	GO:0030323	respiratory tube development	9/283	220/23239	0.00156946	0.156569	0.14597	Flt4/Bmp4/Ptk7/Lipa/Igfbp5/Phf14/Nphp3/Rspo2/Kdr	9
GO:0090287	GO:0090287	regulation of cellular response to growth factor stimulus	10/283	265/23239	0.00160339	0.156569	0.14597	Tek/Sema6a/Sfrp4/Bmp4/Itga8/Gpc1/Chst11/Smad6/Ofd1/Kdr	10
GO:0010634	GO:0010634	positive regulation of epithelial cell migration	7/283	141/23239	0.00174199	0.165627	0.154415	Stat5a/Tek/Flt4/Bmp4/Plpp3/Ptk2b/Kdr	7
GO:0010986	GO:0010986	positive regulation of lipoprotein particle clearance	2/283	6/23239	0.0021462	0.189127	0.176324	Ldlr/Ldlrap1	2
GO:0043305	GO:0043305	negative regulation of mast cell degranulation	2/283	6/23239	0.0021462	0.189127	0.176324	Cd300a/Cd84	2
GO:1903719	GO:1903719	regulation of I-kappaB phosphorylation	2/283	6/23239	0.0021462	0.189127	0.176324	Sirpa/Cx3cr1	2
GO:0070663	GO:0070663	regulation of leukocyte proliferation	9/283	234/23239	0.0023861	0.198414	0.184983	Stat5a/Tnfrsf13b/Atad5/Enpp3/Il6st/Bmp4/Fadd/Cd300a/Vsig4	9
GO:0045727	GO:0045727	positive regulation of translation	6/283	111/23239	0.00240867	0.198414	0.184983	Hnrnpd/Khdrbs1/Rbm3/Trub2/Cirbp/Ptk2b	6
GO:0051053	GO:0051053	negative regulation of DNA metabolic process	7/283	150/23239	0.00247273	0.198414	0.184983	Dnmt3l/Msh3/Tipin/Mcrs1/Smarcal1/Shld2/H1f0	7
GO:0002260	GO:0002260	lymphocyte homeostasis	5/283	77/23239	0.00250016	0.198414	0.184983	Stat5a/Ikbkg/Tnfrsf13b/Slc40a1/Fadd	5
GO:0051091	GO:0051091	positive regulation of DNA-binding transcription factor activity	9/283	236/23239	0.00252617	0.198414	0.184983	Jup/Ikbkg/Cacna1d/Il18rap/Plpp3/Carm1/Aim2/Cd84/Cx3cr1	9
GO:0002312	GO:0002312	B cell activation involved in immune response	5/283	78/23239	0.00264529	0.19951	0.186004	Atad5/Cd180/6030468B19Rik/Shld2/Ptk2b	5
GO:1901342	GO:1901342	regulation of vasculature development	11/283	332/23239	0.00265056	0.19951	0.186004	Hk2/Jup/Tek/E2f2/Sema6a/Bmp4/Ephb4/Aplnr/Cx3cr1/Ptk2b/Kdr	11
GO:0043534	GO:0043534	blood vessel endothelial cell migration	6/283	114/23239	0.00275278	0.202976	0.189235	Jup/Stat5a/Ephb4/Clec14a/Ptk2b/Kdr	6
GO:0036462	GO:0036462	TRAIL-activated apoptotic signaling pathway	2/283	7/23239	0.00298055	0.211624	0.197299	Atf3/Fadd	2
GO:0007160	GO:0007160	cell-matrix adhesion	8/283	198/23239	0.0030458	0.211624	0.197299	Jup/Tek/Plau/Itga8/Sirpa/Itga1/Ptk2b/Kdr	8
GO:1904018	GO:1904018	positive regulation of vasculature development	8/283	198/23239	0.0030458	0.211624	0.197299	Hk2/Jup/Tek/Ephb4/Aplnr/Cx3cr1/Ptk2b/Kdr	8
GO:0002275	GO:0002275	myeloid cell activation involved in immune response	5/283	81/23239	0.00311731	0.212506	0.198121	Enpp3/Dnase1l3/Cd300a/Cd84/Cx3cr1	5
GO:0042632	GO:0042632	cholesterol homeostasis	5/283	82/23239	0.00328732	0.215778	0.201171	Lpl/Washc5/Soat2/Ldlr/Ldlrap1	5
GO:0022411	GO:0022411	cellular component disassembly	11/283	343/23239	0.00339529	0.215778	0.201171	Hk2/Snapin/Dnase2a/Mical1/Vrk1/Fyco1/Dnase1l3/Kif24/Dnajc6/Usp30/Epg5	11
GO:0008203	GO:0008203	cholesterol metabolic process	6/283	119/23239	0.00340645	0.215778	0.201171	Soat2/Cyp27a1/Hsd17b7/Nsdhl/Ldlr/Ldlrap1	6
GO:0002703	GO:0002703	regulation of leukocyte mediated immunity	9/283	247/23239	0.00341742	0.215778	0.201171	Stat5a/Atad5/Dnase1l3/6030468B19Rik/Il18rap/Fadd/Cd300a/Cd84/Shld2	9
GO:0055092	GO:0055092	sterol homeostasis	5/283	83/23239	0.00346391	0.215778	0.201171	Lpl/Washc5/Soat2/Ldlr/Ldlrap1	5
GO:0060541	GO:0060541	respiratory system development	9/283	249/23239	0.00360316	0.216101	0.201472	Flt4/Bmp4/Ptk7/Lipa/Igfbp5/Phf14/Nphp3/Rspo2/Kdr	9
GO:0001954	GO:0001954	positive regulation of cell-matrix adhesion	4/283	52/23239	0.00368356	0.216101	0.201472	Jup/Tek/Ptk2b/Kdr	4
GO:0009896	GO:0009896	positive regulation of catabolic process	12/283	401/23239	0.00394052	0.216101	0.201472	Hnrnpd/Hk2/Ikbkg/Fyco1/Rhbdd1/Lrsam1/Wwp2/Ldlr/Epm2a/Ptk2b/Kdr/Svip	12
GO:0048478	GO:0048478	replication fork protection	2/283	8/23239	0.00394219	0.216101	0.201472	Tipin/Smarcal1	2
GO:0072201	GO:0072201	negative regulation of mesenchymal cell proliferation	2/283	8/23239	0.00394219	0.216101	0.201472	Bmp4/Phf14	2
GO:0099532	GO:0099532	synaptic vesicle endosomal processing	2/283	8/23239	0.00394219	0.216101	0.201472	Vti1a/Stx6	2
GO:0007030	GO:0007030	Golgi organization	6/283	123/23239	0.00400741	0.216101	0.201472	Vrk1/Vti1a/Stx6/Tmed1/Cog7/Coro7	6
GO:0051092	GO:0051092	positive regulation of NF-kappaB transcription factor activity	6/283	123/23239	0.00400741	0.216101	0.201472	Ikbkg/Il18rap/Carm1/Aim2/Cd84/Cx3cr1	6
GO:1902652	GO:1902652	secondary alcohol metabolic process	6/283	123/23239	0.00400741	0.216101	0.201472	Soat2/Cyp27a1/Hsd17b7/Nsdhl/Ldlr/Ldlrap1	6
GO:0042119	GO:0042119	neutrophil activation	3/283	27/23239	0.00420998	0.216853	0.202173	Dnase1l3/Il18rap/Cd300a	3
GO:0060343	GO:0060343	trabecula formation	3/283	27/23239	0.00420998	0.216853	0.202173	Tek/Fhl2/Slc40a1	3
GO:0070664	GO:0070664	negative regulation of leukocyte proliferation	5/283	87/23239	0.0042388	0.216853	0.202173	Tnfrsf13b/Enpp3/Bmp4/Cd300a/Vsig4	5
GO:0002697	GO:0002697	regulation of immune effector process	12/283	405/23239	0.00426143	0.216853	0.202173	Stat5a/Tek/Atad5/Enpp3/Dnase1l3/6030468B19Rik/Il18rap/Fadd/Cd300a/Aim2/Cd84/Shld2	12
GO:0035567	GO:0035567	non-canonical Wnt signaling pathway	4/283	55/23239	0.00451055	0.226342	0.21102	Rspo3/Sfrp4/Fzd6/Ptk7	4
GO:0001938	GO:0001938	positive regulation of endothelial cell proliferation	5/283	89/23239	0.00466934	0.228667	0.213188	Stat5a/Flt4/Bmp4/Aplnr/Kdr	5
GO:0001936	GO:0001936	regulation of endothelial cell proliferation	6/283	127/23239	0.00468347	0.228667	0.213188	Stat5a/Tek/Flt4/Bmp4/Aplnr/Kdr	6
GO:0043409	GO:0043409	negative regulation of MAPK cascade	7/283	170/23239	0.00492546	0.236261	0.220268	Sema6a/Sfrp4/Bmp4/Rgs2/Atf3/Cd300a/Sirpa	7
GO:0002887	GO:0002887	negative regulation of myeloid leukocyte mediated immunity	2/283	9/23239	0.00502791	0.236261	0.220268	Cd300a/Cd84	2
GO:0010463	GO:0010463	mesenchymal cell proliferation	4/283	57/23239	0.00512624	0.236261	0.220268	Bmp4/Phf14/Dchs1/Kdr	4
GO:0060828	GO:0060828	regulation of canonical Wnt signaling pathway	8/283	216/23239	0.00513552	0.236261	0.220268	Rspo3/Sfrp4/Amer2/Fzd6/Ptk7/Ptpro/Nphp3/Rspo2	8
GO:0097352	GO:0097352	autophagosome maturation	3/283	29/23239	0.00516597	0.236261	0.220268	Snapin/Fyco1/Epg5	3
GO:0002695	GO:0002695	negative regulation of leukocyte activation	7/283	172/23239	0.00524571	0.236909	0.220872	Tnfrsf13b/Enpp3/Bmp4/Ldlr/Cd300a/Cd84/Vsig4	7
GO:0030947	GO:0030947	regulation of vascular endothelial growth factor receptor signaling pathway	3/283	30/23239	0.00568889	0.253043	0.235913	Tek/Bmp4/Kdr	3
GO:0010632	GO:0010632	regulation of epithelial cell migration	8/283	221/23239	0.00587529	0.253043	0.235913	Jup/Stat5a/Tek/Flt4/Bmp4/Plpp3/Ptk2b/Kdr	8
GO:0032102	GO:0032102	negative regulation of response to external stimulus	10/283	319/23239	0.00598111	0.253043	0.235913	Sema4f/Sema6a/Enpp3/Mmp28/Plau/Tfpi/Ldlr/Sirpa/Inpp5f/Cx3cr1	10
GO:0070661	GO:0070661	leukocyte proliferation	10/283	319/23239	0.00598111	0.253043	0.235913	Stat5a/Tnfrsf13b/Atad5/Enpp3/Cd180/Il6st/Bmp4/Fadd/Cd300a/Vsig4	10
GO:0006631	GO:0006631	fatty acid metabolic process	11/283	371/23239	0.0060635	0.253043	0.235913	Stat5a/Pdk1/Acsf3/Lpl/Pex7/Hacl1/Lipa/Asah2/Scd2/Echs1/Hpgds	11
GO:0050670	GO:0050670	regulation of lymphocyte proliferation	8/283	223/23239	0.00619289	0.253043	0.235913	Stat5a/Tnfrsf13b/Atad5/Il6st/Bmp4/Fadd/Cd300a/Vsig4	8
GO:0043301	GO:0043301	negative regulation of leukocyte degranulation	2/283	10/23239	0.00623457	0.253043	0.235913	Cd300a/Cd84	2
GO:0046485	GO:0046485	ether lipid metabolic process	2/283	10/23239	0.00623457	0.253043	0.235913	Tmem86a/Pex7	2
GO:0048703	GO:0048703	embryonic viscerocranium morphogenesis	2/283	10/23239	0.00623457	0.253043	0.235913	Chst11/Mthfd1l	2
GO:0060070	GO:0060070	canonical Wnt signaling pathway	9/283	272/23239	0.00636016	0.253043	0.235913	Rspo3/Sfrp4/Amer2/Fzd6/Ptk7/Plpp3/Ptpro/Nphp3/Rspo2	9
GO:0031589	GO:0031589	cell-substrate adhesion	10/283	322/23239	0.00637335	0.253043	0.235913	Jup/Tek/Plau/Itga8/Antxr1/Smad6/Sirpa/Itga1/Ptk2b/Kdr	10
GO:0097006	GO:0097006	regulation of plasma lipoprotein particle levels	4/283	61/23239	0.00652129	0.253429	0.236274	Lpl/Soat2/Ldlr/Ldlrap1	4
GO:0032944	GO:0032944	regulation of mononuclear cell proliferation	8/283	225/23239	0.00652337	0.253429	0.236274	Stat5a/Tnfrsf13b/Atad5/Il6st/Bmp4/Fadd/Cd300a/Vsig4	8
GO:0045766	GO:0045766	positive regulation of angiogenesis	7/283	180/23239	0.00668506	0.254286	0.237072	Hk2/Jup/Tek/Aplnr/Cx3cr1/Ptk2b/Kdr	7
GO:0044262	GO:0044262	cellular carbohydrate metabolic process	9/283	275/23239	0.00681468	0.254286	0.237072	Hk2/Pdk1/Nln/Il6st/Igfbp5/Phka2/Epm2a/Ptk2b/B3gnt8	9
GO:0006308	GO:0006308	DNA catabolic process	3/283	32/23239	0.00682694	0.254286	0.237072	Dnase2a/Dnase1l3/Xrn2	3
GO:1901890	GO:1901890	positive regulation of cell junction assembly	3/283	32/23239	0.00682694	0.254286	0.237072	Tek/Nphp1/Kdr	3
GO:0010631	GO:0010631	epithelial cell migration	9/283	278/23239	0.00729372	0.267542	0.249431	Jup/Stat5a/Tek/Flt4/Bmp4/Ephb4/Clec14a/Ptk2b/Kdr	9
GO:0086091	GO:0086091	regulation of heart rate by cardiac conduction	3/283	33/23239	0.00744293	0.267542	0.249431	Jup/Cacna1d/Scn1b	3
GO:0019227	GO:0019227	neuronal action potential propagation	2/283	11/23239	0.00755908	0.267542	0.249431	Scn1b/Nrcam	2
GO:0060056	GO:0060056	mammary gland involution	2/283	11/23239	0.00755908	0.267542	0.249431	Stat5a/Igfbp5	2
GO:0098870	GO:0098870	action potential propagation	2/283	11/23239	0.00755908	0.267542	0.249431	Scn1b/Nrcam	2
GO:0090132	GO:0090132	epithelium migration	9/283	280/23239	0.00762712	0.267542	0.249431	Jup/Stat5a/Tek/Flt4/Bmp4/Ephb4/Clec14a/Ptk2b/Kdr	9
GO:0001935	GO:0001935	endothelial cell proliferation	6/283	141/23239	0.00771811	0.26813	0.249979	Stat5a/Tek/Flt4/Bmp4/Aplnr/Kdr	6
GO:0090130	GO:0090130	tissue migration	9/283	282/23239	0.00797204	0.268688	0.2505	Jup/Stat5a/Tek/Flt4/Bmp4/Ephb4/Clec14a/Ptk2b/Kdr	9
GO:0038084	GO:0038084	vascular endothelial growth factor signaling pathway	3/283	34/23239	0.00809075	0.268688	0.2505	Sema6a/Flt4/Kdr	3
GO:0030111	GO:0030111	regulation of Wnt signaling pathway	9/283	283/23239	0.00814889	0.268688	0.2505	Rspo3/Sfrp4/Amer2/Fzd6/Ptk7/Plpp3/Ptpro/Nphp3/Rspo2	9
GO:0048771	GO:0048771	tissue remodeling	7/283	187/23239	0.00816902	0.268688	0.2505	Def8/Stat5a/Rspo3/Flt4/Lipa/Igfbp5/Ptk2b	7
GO:0030326	GO:0030326	embryonic limb morphogenesis	6/283	143/23239	0.00824536	0.268688	0.2505	Hoxa10/Ift52/Bmp4/Fzd6/Chst11/Rspo2	6
GO:0035113	GO:0035113	embryonic appendage morphogenesis	6/283	143/23239	0.00824536	0.268688	0.2505	Hoxa10/Ift52/Bmp4/Fzd6/Chst11/Rspo2	6
GO:0046777	GO:0046777	protein autophosphorylation	8/283	235/23239	0.00838027	0.268688	0.2505	Tek/Flt4/Vrk1/Aatk/Camkk2/Ephb4/Ptk2b/Kdr	8
GO:0031331	GO:0031331	positive regulation of cellular catabolic process	10/283	336/23239	0.00847522	0.268688	0.2505	Hnrnpd/Hk2/Ikbkg/Fyco1/Lrsam1/Ldlr/Epm2a/Ptk2b/Kdr/Svip	10
GO:0031349	GO:0031349	positive regulation of defense response	10/283	336/23239	0.00847522	0.268688	0.2505	Stat5a/Pspc1/Il18rap/Lrsam1/Polr3c/Fadd/Ldlr/Cd300a/Aim2/Cdk19	10
GO:0044242	GO:0044242	cellular lipid catabolic process	7/283	189/23239	0.00863437	0.268688	0.2505	Lpl/Pex7/Hacl1/Asah2/Echs1/Ldlr/Inpp5f	7
GO:0008202	GO:0008202	steroid metabolic process	9/283	286/23239	0.00869742	0.268688	0.2505	Stat5a/Soat2/Lipa/Cyp27a1/Hsd17b7/Nsdhl/Msmo1/Ldlr/Ldlrap1	9
GO:0008156	GO:0008156	negative regulation of DNA replication	3/283	35/23239	0.00877075	0.268688	0.2505	Msh3/Tipin/Smarcal1	3
GO:0033006	GO:0033006	regulation of mast cell activation involved in immune response	3/283	35/23239	0.00877075	0.268688	0.2505	Enpp3/Cd300a/Cd84	3
GO:0002708	GO:0002708	positive regulation of lymphocyte mediated immunity	6/283	145/23239	0.00879801	0.268688	0.2505	Stat5a/Atad5/6030468B19Rik/Il18rap/Fadd/Shld2	6
GO:0003183	GO:0003183	mitral valve morphogenesis	2/283	12/23239	0.00899842	0.268688	0.2505	Dchs1/Smad6	2
GO:0060439	GO:0060439	trachea morphogenesis	2/283	12/23239	0.00899842	0.268688	0.2505	Bmp4/Rspo2	2
GO:0090161	GO:0090161	Golgi ribbon formation	2/283	12/23239	0.00899842	0.268688	0.2505	Vti1a/Stx6	2
GO:0050866	GO:0050866	negative regulation of cell activation	7/283	192/23239	0.00936852	0.273191	0.254698	Tnfrsf13b/Enpp3/Bmp4/Ldlr/Cd300a/Cd84/Vsig4	7
GO:0045601	GO:0045601	regulation of endothelial cell differentiation	3/283	36/23239	0.00948326	0.273191	0.254698	Bmp4/Cldn5/Kdr	3
GO:0046839	GO:0046839	phospholipid dephosphorylation	3/283	36/23239	0.00948326	0.273191	0.254698	Plpp3/Inpp5f/Plppr4	3
GO:1903792	GO:1903792	negative regulation of anion transport	3/283	36/23239	0.00948326	0.273191	0.254698	Sfrp4/Rgs2/Hrh2	3
GO:1903670	GO:1903670	regulation of sprouting angiogenesis	4/283	68/23239	0.00952729	0.273191	0.254698	E2f2/Sema6a/Aplnr/Kdr	4
GO:1901615	GO:1901615	organic hydroxy compound metabolic process	12/283	452/23239	0.00983988	0.279933	0.260983	Soat2/Lipa/Asah2/Maoa/Cyp27a1/Hsd17b7/Nsdhl/Msmo1/Ldlr/Ldlrap1/Ptk2b/Haghl	12
GO:0002683	GO:0002683	negative regulation of immune system process	12/283	454/23239	0.0101648	0.284446	0.265191	Stat5a/Tnfrsf13b/Enpp3/Mmp28/Bmp4/Fadd/Ldlr/Cd300a/Cd84/Tcta/Vsig4/Ptk2b	12
GO:0086065	GO:0086065	cell communication involved in cardiac conduction	3/283	37/23239	0.0102286	0.284446	0.265191	Jup/Cacna1d/Scn1b	3
GO:0002274	GO:0002274	myeloid leukocyte activation	7/283	196/23239	0.0104172	0.284446	0.265191	Enpp3/Dnase1l3/Il18rap/Ldlr/Cd300a/Cd84/Cx3cr1	7
GO:0001776	GO:0001776	leukocyte homeostasis	5/283	108/23239	0.0104176	0.284446	0.265191	Stat5a/Ikbkg/Tnfrsf13b/Slc40a1/Fadd	5
GO:1904019	GO:1904019	epithelial cell apoptotic process	5/283	108/23239	0.0104176	0.284446	0.265191	Tek/E2f2/Sfrp4/Bmp4/Kdr	5
GO:0000921	GO:0000921	septin ring assembly	2/283	13/23239	0.0105496	0.284446	0.265191	Sept4/Sept9	2
GO:0003174	GO:0003174	mitral valve development	2/283	13/23239	0.0105496	0.284446	0.265191	Dchs1/Smad6	2
GO:0001933	GO:0001933	negative regulation of protein phosphorylation	11/283	402/23239	0.0107011	0.286394	0.267007	Sema6a/Mical1/Sfrp4/Bmp4/Rgs2/Atf3/Plpp3/Cd300a/Smad6/Sirpa/Inpp5f	11
GO:0001667	GO:0001667	ameboidal-type cell migration	11/283	403/23239	0.0108864	0.287241	0.267797	Sema4f/Jup/Stat5a/Tek/Sema6a/Flt4/Bmp4/Ephb4/Clec14a/Ptk2b/Kdr	11
GO:0097529	GO:0097529	myeloid leukocyte migration	7/283	198/23239	0.0109724	0.287241	0.267797	Mmp28/Ptpro/Cd300a/Sirpa/Itga1/Cx3cr1/Ptk2b	7
GO:0072595	GO:0072595	maintenance of protein localization in organelle	3/283	38/23239	0.011007	0.287241	0.267797	Hk2/Arl2bp/Sun1	3
GO:0042733	GO:0042733	embryonic digit morphogenesis	4/283	71/23239	0.0110508	0.287241	0.267797	Ift52/Bmp4/Fzd6/Chst11	4
GO:0034329	GO:0034329	cell junction assembly	7/283	200/23239	0.0115488	0.292144	0.272368	Jup/Tek/Nphp1/Ptpro/Cldn5/Ptk2b/Kdr	7
GO:0001952	GO:0001952	regulation of cell-matrix adhesion	5/283	111/23239	0.0116337	0.292144	0.272368	Jup/Tek/Plau/Ptk2b/Kdr	5
GO:0045765	GO:0045765	regulation of angiogenesis	9/283	300/23239	0.0116357	0.292144	0.272368	Hk2/Jup/Tek/E2f2/Sema6a/Aplnr/Cx3cr1/Ptk2b/Kdr	9
GO:0045005	GO:0045005	DNA-dependent DNA replication maintenance of fidelity	3/283	39/23239	0.0118187	0.292144	0.272368	Msh3/Tipin/Smarcal1	3
GO:0031345	GO:0031345	negative regulation of cell projection organization	7/283	201/23239	0.0118451	0.292144	0.272368	Sema4f/Snapin/Sema6a/Tbc1d7/Aatk/Carm1/Inpp5f	7
GO:0046651	GO:0046651	lymphocyte proliferation	9/283	302/23239	0.0121095	0.292144	0.272368	Stat5a/Tnfrsf13b/Atad5/Cd180/Il6st/Bmp4/Fadd/Cd300a/Vsig4	9
GO:0006662	GO:0006662	glycerol ether metabolic process	2/283	14/23239	0.0122097	0.292144	0.272368	Tmem86a/Pex7	2
GO:0042159	GO:0042159	lipoprotein catabolic process	2/283	14/23239	0.0122097	0.292144	0.272368	Ldlr/Lyplal1	2
GO:0042976	GO:0042976	activation of Janus kinase activity	2/283	14/23239	0.0122097	0.292144	0.272368	Cd300a/Ptk2b	2
GO:0061318	GO:0061318	renal filtration cell differentiation	2/283	14/23239	0.0122097	0.292144	0.272368	Bmp4/Ptpro	2
GO:0072112	GO:0072112	glomerular visceral epithelial cell differentiation	2/283	14/23239	0.0122097	0.292144	0.272368	Bmp4/Ptpro	2
GO:0072311	GO:0072311	glomerular epithelial cell differentiation	2/283	14/23239	0.0122097	0.292144	0.272368	Bmp4/Ptpro	2
GO:0043500	GO:0043500	muscle adaptation	5/283	113/23239	0.0124959	0.297024	0.276917	Gtf2ird1/Igfbp5/Rgs2/Tbce/Inpp5f	5
GO:0032943	GO:0032943	mononuclear cell proliferation	9/283	304/23239	0.0125976	0.297484	0.277346	Stat5a/Tnfrsf13b/Atad5/Cd180/Il6st/Bmp4/Fadd/Cd300a/Vsig4	9
GO:0050730	GO:0050730	regulation of peptidyl-tyrosine phosphorylation	8/283	253/23239	0.0126843	0.297586	0.277441	Il6st/Mlst8/Ehd4/Plpp3/Arl2bp/Cd300a/Inpp5f/Ptk2b	8
GO:0034248	GO:0034248	regulation of cellular amide metabolic process	10/283	361/23239	0.0135078	0.306031	0.285314	Hnrnpd/Pdk1/Igfbp5/Rgs2/Khdrbs1/Rbm3/Trub2/Gsap/Cirbp/Ptk2b	10
GO:0038083	GO:0038083	peptidyl-tyrosine autophosphorylation	3/283	41/23239	0.013543	0.306031	0.285314	Aatk/Ptk2b/Kdr	3
GO:0048246	GO:0048246	macrophage chemotaxis	3/283	41/23239	0.013543	0.306031	0.285314	Mmp28/Cx3cr1/Ptk2b	3
GO:0048193	GO:0048193	Golgi vesicle transport	8/283	257/23239	0.0138276	0.306031	0.285314	Bcap29/Exoc2/Vti1a/Stx6/Tmed1/Cog7/Lyplal1/Mppe1	8
GO:0014733	GO:0014733	regulation of skeletal muscle adaptation	2/283	15/23239	0.0139759	0.306031	0.285314	Gtf2ird1/Igfbp5	2
GO:0015919	GO:0015919	peroxisomal membrane transport	2/283	15/23239	0.0139759	0.306031	0.285314	Pex3/Pex7	2
GO:0031106	GO:0031106	septin ring organization	2/283	15/23239	0.0139759	0.306031	0.285314	Sept4/Sept9	2
GO:0032185	GO:0032185	septin cytoskeleton organization	2/283	15/23239	0.0139759	0.306031	0.285314	Sept4/Sept9	2
GO:0060347	GO:0060347	heart trabecula formation	2/283	15/23239	0.0139759	0.306031	0.285314	Tek/Fhl2	2
GO:0071404	GO:0071404	cellular response to low-density lipoprotein particle stimulus	2/283	15/23239	0.0139759	0.306031	0.285314	Lpl/Ldlr	2
GO:0072189	GO:0072189	ureter development	2/283	15/23239	0.0139759	0.306031	0.285314	Bmp4/Nphp3	2
GO:0007159	GO:0007159	leukocyte cell-cell adhesion	9/283	310/23239	0.0141499	0.307416	0.286605	Stat5a/Il6st/Bmp4/Ephb4/Fadd/Cd300a/Sirpa/Vsig4/Cx3cr1	9
GO:0006399	GO:0006399	tRNA metabolic process	6/283	161/23239	0.0142094	0.307416	0.286605	Qrsl1/Iars2/Trdmt1/Elp1/Trmt6/Trub2	6
GO:0048284	GO:0048284	organelle fusion	5/283	118/23239	0.0148385	0.317227	0.295753	Snapin/Vti1a/Stx6/Usp30/Afg3l1	5
GO:0090090	GO:0090090	negative regulation of canonical Wnt signaling pathway	5/283	118/23239	0.0148385	0.317227	0.295753	Sfrp4/Amer2/Fzd6/Ptpro/Nphp3	5
GO:0060976	GO:0060976	coronary vasculature development	4/283	78/23239	0.0151922	0.321912	0.30012	Bmp4/Ptk7/Smad6/Aplnr	4
GO:0086002	GO:0086002	cardiac muscle cell action potential involved in contraction	3/283	43/23239	0.015403	0.321912	0.30012	Jup/Cacna1d/Scn1b	3
GO:0006898	GO:0006898	receptor-mediated endocytosis	7/283	213/23239	0.0158413	0.321912	0.30012	Sfrp4/Dnajc6/Ldlr/Cd300a/Ldlrap1/Inpp5f/Ldlrad3	7
GO:0045089	GO:0045089	positive regulation of innate immune response	7/283	213/23239	0.0158413	0.321912	0.30012	Stat5a/Pspc1/Il18rap/Polr3c/Fadd/Cd300a/Aim2	7
GO:0045603	GO:0045603	positive regulation of endothelial cell differentiation	2/283	16/23239	0.0158454	0.321912	0.30012	Bmp4/Cldn5	2
GO:0060026	GO:0060026	convergent extension	2/283	16/23239	0.0158454	0.321912	0.30012	Ptk7/Nphp3	2
GO:0072010	GO:0072010	glomerular epithelium development	2/283	16/23239	0.0158454	0.321912	0.30012	Bmp4/Ptpro	2
GO:0042157	GO:0042157	lipoprotein metabolic process	5/283	120/23239	0.0158525	0.321912	0.30012	Ldlr/Lyplal1/Pigz/Mppe1/Svip	5
GO:0043271	GO:0043271	negative regulation of ion transport	6/283	165/23239	0.0158595	0.321912	0.30012	Sfrp4/Rgs2/Stoml1/Cd300a/Hrh2/Ptk2b	6
GO:0030258	GO:0030258	lipid modification	7/283	214/23239	0.0162126	0.327242	0.305089	Pex7/Hacl1/Soat2/Echs1/Plpp3/Inpp5f/Plppr4	7
GO:0048640	GO:0048640	negative regulation of developmental growth	5/283	122/23239	0.0169117	0.335244	0.31255	Sema4f/Sema6a/Bmp4/Aatk/Rgs2	5
GO:0060562	GO:0060562	epithelial tube morphogenesis	10/283	375/23239	0.0171619	0.335244	0.31255	Tek/Ift52/Bmp4/Fzd6/Ptk7/Nphp3/Dchs1/Mthfd1l/Rspo2/Kdr	10
GO:0010464	GO:0010464	regulation of mesenchymal cell proliferation	3/283	45/23239	0.0173998	0.335244	0.31255	Bmp4/Phf14/Kdr	3
GO:0045910	GO:0045910	negative regulation of DNA recombination	3/283	45/23239	0.0173998	0.335244	0.31255	Msh3/Shld2/H1f0	3
GO:0003180	GO:0003180	aortic valve morphogenesis	2/283	17/23239	0.0178154	0.335244	0.31255	Bmp4/Smad6	2
GO:0003184	GO:0003184	pulmonary valve morphogenesis	2/283	17/23239	0.0178154	0.335244	0.31255	Bmp4/Smad6	2
GO:0006625	GO:0006625	protein targeting to peroxisome	2/283	17/23239	0.0178154	0.335244	0.31255	Pex3/Pex7	2
GO:0042487	GO:0042487	regulation of odontogenesis of dentin-containing tooth	2/283	17/23239	0.0178154	0.335244	0.31255	Bmp4/Rspo2	2
GO:0043574	GO:0043574	peroxisomal transport	2/283	17/23239	0.0178154	0.335244	0.31255	Pex3/Pex7	2
GO:0060973	GO:0060973	cell migration involved in heart development	2/283	17/23239	0.0178154	0.335244	0.31255	Bmp4/Dchs1	2
GO:0072662	GO:0072662	protein localization to peroxisome	2/283	17/23239	0.0178154	0.335244	0.31255	Pex3/Pex7	2
GO:0072663	GO:0072663	establishment of protein localization to peroxisome	2/283	17/23239	0.0178154	0.335244	0.31255	Pex3/Pex7	2
GO:0086012	GO:0086012	membrane depolarization during cardiac muscle cell action potential	2/283	17/23239	0.0178154	0.335244	0.31255	Cacna1d/Scn1b	2
GO:1904062	GO:1904062	regulation of cation transmembrane transport	9/283	324/23239	0.018317	0.340814	0.317743	Cacna1d/Scn1b/Bmp4/Rgs2/Nipsnap2/Wwp2/Stoml1/Aplnr/Ptk2b	9
GO:0030517	GO:0030517	negative regulation of axon extension	3/283	46/23239	0.0184498	0.340814	0.317743	Sema4f/Sema6a/Aatk	3
GO:0010977	GO:0010977	negative regulation of neuron projection development	6/283	171/23239	0.0185762	0.340814	0.317743	Sema4f/Snapin/Sema6a/Aatk/Carm1/Inpp5f	6
GO:1901343	GO:1901343	negative regulation of vasculature development	5/283	125/23239	0.0185869	0.340814	0.317743	Tek/E2f2/Sema6a/Bmp4/Cx3cr1	5
GO:0032945	GO:0032945	negative regulation of mononuclear cell proliferation	4/283	83/23239	0.0186773	0.340814	0.317743	Tnfrsf13b/Bmp4/Cd300a/Vsig4	4
GO:0050672	GO:0050672	negative regulation of lymphocyte proliferation	4/283	83/23239	0.0186773	0.340814	0.317743	Tnfrsf13b/Bmp4/Cd300a/Vsig4	4
GO:0003179	GO:0003179	heart valve morphogenesis	3/283	47/23239	0.0195342	0.342084	0.318927	Bmp4/Dchs1/Smad6	3
GO:0014888	GO:0014888	striated muscle adaptation	3/283	47/23239	0.0195342	0.342084	0.318927	Gtf2ird1/Igfbp5/Inpp5f	3
GO:1905517	GO:1905517	macrophage migration	3/283	47/23239	0.0195342	0.342084	0.318927	Mmp28/Cx3cr1/Ptk2b	3
GO:0003007	GO:0003007	heart morphogenesis	8/283	274/23239	0.0195368	0.342084	0.318927	Tek/Fhl2/Ift52/Bmp4/Ephb4/Nphp3/Dchs1/Smad6	8
GO:0035107	GO:0035107	appendage morphogenesis	6/283	173/23239	0.0195483	0.342084	0.318927	Hoxa10/Ift52/Bmp4/Fzd6/Chst11/Rspo2	6
GO:0035108	GO:0035108	limb morphogenesis	6/283	173/23239	0.0195483	0.342084	0.318927	Hoxa10/Ift52/Bmp4/Fzd6/Chst11/Rspo2	6
GO:0007035	GO:0007035	vacuolar acidification	2/283	18/23239	0.0198831	0.342084	0.318927	Snapin/Atp6v0a1	2
GO:0008090	GO:0008090	retrograde axonal transport	2/283	18/23239	0.0198831	0.342084	0.318927	Snapin/Bsn	2
GO:0018904	GO:0018904	ether metabolic process	2/283	18/23239	0.0198831	0.342084	0.318927	Tmem86a/Pex7	2
GO:0030889	GO:0030889	negative regulation of B cell proliferation	2/283	18/23239	0.0198831	0.342084	0.318927	Tnfrsf13b/Cd300a	2
GO:0032516	GO:0032516	positive regulation of phosphoprotein phosphatase activity	2/283	18/23239	0.0198831	0.342084	0.318927	Cd300a/Itga1	2
GO:1902043	GO:1902043	positive regulation of extrinsic apoptotic signaling pathway via death domain receptors	2/283	18/23239	0.0198831	0.342084	0.318927	Atf3/Fadd	2
GO:0035148	GO:0035148	tube formation	6/283	174/23239	0.0200472	0.343272	0.320035	Edar/Ift52/Bmp4/Fzd6/Ptk7/Mthfd1l	6
GO:1904035	GO:1904035	regulation of epithelial cell apoptotic process	4/283	85/23239	0.0201988	0.344236	0.320934	Tek/Sfrp4/Bmp4/Kdr	4
GO:0070372	GO:0070372	regulation of ERK1 and ERK2 cascade	9/283	330/23239	0.0203521	0.345221	0.321852	Tek/Sema6a/Flt4/Bmp4/Atf3/Ephb4/Sirpa/Ptk2b/Kdr	9
GO:0002279	GO:0002279	mast cell activation involved in immune response	3/283	48/23239	0.0206532	0.346182	0.322748	Enpp3/Cd300a/Cd84	3
GO:0030100	GO:0030100	regulation of endocytosis	8/283	277/23239	0.0206962	0.346182	0.322748	Sfrp4/Lrsam1/Ehd4/Dnajc6/Ldlr/Cd300a/Ldlrap1/Sirpa	8
GO:1903037	GO:1903037	regulation of leukocyte cell-cell adhesion	8/283	277/23239	0.0206962	0.346182	0.322748	Stat5a/Il6st/Bmp4/Ephb4/Fadd/Cd300a/Sirpa/Vsig4	8
GO:0002705	GO:0002705	positive regulation of leukocyte mediated immunity	6/283	176/23239	0.0210706	0.347826	0.324281	Stat5a/Atad5/6030468B19Rik/Il18rap/Fadd/Shld2	6
GO:0042326	GO:0042326	negative regulation of phosphorylation	11/283	445/23239	0.0211328	0.347826	0.324281	Sema6a/Mical1/Sfrp4/Bmp4/Rgs2/Atf3/Plpp3/Cd300a/Smad6/Sirpa/Inpp5f	11
GO:0006633	GO:0006633	fatty acid biosynthetic process	5/283	130/23239	0.0216152	0.347826	0.324281	Acsf3/Lpl/Asah2/Scd2/Hpgds	5
GO:0002639	GO:0002639	positive regulation of immunoglobulin production	3/283	49/23239	0.0218067	0.347826	0.324281	Atad5/6030468B19Rik/Shld2	3
GO:0002714	GO:0002714	positive regulation of B cell mediated immunity	3/283	49/23239	0.0218067	0.347826	0.324281	Atad5/6030468B19Rik/Shld2	3
GO:0002891	GO:0002891	positive regulation of immunoglobulin mediated immune response	3/283	49/23239	0.0218067	0.347826	0.324281	Atad5/6030468B19Rik/Shld2	3
GO:0033003	GO:0033003	regulation of mast cell activation	3/283	49/23239	0.0218067	0.347826	0.324281	Enpp3/Cd300a/Cd84	3
GO:0090329	GO:0090329	regulation of DNA-dependent DNA replication	3/283	49/23239	0.0218067	0.347826	0.324281	Msh3/Tipin/Smarcal1	3
GO:0002043	GO:0002043	blood vessel endothelial cell proliferation involved in sprouting angiogenesis	2/283	19/23239	0.022046	0.347826	0.324281	Bmp4/Aplnr	2
GO:0006309	GO:0006309	apoptotic DNA fragmentation	2/283	19/23239	0.022046	0.347826	0.324281	Dnase2a/Dnase1l3	2
GO:0009081	GO:0009081	branched-chain amino acid metabolic process	2/283	19/23239	0.022046	0.347826	0.324281	Stat5a/Bckdk	2
GO:0031664	GO:0031664	regulation of lipopolysaccharide-mediated signaling pathway	2/283	19/23239	0.022046	0.347826	0.324281	Cd180/Cd84	2
GO:0040037	GO:0040037	negative regulation of fibroblast growth factor receptor signaling pathway	2/283	19/23239	0.022046	0.347826	0.324281	Gpc1/Ofd1	2
GO:0001841	GO:0001841	neural tube formation	5/283	131/23239	0.0222571	0.34963	0.325962	Ift52/Bmp4/Fzd6/Ptk7/Mthfd1l	5
GO:0035914	GO:0035914	skeletal muscle cell differentiation	4/283	88/23239	0.0226203	0.353797	0.329847	Asb2/Nln/Atf3/Gpc1	4
GO:0009451	GO:0009451	RNA modification	5/283	132/23239	0.0229113	0.355043	0.331008	Trdmt1/Elp1/Trmt6/Trub2/Alkbh3	5
GO:0035924	GO:0035924	cellular response to vascular endothelial growth factor stimulus	3/283	50/23239	0.0229947	0.355043	0.331008	Sema6a/Flt4/Kdr	3
GO:0048701	GO:0048701	embryonic cranial skeleton morphogenesis	3/283	50/23239	0.0229947	0.355043	0.331008	Bmp4/Chst11/Mthfd1l	3
GO:0016126	GO:0016126	sterol biosynthetic process	3/283	51/23239	0.0242174	0.3574	0.333206	Hsd17b7/Nsdhl/Msmo1	3
GO:0046503	GO:0046503	glycerolipid catabolic process	3/283	51/23239	0.0242174	0.3574	0.333206	Lpl/Ldlr/Inpp5f	3
GO:0055088	GO:0055088	lipid homeostasis	5/283	134/23239	0.0242566	0.3574	0.333206	Lpl/Washc5/Soat2/Ldlr/Ldlrap1	5
GO:0002115	GO:0002115	store-operated calcium entry	2/283	20/23239	0.0243014	0.3574	0.333206	Cd84/Orai2	2
GO:0002313	GO:0002313	mature B cell differentiation involved in immune response	2/283	20/23239	0.0243014	0.3574	0.333206	6030468B19Rik/Ptk2b	2
GO:0003176	GO:0003176	aortic valve development	2/283	20/23239	0.0243014	0.3574	0.333206	Bmp4/Smad6	2
GO:0003177	GO:0003177	pulmonary valve development	2/283	20/23239	0.0243014	0.3574	0.333206	Bmp4/Smad6	2
GO:0010984	GO:0010984	regulation of lipoprotein particle clearance	2/283	20/23239	0.0243014	0.3574	0.333206	Ldlr/Ldlrap1	2
GO:0050765	GO:0050765	negative regulation of phagocytosis	2/283	20/23239	0.0243014	0.3574	0.333206	Cd300a/Sirpa	2
GO:0006066	GO:0006066	alcohol metabolic process	8/283	287/23239	0.0249135	0.3574	0.333206	Soat2/Asah2/Cyp27a1/Hsd17b7/Nsdhl/Ldlr/Ldlrap1/Ptk2b	8
GO:0006261	GO:0006261	DNA-dependent DNA replication	5/283	135/23239	0.0249479	0.3574	0.333206	Msh3/Atad5/Tipin/Tk2/Smarcal1	5
GO:0045785	GO:0045785	positive regulation of cell adhesion	10/283	399/23239	0.0250557	0.3574	0.333206	Jup/Stat5a/Tek/Il6st/Plpp3/Ephb4/Fadd/Sirpa/Ptk2b/Kdr	10
GO:0045806	GO:0045806	negative regulation of endocytosis	3/283	52/23239	0.0254746	0.3574	0.333206	Lrsam1/Cd300a/Sirpa	3
GO:2000351	GO:2000351	regulation of endothelial cell apoptotic process	3/283	52/23239	0.0254746	0.3574	0.333206	Tek/Bmp4/Kdr	3
GO:0032412	GO:0032412	regulation of ion transmembrane transporter activity	7/283	237/23239	0.0265417	0.3574	0.333206	Cacna1d/Scn1b/Bmp4/Nipsnap2/Wwp2/Stoml1/Ptk2b	7
GO:0008053	GO:0008053	mitochondrial fusion	2/283	21/23239	0.0266468	0.3574	0.333206	Usp30/Afg3l1	2
GO:0031290	GO:0031290	retinal ganglion cell axon guidance	2/283	21/23239	0.0266468	0.3574	0.333206	Sema4f/Nrcam	2
GO:0032366	GO:0032366	intracellular sterol transport	2/283	21/23239	0.0266468	0.3574	0.333206	Ldlr/Ldlrap1	2
GO:0032367	GO:0032367	intracellular cholesterol transport	2/283	21/23239	0.0266468	0.3574	0.333206	Ldlr/Ldlrap1	2
GO:0043501	GO:0043501	skeletal muscle adaptation	2/283	21/23239	0.0266468	0.3574	0.333206	Gtf2ird1/Igfbp5	2
GO:0046475	GO:0046475	glycerophospholipid catabolic process	2/283	21/23239	0.0266468	0.3574	0.333206	Ldlr/Inpp5f	2
GO:0061383	GO:0061383	trabecula morphogenesis	3/283	53/23239	0.0267662	0.3574	0.333206	Tek/Fhl2/Slc40a1	3
GO:0099172	GO:0099172	presynapse organization	3/283	53/23239	0.0267662	0.3574	0.333206	Snapin/Cbln1/Ntng2	3
GO:0090263	GO:0090263	positive regulation of canonical Wnt signaling pathway	4/283	93/23239	0.0270342	0.3574	0.333206	Rspo3/Sfrp4/Ptk7/Rspo2	4
GO:0070371	GO:0070371	ERK1 and ERK2 cascade	9/283	348/23239	0.0274329	0.3574	0.333206	Tek/Sema6a/Flt4/Bmp4/Atf3/Ephb4/Sirpa/Ptk2b/Kdr	9
GO:0016042	GO:0016042	lipid catabolic process	8/283	293/23239	0.0277144	0.3574	0.333206	Lpl/Pex7/Hacl1/Lipa/Asah2/Echs1/Ldlr/Inpp5f	8
GO:0090288	GO:0090288	negative regulation of cellular response to growth factor stimulus	5/283	139/23239	0.0278392	0.3574	0.333206	Sema6a/Gpc1/Chst11/Smad6/Ofd1	5
GO:0050731	GO:0050731	positive regulation of peptidyl-tyrosine phosphorylation	6/283	188/23239	0.0279589	0.3574	0.333206	Il6st/Mlst8/Ehd4/Plpp3/Arl2bp/Ptk2b	6
GO:0030510	GO:0030510	regulation of BMP signaling pathway	4/283	94/23239	0.0279744	0.3574	0.333206	Sfrp4/Bmp4/Smad6/Kdr	4
GO:0086001	GO:0086001	cardiac muscle cell action potential	3/283	54/23239	0.0280923	0.3574	0.333206	Jup/Cacna1d/Scn1b	3
GO:0032006	GO:0032006	regulation of TOR signaling	4/283	95/23239	0.0289338	0.3574	0.333206	Tbc1d7/Mlst8/Epm2a/Kdr	4
GO:0045606	GO:0045606	positive regulation of epidermal cell differentiation	2/283	22/23239	0.0290797	0.3574	0.333206	Sfrp4/Bmp4	2
GO:0060438	GO:0060438	trachea development	2/283	22/23239	0.0290797	0.3574	0.333206	Bmp4/Rspo2	2
GO:0050863	GO:0050863	regulation of T cell activation	8/283	296/23239	0.0291937	0.3574	0.333206	Stat5a/Il6st/Bmp4/Ephb4/Fadd/Cd300a/Sirpa/Vsig4	8
GO:0006006	GO:0006006	glucose metabolic process	6/283	190/23239	0.0292354	0.3574	0.333206	Hk2/Pdk1/Nln/Igfbp5/Atf3/Ganc	6
GO:0021915	GO:0021915	neural tube development	6/283	190/23239	0.0292354	0.3574	0.333206	Ift52/Bmp4/Fzd6/Ptk7/Dchs1/Mthfd1l	6
GO:0002042	GO:0002042	cell migration involved in sprouting angiogenesis	3/283	55/23239	0.0294528	0.3574	0.333206	Ephb4/Clec14a/Kdr	3
GO:0050922	GO:0050922	negative regulation of chemotaxis	3/283	55/23239	0.0294528	0.3574	0.333206	Sema4f/Sema6a/Mmp28	3
GO:0072577	GO:0072577	endothelial cell apoptotic process	3/283	55/23239	0.0294528	0.3574	0.333206	Tek/Bmp4/Kdr	3
GO:0050673	GO:0050673	epithelial cell proliferation	10/283	412/23239	0.0302854	0.3574	0.333206	Stat5a/Tek/Ift52/Flt4/Plau/Bmp4/Igfbp5/Aplnr/BC004004/Kdr	10
GO:0001649	GO:0001649	osteoblast differentiation	6/283	192/23239	0.0305498	0.3574	0.333206	Fhl2/Il6st/Bmp4/Igfbp5/Smad6/Rspo2	6
GO:0002706	GO:0002706	regulation of lymphocyte mediated immunity	6/283	192/23239	0.0305498	0.3574	0.333206	Stat5a/Atad5/6030468B19Rik/Il18rap/Fadd/Shld2	6
GO:0001736	GO:0001736	establishment of planar polarity	3/283	56/23239	0.0308476	0.3574	0.333206	Fzd6/Ptk7/Dchs1	3
GO:0022898	GO:0022898	regulation of transmembrane transporter activity	7/283	245/23239	0.0309961	0.3574	0.333206	Cacna1d/Scn1b/Bmp4/Nipsnap2/Wwp2/Stoml1/Ptk2b	7
GO:0034383	GO:0034383	low-density lipoprotein particle clearance	2/283	23/23239	0.0315976	0.3574	0.333206	Ldlr/Ldlrap1	2
GO:0051457	GO:0051457	maintenance of protein location in nucleus	2/283	23/23239	0.0315976	0.3574	0.333206	Arl2bp/Sun1	2
GO:0055094	GO:0055094	response to lipoprotein particle	2/283	23/23239	0.0315976	0.3574	0.333206	Lpl/Ldlr	2
GO:1903306	GO:1903306	negative regulation of regulated secretory pathway	2/283	23/23239	0.0315976	0.3574	0.333206	Cd300a/Cd84	2
GO:0003205	GO:0003205	cardiac chamber development	6/283	194/23239	0.0319022	0.3574	0.333206	Tek/Fhl2/Bmp4/Ptk7/Nphp3/Smad6	6
GO:0002702	GO:0002702	positive regulation of production of molecular mediator of immune response	4/283	98/23239	0.0319285	0.3574	0.333206	Tek/Atad5/6030468B19Rik/Shld2	4
GO:0031532	GO:0031532	actin cytoskeleton reorganization	4/283	98/23239	0.0319285	0.3574	0.333206	Tek/Ptk7/Antxr1/Ptk2b	4
GO:0046427	GO:0046427	positive regulation of JAK-STAT cascade	4/283	98/23239	0.0319285	0.3574	0.333206	Il6st/Arl2bp/Cd300a/Ptk2b	4
GO:0003170	GO:0003170	heart valve development	3/283	57/23239	0.0322766	0.3574	0.333206	Bmp4/Dchs1/Smad6	3
GO:0007164	GO:0007164	establishment of tissue polarity	3/283	57/23239	0.0322766	0.3574	0.333206	Fzd6/Ptk7/Dchs1	3
GO:0016447	GO:0016447	somatic recombination of immunoglobulin gene segments	3/283	57/23239	0.0322766	0.3574	0.333206	Msh3/Atad5/Shld2	3
GO:0045123	GO:0045123	cellular extravasation	3/283	57/23239	0.0322766	0.3574	0.333206	Fadd/Itga1/Cx3cr1	3
GO:0030856	GO:0030856	regulation of epithelial cell differentiation	5/283	145/23239	0.0325608	0.3574	0.333206	Stat5a/Sfrp4/Bmp4/Cldn5/Kdr	5
GO:0034330	GO:0034330	cell junction organization	7/283	248/23239	0.0327885	0.3574	0.333206	Jup/Tek/Nphp1/Ptpro/Cldn5/Ptk2b/Kdr	7
GO:0000018	GO:0000018	regulation of DNA recombination	4/283	99/23239	0.0329656	0.3574	0.333206	Msh3/Atad5/Shld2/H1f0	4
GO:0044264	GO:0044264	cellular polysaccharide metabolic process	4/283	99/23239	0.0329656	0.3574	0.333206	Il6st/Phka2/Epm2a/B3gnt8	4
GO:0022612	GO:0022612	gland morphogenesis	5/283	146/23239	0.0333933	0.3574	0.333206	Edar/Stat5a/Plau/Bmp4/Igfbp5	5
GO:0032835	GO:0032835	glomerulus development	3/283	58/23239	0.0337396	0.3574	0.333206	Tek/Bmp4/Ptpro	3
GO:0045744	GO:0045744	negative regulation of G protein-coupled receptor signaling pathway	3/283	58/23239	0.0337396	0.3574	0.333206	Rgs2/Palm/Aplnr	3
GO:0060443	GO:0060443	mammary gland morphogenesis	3/283	58/23239	0.0337396	0.3574	0.333206	Stat5a/Bmp4/Igfbp5	3
GO:0061337	GO:0061337	cardiac conduction	3/283	58/23239	0.0337396	0.3574	0.333206	Jup/Cacna1d/Scn1b	3
GO:0003181	GO:0003181	atrioventricular valve morphogenesis	2/283	24/23239	0.034198	0.3574	0.333206	Dchs1/Smad6	2
GO:0019433	GO:0019433	triglyceride catabolic process	2/283	24/23239	0.034198	0.3574	0.333206	Lpl/Ldlr	2
GO:0030728	GO:0030728	ovulation	2/283	24/23239	0.034198	0.3574	0.333206	Plau/Gas2	2
GO:0032365	GO:0032365	intracellular lipid transport	2/283	24/23239	0.034198	0.3574	0.333206	Ldlr/Ldlrap1	2
GO:0099623	GO:0099623	regulation of cardiac muscle cell membrane repolarization	2/283	24/23239	0.034198	0.3574	0.333206	Cacna1d/Scn1b	2
GO:0010970	GO:0010970	transport along microtubule	5/283	147/23239	0.034239	0.3574	0.333206	Snapin/Ift52/Fyco1/Bsn/Sun1	5
GO:0099111	GO:0099111	microtubule-based transport	5/283	147/23239	0.034239	0.3574	0.333206	Snapin/Ift52/Fyco1/Bsn/Sun1	5
GO:0016311	GO:0016311	dephosphorylation	9/283	364/23239	0.0350509	0.3574	0.333206	Plpp3/Ptpro/Cd300a/Ublcp1/Inpp5f/Itga1/Plppr4/Epm2a/Tsks	9
GO:0008360	GO:0008360	regulation of cell shape	5/283	148/23239	0.0350978	0.3574	0.333206	Fmnl3/Gas2/Palm/Ptk2b/Kdr	5
GO:0001755	GO:0001755	neural crest cell migration	3/283	59/23239	0.0352366	0.3574	0.333206	Sema4f/Sema6a/Bmp4	3
GO:0048736	GO:0048736	appendage development	6/283	199/23239	0.0354523	0.3574	0.333206	Hoxa10/Ift52/Bmp4/Fzd6/Chst11/Rspo2	6
GO:0060173	GO:0060173	limb development	6/283	199/23239	0.0354523	0.3574	0.333206	Hoxa10/Ift52/Bmp4/Fzd6/Chst11/Rspo2	6
GO:0021700	GO:0021700	developmental maturation	8/283	308/23239	0.035655	0.3574	0.333206	Snapin/Sept4/Nrcam/Washc5/Palm/Dchs1/Ptk2b/Kdr	8
GO:0030178	GO:0030178	negative regulation of Wnt signaling pathway	5/283	149/23239	0.0359699	0.3574	0.333206	Sfrp4/Amer2/Fzd6/Ptpro/Nphp3	5
GO:1904894	GO:1904894	positive regulation of STAT cascade	4/283	102/23239	0.0361942	0.3574	0.333206	Il6st/Arl2bp/Cd300a/Ptk2b	4
GO:0014911	GO:0014911	positive regulation of smooth muscle cell migration	3/283	60/23239	0.0367674	0.3574	0.333206	Il6st/Plau/Igfbp5	3
GO:0086003	GO:0086003	cardiac muscle cell contraction	3/283	60/23239	0.0367674	0.3574	0.333206	Jup/Cacna1d/Scn1b	3
GO:0002335	GO:0002335	mature B cell differentiation	2/283	25/23239	0.0368787	0.3574	0.333206	6030468B19Rik/Ptk2b	2
GO:0006817	GO:0006817	phosphate ion transport	2/283	25/23239	0.0368787	0.3574	0.333206	Sfrp4/Slc37a1	2
GO:0032878	GO:0032878	regulation of establishment or maintenance of cell polarity	2/283	25/23239	0.0368787	0.3574	0.333206	Tek/Ptk2b	2
GO:0036342	GO:0036342	post-anal tail morphogenesis	2/283	25/23239	0.0368787	0.3574	0.333206	Chst11/Dchs1	2
GO:0051894	GO:0051894	positive regulation of focal adhesion assembly	2/283	25/23239	0.0368787	0.3574	0.333206	Tek/Kdr	2
GO:0071402	GO:0071402	cellular response to lipoprotein particle stimulus	2/283	25/23239	0.0368787	0.3574	0.333206	Lpl/Ldlr	2
GO:0072012	GO:0072012	glomerulus vasculature development	2/283	25/23239	0.0368787	0.3574	0.333206	Tek/Bmp4	2
GO:0086019	GO:0086019	cell-cell signaling involved in cardiac conduction	2/283	25/23239	0.0368787	0.3574	0.333206	Cacna1d/Scn1b	2
GO:1903010	GO:1903010	regulation of bone development	2/283	25/23239	0.0368787	0.3574	0.333206	Carm1/Kdr	2
GO:1903671	GO:1903671	negative regulation of sprouting angiogenesis	2/283	25/23239	0.0368787	0.3574	0.333206	E2f2/Sema6a	2
GO:2000050	GO:2000050	regulation of non-canonical Wnt signaling pathway	2/283	25/23239	0.0368787	0.3574	0.333206	Rspo3/Sfrp4	2
GO:0032409	GO:0032409	regulation of transporter activity	7/283	255/23239	0.0372368	0.3574	0.333206	Cacna1d/Scn1b/Bmp4/Nipsnap2/Wwp2/Stoml1/Ptk2b	7
GO:0055006	GO:0055006	cardiac cell development	4/283	103/23239	0.0373095	0.3574	0.333206	Fhl2/Bmp4/Rgs2/Smad6	4
GO:0048568	GO:0048568	embryonic organ development	11/283	488/23239	0.0376401	0.3574	0.333206	Ift52/Rspo3/Bmp4/Fzd6/Ptk7/Itga8/Nsdhl/Nphp3/Chst11/Mthfd1l/Kdr	11
GO:0001503	GO:0001503	ossification	9/283	369/23239	0.0377035	0.3574	0.333206	Fhl2/Pex7/Il6st/Bmp4/Igfbp5/Dchs1/Smad6/Rspo2/Ptk2b	9
GO:0051052	GO:0051052	regulation of DNA metabolic process	10/283	428/23239	0.0377284	0.3574	0.333206	Hnrnpd/Dnmt3l/Msh3/Atad5/Tipin/Mcrs1/Smarcal1/Shld2/Ptk2b/H1f0	10
GO:0045088	GO:0045088	regulation of innate immune response	7/283	256/23239	0.0379031	0.3574	0.333206	Stat5a/Pspc1/Il18rap/Polr3c/Fadd/Cd300a/Aim2	7
GO:0030858	GO:0030858	positive regulation of epithelial cell differentiation	3/283	61/23239	0.0383318	0.3574	0.333206	Sfrp4/Bmp4/Cldn5	3
GO:0007043	GO:0007043	cell-cell junction assembly	4/283	104/23239	0.0384445	0.3574	0.333206	Jup/Nphp1/Ptpro/Cldn5	4
GO:0048872	GO:0048872	homeostasis of number of cells	8/283	313/23239	0.0386118	0.3574	0.333206	Dnase2a/Stat5a/Ikbkg/Tnfrsf13b/Bmp4/Lipa/Slc40a1/Fadd	8
GO:0001838	GO:0001838	embryonic epithelial tube formation	5/283	153/23239	0.0395912	0.3574	0.333206	Ift52/Bmp4/Fzd6/Ptk7/Mthfd1l	5
GO:0000737	GO:0000737	DNA catabolic process, endonucleolytic	2/283	26/23239	0.0396373	0.3574	0.333206	Dnase2a/Dnase1l3	2
GO:0006312	GO:0006312	mitotic recombination	2/283	26/23239	0.0396373	0.3574	0.333206	Msh3/Nsmce2	2
GO:0030970	GO:0030970	retrograde protein transport, ER to cytosol	2/283	26/23239	0.0396373	0.3574	0.333206	Rhbdd1/Svip	2
GO:0042104	GO:0042104	positive regulation of activated T cell proliferation	2/283	26/23239	0.0396373	0.3574	0.333206	Stat5a/Fadd	2
GO:0061437	GO:0061437	renal system vasculature development	2/283	26/23239	0.0396373	0.3574	0.333206	Tek/Bmp4	2
GO:0061440	GO:0061440	kidney vasculature development	2/283	26/23239	0.0396373	0.3574	0.333206	Tek/Bmp4	2
GO:0070233	GO:0070233	negative regulation of T cell apoptotic process	2/283	26/23239	0.0396373	0.3574	0.333206	Bmp4/Fadd	2
GO:1903513	GO:1903513	endoplasmic reticulum to cytosol transport	2/283	26/23239	0.0396373	0.3574	0.333206	Rhbdd1/Svip	2
GO:0001558	GO:0001558	regulation of cell growth	10/283	432/23239	0.0397711	0.3574	0.333206	Sema4f/Sema6a/Flt4/Aatk/Igfbp5/Rgs2/Wisp2/Esm1/Cirbp/Ptk2b	10
GO:0048562	GO:0048562	embryonic organ morphogenesis	8/283	315/23239	0.0398393	0.3574	0.333206	Ift52/Bmp4/Fzd6/Ptk7/Itga8/Nphp3/Chst11/Mthfd1l	8
GO:0002381	GO:0002381	immunoglobulin production involved in immunoglobulin mediated immune response	3/283	62/23239	0.0399298	0.3574	0.333206	Atad5/6030468B19Rik/Shld2	3
GO:0032984	GO:0032984	protein-containing complex disassembly	6/283	205/23239	0.0400363	0.3574	0.333206	Snapin/Mical1/Fyco1/Kif24/Dnajc6/Epg5	6
GO:0048839	GO:0048839	inner ear development	6/283	206/23239	0.0408351	0.3574	0.333206	Bmp4/Fzd6/Ptk7/Itga8/Dchs1/Plppr4	6
GO:2000027	GO:2000027	regulation of animal organ morphogenesis	6/283	206/23239	0.0408351	0.3574	0.333206	Plau/Bmp4/Fzd6/Ptk7/Carm1/Rspo2	6
GO:0010721	GO:0010721	negative regulation of cell development	9/283	375/23239	0.0410639	0.3574	0.333206	Sema4f/Snapin/Sema6a/Bmp4/Aatk/Rgs2/Carm1/Ldlr/Inpp5f	9
GO:0006417	GO:0006417	regulation of translation	8/283	317/23239	0.0410925	0.3574	0.333206	Hnrnpd/Igfbp5/Rgs2/Khdrbs1/Rbm3/Trub2/Cirbp/Ptk2b	8
GO:0007018	GO:0007018	microtubule-based movement	7/283	261/23239	0.0413522	0.3574	0.333206	Snapin/Ift52/Fyco1/Kif24/Bsn/Sun1/Ofd1	7
GO:0002712	GO:0002712	regulation of B cell mediated immunity	3/283	63/23239	0.0415611	0.3574	0.333206	Atad5/6030468B19Rik/Shld2	3
GO:0002886	GO:0002886	regulation of myeloid leukocyte mediated immunity	3/283	63/23239	0.0415611	0.3574	0.333206	Dnase1l3/Cd300a/Cd84	3
GO:0002889	GO:0002889	regulation of immunoglobulin mediated immune response	3/283	63/23239	0.0415611	0.3574	0.333206	Atad5/6030468B19Rik/Shld2	3
GO:0016445	GO:0016445	somatic diversification of immunoglobulins	3/283	63/23239	0.0415611	0.3574	0.333206	Msh3/Atad5/Shld2	3
GO:0007163	GO:0007163	establishment or maintenance of cell polarity	6/283	207/23239	0.0416439	0.3574	0.333206	Tek/Ptk7/Prickle2/Nphp3/Coro7/Ptk2b	6
GO:0035296	GO:0035296	regulation of tube diameter	5/283	156/23239	0.0424478	0.3574	0.333206	Rgs2/Hrh2/Smad6/Itga1/Kdr	5
GO:0097746	GO:0097746	regulation of blood vessel diameter	5/283	156/23239	0.0424478	0.3574	0.333206	Rgs2/Hrh2/Smad6/Itga1/Kdr	5
GO:0003171	GO:0003171	atrioventricular valve development	2/283	27/23239	0.0424715	0.3574	0.333206	Dchs1/Smad6	2
GO:0032891	GO:0032891	negative regulation of organic acid transport	2/283	27/23239	0.0424715	0.3574	0.333206	Rgs2/Hrh2	2
GO:0043951	GO:0043951	negative regulation of cAMP-mediated signaling	2/283	27/23239	0.0424715	0.3574	0.333206	Rgs2/Aplnr	2
GO:0048745	GO:0048745	smooth muscle tissue development	2/283	27/23239	0.0424715	0.3574	0.333206	Bmp4/Itga8	2
GO:0048843	GO:0048843	negative regulation of axon extension involved in axon guidance	2/283	27/23239	0.0424715	0.3574	0.333206	Sema4f/Sema6a	2
GO:0001910	GO:0001910	regulation of leukocyte mediated cytotoxicity	4/283	108/23239	0.0431805	0.3574	0.333206	Stat5a/Dnase1l3/Il18rap/Fadd	4
GO:0006275	GO:0006275	regulation of DNA replication	4/283	108/23239	0.0431805	0.3574	0.333206	Msh3/Atad5/Tipin/Smarcal1	4
GO:0019722	GO:0019722	calcium-mediated signaling	6/283	209/23239	0.0432918	0.3574	0.333206	Fhl2/Cacna1d/Camkk2/Cx3cr1/Ptk2b/Kdr	6
GO:0006310	GO:0006310	DNA recombination	7/283	265/23239	0.044254	0.3574	0.333206	Msh3/Atad5/Xrn2/Mcrs1/Shld2/Nsmce2/H1f0	7
GO:0001843	GO:0001843	neural tube closure	4/283	109/23239	0.0444135	0.3574	0.333206	Bmp4/Fzd6/Ptk7/Mthfd1l	4
GO:0005976	GO:0005976	polysaccharide metabolic process	4/283	109/23239	0.0444135	0.3574	0.333206	Il6st/Phka2/Epm2a/B3gnt8	4
GO:0042100	GO:0042100	B cell proliferation	4/283	109/23239	0.0444135	0.3574	0.333206	Tnfrsf13b/Atad5/Cd180/Cd300a	4
GO:0043433	GO:0043433	negative regulation of DNA-binding transcription factor activity	5/283	158/23239	0.0444195	0.3574	0.333206	Sfrp4/Fzd6/Bhlhe40/Wwp2/Aim2	5
GO:0016054	GO:0016054	organic acid catabolic process	6/283	211/23239	0.04498	0.3574	0.333206	Acsf3/Pex7/Hacl1/Echs1/Bckdk/4930438A08Rik	6
GO:0046395	GO:0046395	carboxylic acid catabolic process	6/283	211/23239	0.04498	0.3574	0.333206	Acsf3/Pex7/Hacl1/Echs1/Bckdk/4930438A08Rik	6
GO:0022407	GO:0022407	regulation of cell-cell adhesion	9/283	382/23239	0.0452338	0.3574	0.333206	Stat5a/Il6st/Bmp4/Plpp3/Ephb4/Fadd/Cd300a/Sirpa/Vsig4	9
GO:0001945	GO:0001945	lymph vessel development	2/283	28/23239	0.045379	0.3574	0.333206	Flt4/Kdr	2
GO:0030488	GO:0030488	tRNA methylation	2/283	28/23239	0.045379	0.3574	0.333206	Trdmt1/Trmt6	2
GO:0035335	GO:0035335	peptidyl-tyrosine dephosphorylation	2/283	28/23239	0.045379	0.3574	0.333206	Ptpro/Epm2a	2
GO:0043552	GO:0043552	positive regulation of phosphatidylinositol 3-kinase activity	2/283	28/23239	0.045379	0.3574	0.333206	Tek/Ptk2b	2
GO:0051589	GO:0051589	negative regulation of neurotransmitter transport	2/283	28/23239	0.045379	0.3574	0.333206	Rgs2/Cd300a	2
GO:0098698	GO:0098698	postsynaptic specialization assembly	2/283	28/23239	0.045379	0.3574	0.333206	Cbln1/Ntng2	2
GO:1902668	GO:1902668	negative regulation of axon guidance	2/283	28/23239	0.045379	0.3574	0.333206	Sema4f/Sema6a	2
GO:0030705	GO:0030705	cytoskeleton-dependent intracellular transport	5/283	159/23239	0.0454256	0.3574	0.333206	Snapin/Ift52/Fyco1/Bsn/Sun1	5
GO:0046425	GO:0046425	regulation of JAK-STAT cascade	5/283	159/23239	0.0454256	0.3574	0.333206	Il6st/Arl2bp/Cd300a/Inpp5f/Ptk2b	5
GO:0016525	GO:0016525	negative regulation of angiogenesis	4/283	110/23239	0.0456662	0.3574	0.333206	Tek/E2f2/Sema6a/Cx3cr1	4
GO:0060606	GO:0060606	tube closure	4/283	110/23239	0.0456662	0.3574	0.333206	Bmp4/Fzd6/Ptk7/Mthfd1l	4
GO:0072175	GO:0072175	epithelial tube formation	5/283	160/23239	0.0464453	0.3574	0.333206	Ift52/Bmp4/Fzd6/Ptk7/Mthfd1l	5
GO:0002562	GO:0002562	somatic diversification of immune receptors via germline recombination within a single locus	3/283	66/23239	0.0466528	0.3574	0.333206	Msh3/Atad5/Shld2	3
GO:0016444	GO:0016444	somatic cell DNA recombination	3/283	66/23239	0.0466528	0.3574	0.333206	Msh3/Atad5/Shld2	3
GO:0045428	GO:0045428	regulation of nitric oxide biosynthetic process	3/283	66/23239	0.0466528	0.3574	0.333206	Sirpa/Cx3cr1/Ptk2b	3
GO:0032386	GO:0032386	regulation of intracellular transport	10/283	445/23239	0.0469326	0.3574	0.333206	Snapin/Jup/Tek/Bmp4/Khdrbs1/Cd300a/Ldlrap1/Cd84/Inpp5f/Svip	10
GO:0008033	GO:0008033	tRNA processing	4/283	111/23239	0.0469384	0.3574	0.333206	Trdmt1/Elp1/Trmt6/Trub2	4
GO:0050900	GO:0050900	leukocyte migration	8/283	326/23239	0.0470558	0.3574	0.333206	Mmp28/Ptpro/Fadd/Cd300a/Sirpa/Itga1/Cx3cr1/Ptk2b	8
GO:0050768	GO:0050768	negative regulation of neurogenesis	8/283	327/23239	0.0477515	0.3574	0.333206	Sema4f/Snapin/Sema6a/Bmp4/Aatk/Carm1/Ldlr/Inpp5f	8
GO:0001942	GO:0001942	hair follicle development	4/283	112/23239	0.0482302	0.3574	0.333206	Edar/Fzd6/Igfbp5/Nsdhl	4
GO:0090305	GO:0090305	nucleic acid phosphodiester bond hydrolysis	4/283	112/23239	0.0482302	0.3574	0.333206	Dnase2a/Atad5/Dnase1l3/Xrn2	4
GO:0001958	GO:0001958	endochondral ossification	2/283	29/23239	0.0483578	0.3574	0.333206	Pex7/Bmp4	2
GO:0002931	GO:0002931	response to ischemia	2/283	29/23239	0.0483578	0.3574	0.333206	Hk2/Cx3cr1	2
GO:0003148	GO:0003148	outflow tract septum morphogenesis	2/283	29/23239	0.0483578	0.3574	0.333206	Bmp4/Smad6	2
GO:0030262	GO:0030262	apoptotic nuclear changes	2/283	29/23239	0.0483578	0.3574	0.333206	Dnase2a/Dnase1l3	2
GO:0036075	GO:0036075	replacement ossification	2/283	29/23239	0.0483578	0.3574	0.333206	Pex7/Bmp4	2
GO:0045830	GO:0045830	positive regulation of isotype switching	2/283	29/23239	0.0483578	0.3574	0.333206	Atad5/Shld2	2
GO:0051642	GO:0051642	centrosome localization	2/283	29/23239	0.0483578	0.3574	0.333206	Sema6a/Sun1	2
GO:0099622	GO:0099622	cardiac muscle cell membrane repolarization	2/283	29/23239	0.0483578	0.3574	0.333206	Cacna1d/Scn1b	2
GO:1905314	GO:1905314	semi-lunar valve development	2/283	29/23239	0.0483578	0.3574	0.333206	Bmp4/Smad6	2
GO:0050771	GO:0050771	negative regulation of axonogenesis	3/283	67/23239	0.0484154	0.3574	0.333206	Sema4f/Sema6a/Aatk	3
GO:1904888	GO:1904888	cranial skeletal system development	3/283	67/23239	0.0484154	0.3574	0.333206	Bmp4/Chst11/Mthfd1l	3
GO:1905515	GO:1905515	non-motile cilium assembly	3/283	67/23239	0.0484154	0.3574	0.333206	Ift52/Nphp3/Sept9	3
GO:0008585	GO:0008585	female gonad development	4/283	113/23239	0.0495416	0.3574	0.333206	Stat5a/Bmp4/Gas2/Kdr	4
GO:0031929	GO:0031929	TOR signaling	4/283	113/23239	0.0495416	0.3574	0.333206	Tbc1d7/Mlst8/Epm2a/Kdr	4
GO:2000181	GO:2000181	negative regulation of blood vessel morphogenesis	4/283	113/23239	0.0495416	0.3574	0.333206	Tek/E2f2/Sema6a/Cx3cr1	4
GO:0006400	GO:0006400	tRNA modification	3/283	68/23239	0.0502102	0.3574	0.333206	Trdmt1/Elp1/Trmt6	3
GO:0030888	GO:0030888	regulation of B cell proliferation	3/283	68/23239	0.0502102	0.3574	0.333206	Tnfrsf13b/Atad5/Cd300a	3
GO:0043407	GO:0043407	negative regulation of MAP kinase activity	3/283	68/23239	0.0502102	0.3574	0.333206	Bmp4/Rgs2/Cd300a	3
GO:0045576	GO:0045576	mast cell activation	3/283	68/23239	0.0502102	0.3574	0.333206	Enpp3/Cd300a/Cd84	3
GO:1904892	GO:1904892	regulation of STAT cascade	5/283	164/23239	0.0506595	0.3574	0.333206	Il6st/Arl2bp/Cd300a/Inpp5f/Ptk2b	5
GO:0098773	GO:0098773	skin epidermis development	4/283	114/23239	0.0508724	0.3574	0.333206	Edar/Fzd6/Igfbp5/Nsdhl	4
GO:0001774	GO:0001774	microglial cell activation	2/283	30/23239	0.0514055	0.3574	0.333206	Ldlr/Cx3cr1	2
GO:0002269	GO:0002269	leukocyte activation involved in inflammatory response	2/283	30/23239	0.0514055	0.3574	0.333206	Ldlr/Cx3cr1	2
GO:0006921	GO:0006921	cellular component disassembly involved in execution phase of apoptosis	2/283	30/23239	0.0514055	0.3574	0.333206	Dnase2a/Dnase1l3	2
GO:0010758	GO:0010758	regulation of macrophage chemotaxis	2/283	30/23239	0.0514055	0.3574	0.333206	Mmp28/Ptk2b	2
GO:0042481	GO:0042481	regulation of odontogenesis	2/283	30/23239	0.0514055	0.3574	0.333206	Bmp4/Rspo2	2
GO:0048026	GO:0048026	positive regulation of mRNA splicing, via spliceosome	2/283	30/23239	0.0514055	0.3574	0.333206	Rbm3/Cirbp	2
GO:0061842	GO:0061842	microtubule organizing center localization	2/283	30/23239	0.0514055	0.3574	0.333206	Sema6a/Sun1	2
GO:0001541	GO:0001541	ovarian follicle development	3/283	69/23239	0.0520371	0.3574	0.333206	Bmp4/Gas2/Kdr	3
GO:0032387	GO:0032387	negative regulation of intracellular transport	3/283	69/23239	0.0520371	0.3574	0.333206	Cd300a/Cd84/Svip	3
GO:0042509	GO:0042509	regulation of tyrosine phosphorylation of STAT protein	3/283	69/23239	0.0520371	0.3574	0.333206	Il6st/Arl2bp/Inpp5f	3
GO:1903725	GO:1903725	regulation of phospholipid metabolic process	3/283	69/23239	0.0520371	0.3574	0.333206	Tek/Ldlr/Ptk2b	3
GO:2000107	GO:2000107	negative regulation of leukocyte apoptotic process	3/283	69/23239	0.0520371	0.3574	0.333206	Stat5a/Bmp4/Fadd	3
GO:0001822	GO:0001822	kidney development	7/283	275/23239	0.0520725	0.3574	0.333206	Tek/Bmp4/Itga8/Ptpro/Nphp3/Dchs1/Smad6	7
GO:0019318	GO:0019318	hexose metabolic process	6/283	219/23239	0.0521405	0.3574	0.333206	Hk2/Pdk1/Nln/Igfbp5/Atf3/Ganc	6
GO:0022404	GO:0022404	molting cycle process	4/283	115/23239	0.0522228	0.3574	0.333206	Edar/Fzd6/Igfbp5/Nsdhl	4
GO:0022405	GO:0022405	hair cycle process	4/283	115/23239	0.0522228	0.3574	0.333206	Edar/Fzd6/Igfbp5/Nsdhl	4
GO:0045926	GO:0045926	negative regulation of growth	7/283	276/23239	0.0528992	0.3574	0.333206	Sema4f/Sema6a/Bmp4/Aatk/Igfbp5/Rgs2/Cirbp	7
GO:0060348	GO:0060348	bone development	6/283	220/23239	0.0530817	0.3574	0.333206	Pex7/Sfrp4/Bmp4/Carm1/Dchs1/Kdr	6
GO:0061138	GO:0061138	morphogenesis of a branching epithelium	6/283	220/23239	0.0530817	0.3574	0.333206	Tek/Rspo3/Bmp4/Dchs1/Rspo2/Kdr	6
GO:0003158	GO:0003158	endothelium development	4/283	116/23239	0.0535926	0.3574	0.333206	Bmp4/Slc40a1/Cldn5/Kdr	4
GO:0014020	GO:0014020	primary neural tube formation	4/283	116/23239	0.0535926	0.3574	0.333206	Bmp4/Fzd6/Ptk7/Mthfd1l	4
GO:0046545	GO:0046545	development of primary female sexual characteristics	4/283	116/23239	0.0535926	0.3574	0.333206	Stat5a/Bmp4/Gas2/Kdr	4
GO:0060349	GO:0060349	bone morphogenesis	4/283	116/23239	0.0535926	0.3574	0.333206	Pex7/Sfrp4/Bmp4/Carm1	4
GO:0010001	GO:0010001	glial cell differentiation	6/283	221/23239	0.0540332	0.3574	0.333206	Il6st/Bmp4/Plpp3/Eif2b3/Ldlr/Gpc1	6
GO:0001556	GO:0001556	oocyte maturation	2/283	31/23239	0.0545202	0.3574	0.333206	Washc5/Ptk2b	2
GO:0006506	GO:0006506	GPI anchor biosynthetic process	2/283	31/23239	0.0545202	0.3574	0.333206	Pigz/Mppe1	2
GO:0010922	GO:0010922	positive regulation of phosphatase activity	2/283	31/23239	0.0545202	0.3574	0.333206	Cd300a/Itga1	2
GO:0045920	GO:0045920	negative regulation of exocytosis	2/283	31/23239	0.0545202	0.3574	0.333206	Cd300a/Cd84	2
GO:0086010	GO:0086010	membrane depolarization during action potential	2/283	31/23239	0.0545202	0.3574	0.333206	Cacna1d/Scn1b	2
GO:1903393	GO:1903393	positive regulation of adherens junction organization	2/283	31/23239	0.0545202	0.3574	0.333206	Tek/Kdr	2
GO:2000352	GO:2000352	negative regulation of endothelial cell apoptotic process	2/283	31/23239	0.0545202	0.3574	0.333206	Tek/Kdr	2
GO:2001014	GO:2001014	regulation of skeletal muscle cell differentiation	2/283	31/23239	0.0545202	0.3574	0.333206	Nln/Gpc1	2
GO:0042129	GO:0042129	regulation of T cell proliferation	5/283	168/23239	0.055091	0.3574	0.333206	Stat5a/Il6st/Bmp4/Fadd/Vsig4	5
GO:0050880	GO:0050880	regulation of blood vessel size	5/283	168/23239	0.055091	0.3574	0.333206	Rgs2/Hrh2/Smad6/Itga1/Kdr	5
GO:0097327	GO:0097327	response to antineoplastic agent	3/283	71/23239	0.055786	0.3574	0.333206	Hnrnpd/Jup/Bmp4	3
GO:0097755	GO:0097755	positive regulation of blood vessel diameter	3/283	71/23239	0.055786	0.3574	0.333206	Rgs2/Itga1/Kdr	3
GO:0060537	GO:0060537	muscle tissue development	10/283	460/23239	0.056222	0.3574	0.333206	Fhl2/Asb2/Nln/Bmp4/Igfbp5/Rgs2/Atf3/Itga8/Fadd/Gpc1	10
GO:0035150	GO:0035150	regulation of tube size	5/283	169/23239	0.0562329	0.3574	0.333206	Rgs2/Hrh2/Smad6/Itga1/Kdr	5
GO:0001655	GO:0001655	urogenital system development	8/283	340/23239	0.0574095	0.3574	0.333206	Stat5a/Tek/Bmp4/Itga8/Ptpro/Nphp3/Dchs1/Smad6	8
GO:0006505	GO:0006505	GPI anchor metabolic process	2/283	32/23239	0.0576998	0.3574	0.333206	Pigz/Mppe1	2
GO:0007031	GO:0007031	peroxisome organization	2/283	32/23239	0.0576998	0.3574	0.333206	Pex3/Pex7	2
GO:0014741	GO:0014741	negative regulation of muscle hypertrophy	2/283	32/23239	0.0576998	0.3574	0.333206	Igfbp5/Rgs2	2
GO:0040036	GO:0040036	regulation of fibroblast growth factor receptor signaling pathway	2/283	32/23239	0.0576998	0.3574	0.333206	Gpc1/Ofd1	2
GO:0050869	GO:0050869	negative regulation of B cell activation	2/283	32/23239	0.0576998	0.3574	0.333206	Tnfrsf13b/Cd300a	2
GO:0060306	GO:0060306	regulation of membrane repolarization	2/283	32/23239	0.0576998	0.3574	0.333206	Cacna1d/Scn1b	2
GO:0090218	GO:0090218	positive regulation of lipid kinase activity	2/283	32/23239	0.0576998	0.3574	0.333206	Tek/Ptk2b	2
GO:1903146	GO:1903146	regulation of autophagy of mitochondrion	2/283	32/23239	0.0576998	0.3574	0.333206	Hk2/Usp30	2
GO:1905606	GO:1905606	regulation of presynapse assembly	2/283	32/23239	0.0576998	0.3574	0.333206	Cbln1/Ntng2	2
GO:0002637	GO:0002637	regulation of immunoglobulin production	3/283	72/23239	0.0577075	0.3574	0.333206	Atad5/6030468B19Rik/Shld2	3
GO:0032543	GO:0032543	mitochondrial translation	3/283	72/23239	0.0577075	0.3574	0.333206	Qrsl1/Iars2/Trub2	3
GO:0051402	GO:0051402	neuron apoptotic process	7/283	283/23239	0.0589166	0.3574	0.333206	Nqo1/Aatk/Fadd/Itga1/Cx3cr1/Ptk2b/Kdr	7
GO:0048565	GO:0048565	digestive tract development	4/283	120/23239	0.0592652	0.3574	0.333206	Bmp4/Nphp3/Hrh2/Dchs1	4
GO:0060048	GO:0060048	cardiac muscle contraction	4/283	120/23239	0.0592652	0.3574	0.333206	Jup/Cacna1d/Scn1b/Rgs2	4
GO:0000255	GO:0000255	allantoin metabolic process	1/283	5/23239	0.059429	0.3574	0.333206	Stat5a	1
GO:0000733	GO:0000733	DNA strand renaturation	1/283	5/23239	0.059429	0.3574	0.333206	Smarcal1	1
GO:0000738	GO:0000738	DNA catabolic process, exonucleolytic	1/283	5/23239	0.059429	0.3574	0.333206	Xrn2	1
GO:0001561	GO:0001561	fatty acid alpha-oxidation	1/283	5/23239	0.059429	0.3574	0.333206	Hacl1	1
GO:0002322	GO:0002322	B cell proliferation involved in immune response	1/283	5/23239	0.059429	0.3574	0.333206	Cd180	1
GO:0003192	GO:0003192	mitral valve formation	1/283	5/23239	0.059429	0.3574	0.333206	Dchs1	1
GO:0003419	GO:0003419	growth plate cartilage chondrocyte proliferation	1/283	5/23239	0.059429	0.3574	0.333206	Carm1	1
GO:0006549	GO:0006549	isoleucine metabolic process	1/283	5/23239	0.059429	0.3574	0.333206	Stat5a	1
GO:0006600	GO:0006600	creatine metabolic process	1/283	5/23239	0.059429	0.3574	0.333206	Stat5a	1
GO:0008611	GO:0008611	ether lipid biosynthetic process	1/283	5/23239	0.059429	0.3574	0.333206	Pex7	1
GO:0009256	GO:0009256	10-formyltetrahydrofolate metabolic process	1/283	5/23239	0.059429	0.3574	0.333206	Mthfd1l	1
GO:0010991	GO:0010991	negative regulation of SMAD protein complex assembly	1/283	5/23239	0.059429	0.3574	0.333206	Smad6	1
GO:0014063	GO:0014063	negative regulation of serotonin secretion	1/283	5/23239	0.059429	0.3574	0.333206	Cd300a	1
GO:0015712	GO:0015712	hexose phosphate transport	1/283	5/23239	0.059429	0.3574	0.333206	Slc37a1	1
GO:0015760	GO:0015760	glucose-6-phosphate transport	1/283	5/23239	0.059429	0.3574	0.333206	Slc37a1	1
GO:0016191	GO:0016191	synaptic vesicle uncoating	1/283	5/23239	0.059429	0.3574	0.333206	Dnajc6	1
GO:0030473	GO:0030473	nuclear migration along microtubule	1/283	5/23239	0.059429	0.3574	0.333206	Sun1	1
GO:0033023	GO:0033023	mast cell homeostasis	1/283	5/23239	0.059429	0.3574	0.333206	Stat5a	1
GO:0033024	GO:0033024	mast cell apoptotic process	1/283	5/23239	0.059429	0.3574	0.333206	Stat5a	1
GO:0033025	GO:0033025	regulation of mast cell apoptotic process	1/283	5/23239	0.059429	0.3574	0.333206	Stat5a	1
GO:0033088	GO:0033088	negative regulation of immature T cell proliferation in thymus	1/283	5/23239	0.059429	0.3574	0.333206	Bmp4	1
GO:0034184	GO:0034184	positive regulation of maintenance of mitotic sister chromatid cohesion	1/283	5/23239	0.059429	0.3574	0.333206	Nsmce2	1
GO:0035425	GO:0035425	autocrine signaling	1/283	5/23239	0.059429	0.3574	0.333206	Cx3cr1	1
GO:0035469	GO:0035469	determination of pancreatic left/right asymmetry	1/283	5/23239	0.059429	0.3574	0.333206	Nphp3	1
GO:0035635	GO:0035635	entry of bacterium into host cell	1/283	5/23239	0.059429	0.3574	0.333206	Exoc2	1
GO:0035720	GO:0035720	intraciliary anterograde transport	1/283	5/23239	0.059429	0.3574	0.333206	Ift52	1
GO:0035795	GO:0035795	negative regulation of mitochondrial membrane permeability	1/283	5/23239	0.059429	0.3574	0.333206	Hk2	1
GO:0042483	GO:0042483	negative regulation of odontogenesis	1/283	5/23239	0.059429	0.3574	0.333206	Rspo2	1
GO:0042997	GO:0042997	negative regulation of Golgi to plasma membrane protein transport	1/283	5/23239	0.059429	0.3574	0.333206	Lyplal1	1
GO:0044821	GO:0044821	meiotic telomere tethering at nuclear periphery	1/283	5/23239	0.059429	0.3574	0.333206	Sun1	1
GO:0046504	GO:0046504	glycerol ether biosynthetic process	1/283	5/23239	0.059429	0.3574	0.333206	Pex7	1
GO:0046959	GO:0046959	habituation	1/283	5/23239	0.059429	0.3574	0.333206	Epm2a	1
GO:0048496	GO:0048496	maintenance of animal organ identity	1/283	5/23239	0.059429	0.3574	0.333206	Nphp3	1
GO:0050747	GO:0050747	positive regulation of lipoprotein metabolic process	1/283	5/23239	0.059429	0.3574	0.333206	Svip	1
GO:0050812	GO:0050812	regulation of acyl-CoA biosynthetic process	1/283	5/23239	0.059429	0.3574	0.333206	Pdk1	1
GO:0060160	GO:0060160	negative regulation of dopamine receptor signaling pathway	1/283	5/23239	0.059429	0.3574	0.333206	Palm	1
GO:0060278	GO:0060278	regulation of ovulation	1/283	5/23239	0.059429	0.3574	0.333206	Plau	1
GO:0060374	GO:0060374	mast cell differentiation	1/283	5/23239	0.059429	0.3574	0.333206	Stat5a	1
GO:0060681	GO:0060681	branch elongation involved in ureteric bud branching	1/283	5/23239	0.059429	0.3574	0.333206	Bmp4	1
GO:0060696	GO:0060696	regulation of phospholipid catabolic process	1/283	5/23239	0.059429	0.3574	0.333206	Ldlr	1
GO:0060916	GO:0060916	mesenchymal cell proliferation involved in lung development	1/283	5/23239	0.059429	0.3574	0.333206	Phf14	1
GO:0060948	GO:0060948	cardiac vascular smooth muscle cell development	1/283	5/23239	0.059429	0.3574	0.333206	Smad6	1
GO:0061047	GO:0061047	positive regulation of branching involved in lung morphogenesis	1/283	5/23239	0.059429	0.3574	0.333206	Bmp4	1
GO:0061325	GO:0061325	cell proliferation involved in outflow tract morphogenesis	1/283	5/23239	0.059429	0.3574	0.333206	Bmp4	1
GO:0070120	GO:0070120	ciliary neurotrophic factor-mediated signaling pathway	1/283	5/23239	0.059429	0.3574	0.333206	Il6st	1
GO:0070197	GO:0070197	meiotic attachment of telomere to nuclear envelope	1/283	5/23239	0.059429	0.3574	0.333206	Sun1	1
GO:0070236	GO:0070236	negative regulation of activation-induced cell death of T cells	1/283	5/23239	0.059429	0.3574	0.333206	Fadd	1
GO:0070973	GO:0070973	protein localization to endoplasmic reticulum exit site	1/283	5/23239	0.059429	0.3574	0.333206	Bcap29	1
GO:0071640	GO:0071640	regulation of macrophage inflammatory protein 1 alpha production	1/283	5/23239	0.059429	0.3574	0.333206	Sirpa	1
GO:0071680	GO:0071680	response to indole-3-methanol	1/283	5/23239	0.059429	0.3574	0.333206	Jup	1
GO:0071681	GO:0071681	cellular response to indole-3-methanol	1/283	5/23239	0.059429	0.3574	0.333206	Jup	1
GO:0072179	GO:0072179	nephric duct formation	1/283	5/23239	0.059429	0.3574	0.333206	Bmp4	1
GO:0072191	GO:0072191	ureter smooth muscle development	1/283	5/23239	0.059429	0.3574	0.333206	Bmp4	1
GO:0072193	GO:0072193	ureter smooth muscle cell differentiation	1/283	5/23239	0.059429	0.3574	0.333206	Bmp4	1
GO:0072338	GO:0072338	cellular lactam metabolic process	1/283	5/23239	0.059429	0.3574	0.333206	Stat5a	1
GO:0072656	GO:0072656	maintenance of protein location in mitochondrion	1/283	5/23239	0.059429	0.3574	0.333206	Hk2	1
GO:0086029	GO:0086029	Purkinje myocyte to ventricular cardiac muscle cell signaling	1/283	5/23239	0.059429	0.3574	0.333206	Scn1b	1
GO:0086068	GO:0086068	Purkinje myocyte to ventricular cardiac muscle cell communication	1/283	5/23239	0.059429	0.3574	0.333206	Scn1b	1
GO:0097240	GO:0097240	chromosome attachment to the nuclear envelope	1/283	5/23239	0.059429	0.3574	0.333206	Sun1	1
GO:1900223	GO:1900223	positive regulation of amyloid-beta clearance	1/283	5/23239	0.059429	0.3574	0.333206	Ldlr	1
GO:1900736	GO:1900736	regulation of phospholipase C-activating G protein-coupled receptor signaling pathway	1/283	5/23239	0.059429	0.3574	0.333206	Gpr27	1
GO:1901503	GO:1901503	ether biosynthetic process	1/283	5/23239	0.059429	0.3574	0.333206	Pex7	1
GO:1901552	GO:1901552	positive regulation of endothelial cell development	1/283	5/23239	0.059429	0.3574	0.333206	Cldn5	1
GO:1901843	GO:1901843	positive regulation of high voltage-gated calcium channel activity	1/283	5/23239	0.059429	0.3574	0.333206	Nipsnap2	1
GO:1903059	GO:1903059	regulation of protein lipidation	1/283	5/23239	0.059429	0.3574	0.333206	Svip	1
GO:1903142	GO:1903142	positive regulation of establishment of endothelial barrier	1/283	5/23239	0.059429	0.3574	0.333206	Cldn5	1
GO:1903721	GO:1903721	positive regulation of I-kappaB phosphorylation	1/283	5/23239	0.059429	0.3574	0.333206	Cx3cr1	1
GO:1905653	GO:1905653	positive regulation of artery morphogenesis	1/283	5/23239	0.059429	0.3574	0.333206	Ephb4	1
GO:1905709	GO:1905709	negative regulation of membrane permeability	1/283	5/23239	0.059429	0.3574	0.333206	Hk2	1
GO:2000118	GO:2000118	regulation of sodium-dependent phosphate transport	1/283	5/23239	0.059429	0.3574	0.333206	Sfrp4	1
GO:2000407	GO:2000407	regulation of T cell extravasation	1/283	5/23239	0.059429	0.3574	0.333206	Fadd	1
GO:2000535	GO:2000535	regulation of entry of bacterium into host cell	1/283	5/23239	0.059429	0.3574	0.333206	Exoc2	1
GO:2000583	GO:2000583	regulation of platelet-derived growth factor receptor-alpha signaling pathway	1/283	5/23239	0.059429	0.3574	0.333206	Phf14	1
GO:0002200	GO:0002200	somatic diversification of immune receptors	3/283	73/23239	0.05966	0.3574	0.333206	Msh3/Atad5/Shld2	3
GO:0007045	GO:0007045	cell-substrate adherens junction assembly	3/283	73/23239	0.05966	0.3574	0.333206	Tek/Ptk2b/Kdr	3
GO:0007260	GO:0007260	tyrosine phosphorylation of STAT protein	3/283	73/23239	0.05966	0.3574	0.333206	Il6st/Arl2bp/Inpp5f	3
GO:0048041	GO:0048041	focal adhesion assembly	3/283	73/23239	0.05966	0.3574	0.333206	Tek/Ptk2b/Kdr	3
GO:0051145	GO:0051145	smooth muscle cell differentiation	3/283	73/23239	0.05966	0.3574	0.333206	Bmp4/Itga8/Smad6	3
GO:0006644	GO:0006644	phospholipid metabolic process	8/283	343/23239	0.059802	0.3574	0.333206	Tek/Plpp3/Ldlr/Inpp5f/Plppr4/Pigz/Ptk2b/Mppe1	8
GO:0007259	GO:0007259	JAK-STAT cascade	5/283	173/23239	0.0609362	0.3574	0.333206	Stat5a/Il6st/Arl2bp/Cd300a/Inpp5f	5
GO:0045686	GO:0045686	negative regulation of glial cell differentiation	2/283	33/23239	0.0609422	0.3574	0.333206	Bmp4/Ldlr	2
GO:0046461	GO:0046461	neutral lipid catabolic process	2/283	33/23239	0.0609422	0.3574	0.333206	Lpl/Ldlr	2
GO:0046464	GO:0046464	acylglycerol catabolic process	2/283	33/23239	0.0609422	0.3574	0.333206	Lpl/Ldlr	2
GO:0048841	GO:0048841	regulation of axon extension involved in axon guidance	2/283	33/23239	0.0609422	0.3574	0.333206	Sema4f/Sema6a	2
GO:0051452	GO:0051452	intracellular pH reduction	2/283	33/23239	0.0609422	0.3574	0.333206	Snapin/Atp6v0a1	2
GO:0060292	GO:0060292	long-term synaptic depression	2/283	33/23239	0.0609422	0.3574	0.333206	Cbln1/Ptk2b	2
GO:0060740	GO:0060740	prostate gland epithelium morphogenesis	2/283	33/23239	0.0609422	0.3574	0.333206	Stat5a/Bmp4	2
GO:0071827	GO:0071827	plasma lipoprotein particle organization	2/283	33/23239	0.0609422	0.3574	0.333206	Lpl/Soat2	2
GO:0072583	GO:0072583	clathrin-dependent endocytosis	2/283	33/23239	0.0609422	0.3574	0.333206	Dnajc6/Inpp5f	2
GO:1902895	GO:1902895	positive regulation of pri-miRNA transcription by RNA polymerase II	2/283	33/23239	0.0609422	0.3574	0.333206	Bmp4/Smad6	2
GO:2000249	GO:2000249	regulation of actin cytoskeleton reorganization	2/283	33/23239	0.0609422	0.3574	0.333206	Tek/Ptk2b	2
GO:0016485	GO:0016485	protein processing	6/283	228/23239	0.0609828	0.3574	0.333206	Ift52/Plau/Rhbdd1/Fadd/Afg3l1/Ldlrad3	6
GO:0090092	GO:0090092	regulation of transmembrane receptor protein serine/threonine kinase signaling pathway	6/283	228/23239	0.0609828	0.3574	0.333206	Sfrp4/Bmp4/Itga8/Chst11/Smad6/Kdr	6
GO:0006809	GO:0006809	nitric oxide biosynthetic process	3/283	74/23239	0.0616432	0.3574	0.333206	Sirpa/Cx3cr1/Ptk2b	3
GO:0042147	GO:0042147	retrograde transport, endosome to Golgi	3/283	74/23239	0.0616432	0.3574	0.333206	Vti1a/Stx6/Rgp1	3
GO:0060350	GO:0060350	endochondral bone morphogenesis	3/283	74/23239	0.0616432	0.3574	0.333206	Pex7/Bmp4/Carm1	3
GO:0010921	GO:0010921	regulation of phosphatase activity	4/283	122/23239	0.0622169	0.3574	0.333206	Cd300a/Itga1/Epm2a/Tsks	4
GO:0046165	GO:0046165	alcohol biosynthetic process	4/283	122/23239	0.0622169	0.3574	0.333206	Asah2/Hsd17b7/Nsdhl/Ptk2b	4
GO:0010959	GO:0010959	regulation of metal ion transport	9/283	407/23239	0.0624008	0.3574	0.333206	Cacna1d/Scn1b/Bmp4/Nipsnap2/Wwp2/Stoml1/Cd84/Aplnr/Ptk2b	9
GO:1901861	GO:1901861	regulation of muscle tissue development	5/283	175/23239	0.0633692	0.3574	0.333206	Nln/Bmp4/Igfbp5/Rgs2/Gpc1	5
GO:0001738	GO:0001738	morphogenesis of a polarized epithelium	3/283	75/23239	0.0636569	0.3574	0.333206	Fzd6/Ptk7/Dchs1	3
GO:0032507	GO:0032507	maintenance of protein location in cell	3/283	75/23239	0.0636569	0.3574	0.333206	Hk2/Arl2bp/Sun1	3
GO:0046824	GO:0046824	positive regulation of nucleocytoplasmic transport	3/283	75/23239	0.0636569	0.3574	0.333206	Jup/Tek/Khdrbs1	3
GO:0070373	GO:0070373	negative regulation of ERK1 and ERK2 cascade	3/283	75/23239	0.0636569	0.3574	0.333206	Sema6a/Atf3/Sirpa	3
GO:0070613	GO:0070613	regulation of protein processing	3/283	75/23239	0.0636569	0.3574	0.333206	Ift52/Rhbdd1/Ldlrad3	3
GO:0072384	GO:0072384	organelle transport along microtubule	3/283	75/23239	0.0636569	0.3574	0.333206	Snapin/Fyco1/Sun1	3
GO:0031341	GO:0031341	regulation of cell killing	4/283	123/23239	0.0637214	0.3574	0.333206	Stat5a/Dnase1l3/Il18rap/Fadd	4
GO:0035116	GO:0035116	embryonic hindlimb morphogenesis	2/283	34/23239	0.0642454	0.3574	0.333206	Bmp4/Rspo2	2
GO:0043304	GO:0043304	regulation of mast cell degranulation	2/283	34/23239	0.0642454	0.3574	0.333206	Cd300a/Cd84	2
GO:0060512	GO:0060512	prostate gland morphogenesis	2/283	34/23239	0.0642454	0.3574	0.333206	Stat5a/Bmp4	2
GO:0099068	GO:0099068	postsynapse assembly	2/283	34/23239	0.0642454	0.3574	0.333206	Cbln1/Ntng2	2
GO:1904037	GO:1904037	positive regulation of epithelial cell apoptotic process	2/283	34/23239	0.0642454	0.3574	0.333206	Sfrp4/Bmp4	2
GO:1904707	GO:1904707	positive regulation of vascular smooth muscle cell proliferation	2/283	34/23239	0.0642454	0.3574	0.333206	Igfbp5/Ldlrap1	2
GO:1905521	GO:1905521	regulation of macrophage migration	2/283	34/23239	0.0642454	0.3574	0.333206	Mmp28/Ptk2b	2
GO:0050678	GO:0050678	regulation of epithelial cell proliferation	8/283	349/23239	0.0647735	0.3574	0.333206	Stat5a/Tek/Ift52/Flt4/Plau/Bmp4/Aplnr/Kdr	8
GO:0022409	GO:0022409	positive regulation of cell-cell adhesion	6/283	232/23239	0.0651817	0.3574	0.333206	Stat5a/Il6st/Plpp3/Ephb4/Fadd/Sirpa	6
GO:1903522	GO:1903522	regulation of blood circulation	6/283	232/23239	0.0651817	0.3574	0.333206	Jup/Cacna1d/Scn1b/Rgs2/Hrh2/Smad6	6
GO:0006888	GO:0006888	ER to Golgi vesicle-mediated transport	4/283	124/23239	0.0652449	0.3574	0.333206	Bcap29/Vti1a/Tmed1/Mppe1	4
GO:0010811	GO:0010811	positive regulation of cell-substrate adhesion	4/283	124/23239	0.0652449	0.3574	0.333206	Jup/Tek/Ptk2b/Kdr	4
GO:0030177	GO:0030177	positive regulation of Wnt signaling pathway	4/283	124/23239	0.0652449	0.3574	0.333206	Rspo3/Sfrp4/Ptk7/Rspo2	4
GO:0051604	GO:0051604	protein maturation	7/283	290/23239	0.0653403	0.3574	0.333206	Snapin/Ift52/Plau/Rhbdd1/Fadd/Afg3l1/Ldlrad3	7
GO:0007178	GO:0007178	transmembrane receptor protein serine/threonine kinase signaling pathway	8/283	350/23239	0.0656263	0.3574	0.333206	Sfrp4/Bmp4/Itga8/Stoml1/Chst11/Smad6/Cldn5/Kdr	8
GO:0051961	GO:0051961	negative regulation of nervous system development	8/283	350/23239	0.0656263	0.3574	0.333206	Sema4f/Snapin/Sema6a/Bmp4/Aatk/Carm1/Ldlr/Inpp5f	8
GO:0005977	GO:0005977	glycogen metabolic process	3/283	76/23239	0.0657008	0.3574	0.333206	Il6st/Phka2/Epm2a	3
GO:0006073	GO:0006073	cellular glucan metabolic process	3/283	76/23239	0.0657008	0.3574	0.333206	Il6st/Phka2/Epm2a	3
GO:0042116	GO:0042116	macrophage activation	3/283	76/23239	0.0657008	0.3574	0.333206	Ldlr/Cd84/Cx3cr1	3
GO:0044042	GO:0044042	glucan metabolic process	3/283	76/23239	0.0657008	0.3574	0.333206	Il6st/Phka2/Epm2a	3
GO:0090630	GO:0090630	activation of GTPase activity	3/283	76/23239	0.0657008	0.3574	0.333206	Tbc1d7/Tbc1d2/Ptk2b	3
GO:1901862	GO:1901862	negative regulation of muscle tissue development	3/283	76/23239	0.0657008	0.3574	0.333206	Bmp4/Igfbp5/Rgs2	3
GO:1904427	GO:1904427	positive regulation of calcium ion transmembrane transport	3/283	76/23239	0.0657008	0.3574	0.333206	Bmp4/Nipsnap2/Aplnr	3
GO:0097696	GO:0097696	STAT cascade	5/283	177/23239	0.0658563	0.3574	0.333206	Stat5a/Il6st/Arl2bp/Cd300a/Inpp5f	5
GO:0032103	GO:0032103	positive regulation of response to external stimulus	7/283	292/23239	0.0672506	0.3574	0.333206	Stat5a/Cd180/Lrsam1/Ldlr/Cdk19/Ptk2b/Kdr	7
GO:0031330	GO:0031330	negative regulation of cellular catabolic process	6/283	234/23239	0.0673433	0.3574	0.333206	Hnrnpd/Rgp1/Usp30/Cirbp/Wdr6/Svip	6
GO:0019432	GO:0019432	triglyceride biosynthetic process	2/283	35/23239	0.0676075	0.3574	0.333206	Lpl/Ldlr	2
GO:0034381	GO:0034381	plasma lipoprotein particle clearance	2/283	35/23239	0.0676075	0.3574	0.333206	Ldlr/Ldlrap1	2
GO:0042311	GO:0042311	vasodilation	2/283	35/23239	0.0676075	0.3574	0.333206	Rgs2/Itga1	2
GO:0046329	GO:0046329	negative regulation of JNK cascade	2/283	35/23239	0.0676075	0.3574	0.333206	Sfrp4/Sirpa	2
GO:0060441	GO:0060441	epithelial tube branching involved in lung morphogenesis	2/283	35/23239	0.0676075	0.3574	0.333206	Bmp4/Rspo2	2
GO:0046209	GO:0046209	nitric oxide metabolic process	3/283	77/23239	0.0677745	0.3574	0.333206	Sirpa/Cx3cr1/Ptk2b	3
GO:1903317	GO:1903317	regulation of protein maturation	3/283	77/23239	0.0677745	0.3574	0.333206	Ift52/Rhbdd1/Ldlrad3	3
GO:0008277	GO:0008277	regulation of G protein-coupled receptor signaling pathway	4/283	126/23239	0.0683486	0.3574	0.333206	Rgs2/Palm/Aplnr/Gpr27	4
GO:0017157	GO:0017157	regulation of exocytosis	6/283	235/23239	0.0684396	0.3574	0.333206	Snapin/Mical1/Sept4/Exoc2/Cd300a/Cd84	6
GO:0015918	GO:0015918	sterol transport	3/283	78/23239	0.0698778	0.3574	0.333206	Soat2/Ldlr/Ldlrap1	3
GO:0030301	GO:0030301	cholesterol transport	3/283	78/23239	0.0698778	0.3574	0.333206	Soat2/Ldlr/Ldlrap1	3
GO:0048708	GO:0048708	astrocyte differentiation	3/283	78/23239	0.0698778	0.3574	0.333206	Il6st/Plpp3/Ldlr	3
GO:0043583	GO:0043583	ear development	6/283	237/23239	0.0706633	0.3574	0.333206	Bmp4/Fzd6/Ptk7/Itga8/Dchs1/Plppr4	6
GO:0002677	GO:0002677	negative regulation of chronic inflammatory response	1/283	6/23239	0.0708855	0.3574	0.333206	Cx3cr1	1
GO:0003105	GO:0003105	negative regulation of glomerular filtration	1/283	6/23239	0.0708855	0.3574	0.333206	Ptpro	1
GO:0006307	GO:0006307	DNA dealkylation involved in DNA repair	1/283	6/23239	0.0708855	0.3574	0.333206	Alkbh3	1
GO:0006642	GO:0006642	triglyceride mobilization	1/283	6/23239	0.0708855	0.3574	0.333206	Il6st	1
GO:0007182	GO:0007182	common-partner SMAD protein phosphorylation	1/283	6/23239	0.0708855	0.3574	0.333206	Bmp4	1
GO:0010990	GO:0010990	regulation of SMAD protein complex assembly	1/283	6/23239	0.0708855	0.3574	0.333206	Smad6	1
GO:0015722	GO:0015722	canalicular bile acid transport	1/283	6/23239	0.0708855	0.3574	0.333206	Aqp9	1
GO:0019919	GO:0019919	peptidyl-arginine methylation, to asymmetrical-dimethyl arginine	1/283	6/23239	0.0708855	0.3574	0.333206	Carm1	1
GO:0021999	GO:0021999	neural plate anterior/posterior regionalization	1/283	6/23239	0.0708855	0.3574	0.333206	Ofd1	1
GO:0031293	GO:0031293	membrane protein intracellular domain proteolysis	1/283	6/23239	0.0708855	0.3574	0.333206	Rhbdd1	1
GO:0033087	GO:0033087	negative regulation of immature T cell proliferation	1/283	6/23239	0.0708855	0.3574	0.333206	Bmp4	1
GO:0034093	GO:0034093	positive regulation of maintenance of sister chromatid cohesion	1/283	6/23239	0.0708855	0.3574	0.333206	Nsmce2	1
GO:0034398	GO:0034398	telomere tethering at nuclear periphery	1/283	6/23239	0.0708855	0.3574	0.333206	Sun1	1
GO:0034638	GO:0034638	phosphatidylcholine catabolic process	1/283	6/23239	0.0708855	0.3574	0.333206	Ldlr	1
GO:0035405	GO:0035405	histone-threonine phosphorylation	1/283	6/23239	0.0708855	0.3574	0.333206	Vrk1	1
GO:0035655	GO:0035655	interleukin-18-mediated signaling pathway	1/283	6/23239	0.0708855	0.3574	0.333206	Il18rap	1
GO:0035790	GO:0035790	platelet-derived growth factor receptor-alpha signaling pathway	1/283	6/23239	0.0708855	0.3574	0.333206	Phf14	1
GO:0038033	GO:0038033	positive regulation of endothelial cell chemotaxis by VEGF-activated vascular endothelial growth factor receptor signaling pathway	1/283	6/23239	0.0708855	0.3574	0.333206	Kdr	1
GO:0040038	GO:0040038	polar body extrusion after meiotic divisions	1/283	6/23239	0.0708855	0.3574	0.333206	Washc5	1
GO:0042420	GO:0042420	dopamine catabolic process	1/283	6/23239	0.0708855	0.3574	0.333206	Maoa	1
GO:0043307	GO:0043307	eosinophil activation	1/283	6/23239	0.0708855	0.3574	0.333206	Cd300a	1
GO:0043570	GO:0043570	maintenance of DNA repeat elements	1/283	6/23239	0.0708855	0.3574	0.333206	Msh3	1
GO:0045046	GO:0045046	protein import into peroxisome membrane	1/283	6/23239	0.0708855	0.3574	0.333206	Pex3	1
GO:0045162	GO:0045162	clustering of voltage-gated sodium channels	1/283	6/23239	0.0708855	0.3574	0.333206	Nrcam	1
GO:0045588	GO:0045588	positive regulation of gamma-delta T cell differentiation	1/283	6/23239	0.0708855	0.3574	0.333206	Stat5a	1
GO:0046645	GO:0046645	positive regulation of gamma-delta T cell activation	1/283	6/23239	0.0708855	0.3574	0.333206	Stat5a	1
GO:0046654	GO:0046654	tetrahydrofolate biosynthetic process	1/283	6/23239	0.0708855	0.3574	0.333206	Mthfd1l	1
GO:0046833	GO:0046833	positive regulation of RNA export from nucleus	1/283	6/23239	0.0708855	0.3574	0.333206	Khdrbs1	1
GO:0048597	GO:0048597	post-embryonic camera-type eye morphogenesis	1/283	6/23239	0.0708855	0.3574	0.333206	Kdr	1
GO:0050859	GO:0050859	negative regulation of B cell receptor signaling pathway	1/283	6/23239	0.0708855	0.3574	0.333206	Cd300a	1
GO:0051415	GO:0051415	microtubule nucleation by interphase microtubule organizing center	1/283	6/23239	0.0708855	0.3574	0.333206	Tubgcp2	1
GO:0060437	GO:0060437	lung growth	1/283	6/23239	0.0708855	0.3574	0.333206	Rspo2	1
GO:0060605	GO:0060605	tube lumen cavitation	1/283	6/23239	0.0708855	0.3574	0.333206	Edar	1
GO:0060662	GO:0060662	salivary gland cavitation	1/283	6/23239	0.0708855	0.3574	0.333206	Edar	1
GO:0060684	GO:0060684	epithelial-mesenchymal cell signaling	1/283	6/23239	0.0708855	0.3574	0.333206	Bmp4	1
GO:0060685	GO:0060685	regulation of prostatic bud formation	1/283	6/23239	0.0708855	0.3574	0.333206	Bmp4	1
GO:0060718	GO:0060718	chorionic trophoblast cell differentiation	1/283	6/23239	0.0708855	0.3574	0.333206	Dnmt3l	1
GO:0061218	GO:0061218	negative regulation of mesonephros development	1/283	6/23239	0.0708855	0.3574	0.333206	Bmp4	1
GO:0061302	GO:0061302	smooth muscle cell-matrix adhesion	1/283	6/23239	0.0708855	0.3574	0.333206	Plau	1
GO:0061312	GO:0061312	BMP signaling pathway involved in heart development	1/283	6/23239	0.0708855	0.3574	0.333206	Bmp4	1
GO:0070671	GO:0070671	response to interleukin-12	1/283	6/23239	0.0708855	0.3574	0.333206	Sirpa	1
GO:0070948	GO:0070948	regulation of neutrophil mediated cytotoxicity	1/283	6/23239	0.0708855	0.3574	0.333206	Dnase1l3	1
GO:0070989	GO:0070989	oxidative demethylation	1/283	6/23239	0.0708855	0.3574	0.333206	Alkbh3	1
GO:0071608	GO:0071608	macrophage inflammatory protein-1 alpha production	1/283	6/23239	0.0708855	0.3574	0.333206	Sirpa	1
GO:0071910	GO:0071910	determination of liver left/right asymmetry	1/283	6/23239	0.0708855	0.3574	0.333206	Nphp3	1
GO:0072049	GO:0072049	comma-shaped body morphogenesis	1/283	6/23239	0.0708855	0.3574	0.333206	Bmp4	1
GO:0072103	GO:0072103	glomerulus vasculature morphogenesis	1/283	6/23239	0.0708855	0.3574	0.333206	Bmp4	1
GO:0072104	GO:0072104	glomerular capillary formation	1/283	6/23239	0.0708855	0.3574	0.333206	Bmp4	1
GO:0072675	GO:0072675	osteoclast fusion	1/283	6/23239	0.0708855	0.3574	0.333206	Tcta	1
GO:0086073	GO:0086073	bundle of His cell-Purkinje myocyte adhesion involved in cell communication	1/283	6/23239	0.0708855	0.3574	0.333206	Jup	1
GO:0090166	GO:0090166	Golgi disassembly	1/283	6/23239	0.0708855	0.3574	0.333206	Vrk1	1
GO:0097527	GO:0097527	necroptotic signaling pathway	1/283	6/23239	0.0708855	0.3574	0.333206	Fadd	1
GO:0098528	GO:0098528	skeletal muscle fiber differentiation	1/283	6/23239	0.0708855	0.3574	0.333206	Nln	1
GO:0099022	GO:0099022	vesicle tethering	1/283	6/23239	0.0708855	0.3574	0.333206	5730455P16Rik	1
GO:1900747	GO:1900747	negative regulation of vascular endothelial growth factor signaling pathway	1/283	6/23239	0.0708855	0.3574	0.333206	Sema6a	1
GO:1901098	GO:1901098	positive regulation of autophagosome maturation	1/283	6/23239	0.0708855	0.3574	0.333206	Fyco1	1
GO:1901525	GO:1901525	negative regulation of mitophagy	1/283	6/23239	0.0708855	0.3574	0.333206	Usp30	1
GO:1901723	GO:1901723	negative regulation of cell proliferation involved in kidney development	1/283	6/23239	0.0708855	0.3574	0.333206	Bmp4	1
GO:1901727	GO:1901727	positive regulation of histone deacetylase activity	1/283	6/23239	0.0708855	0.3574	0.333206	BC004004	1
GO:1902774	GO:1902774	late endosome to lysosome transport	1/283	6/23239	0.0708855	0.3574	0.333206	Snapin	1
GO:1904751	GO:1904751	positive regulation of protein localization to nucleolus	1/283	6/23239	0.0708855	0.3574	0.333206	Mcrs1	1
GO:1905165	GO:1905165	regulation of lysosomal protein catabolic process	1/283	6/23239	0.0708855	0.3574	0.333206	Ldlr	1
GO:1905651	GO:1905651	regulation of artery morphogenesis	1/283	6/23239	0.0708855	0.3574	0.333206	Ephb4	1
GO:2000416	GO:2000416	regulation of eosinophil migration	1/283	6/23239	0.0708855	0.3574	0.333206	Cd300a	1
GO:0010256	GO:0010256	endomembrane system organization	8/283	356/23239	0.0708895	0.3574	0.333206	Vrk1/Syngr1/Vti1a/Stx6/Tmed1/Cog7/Sun1/Coro7	8
GO:0006486	GO:0006486	protein glycosylation	5/283	181/23239	0.0709922	0.3574	0.333206	Fut1/Cog7/Dpy19l3/St3gal5/B3gnt8	5
GO:0016331	GO:0016331	morphogenesis of embryonic epithelium	5/283	181/23239	0.0709922	0.3574	0.333206	Ift52/Bmp4/Fzd6/Ptk7/Mthfd1l	5
GO:0043413	GO:0043413	macromolecule glycosylation	5/283	181/23239	0.0709922	0.3574	0.333206	Fut1/Cog7/Dpy19l3/St3gal5/B3gnt8	5
GO:0043491	GO:0043491	protein kinase B signaling	5/283	181/23239	0.0709922	0.3574	0.333206	Tek/Igfbp5/Inpp5f/Cx3cr1/Kdr	5
GO:0003401	GO:0003401	axis elongation	2/283	36/23239	0.0710266	0.3574	0.333206	Bmp4/Ptk7	2
GO:0032008	GO:0032008	positive regulation of TOR signaling	2/283	36/23239	0.0710266	0.3574	0.333206	Mlst8/Kdr	2
GO:0045197	GO:0045197	establishment or maintenance of epithelial cell apical/basal polarity	2/283	36/23239	0.0710266	0.3574	0.333206	Ptk7/Prickle2	2
GO:0045954	GO:0045954	positive regulation of natural killer cell mediated cytotoxicity	2/283	36/23239	0.0710266	0.3574	0.333206	Stat5a/Il18rap	2
GO:0048169	GO:0048169	regulation of long-term neuronal synaptic plasticity	2/283	36/23239	0.0710266	0.3574	0.333206	Syngr1/Kdr	2
GO:0048710	GO:0048710	regulation of astrocyte differentiation	2/283	36/23239	0.0710266	0.3574	0.333206	Il6st/Ldlr	2
GO:0050919	GO:0050919	negative chemotaxis	2/283	36/23239	0.0710266	0.3574	0.333206	Sema4f/Sema6a	2
GO:0060071	GO:0060071	Wnt signaling pathway, planar cell polarity pathway	2/283	36/23239	0.0710266	0.3574	0.333206	Fzd6/Ptk7	2
GO:0061384	GO:0061384	heart trabecula morphogenesis	2/283	36/23239	0.0710266	0.3574	0.333206	Tek/Fhl2	2
GO:0099174	GO:0099174	regulation of presynapse organization	2/283	36/23239	0.0710266	0.3574	0.333206	Cbln1/Ntng2	2
GO:0016055	GO:0016055	Wnt signaling pathway	9/283	418/23239	0.0711138	0.3574	0.333206	Rspo3/Sfrp4/Amer2/Fzd6/Ptk7/Plpp3/Ptpro/Nphp3/Rspo2	9
GO:0003279	GO:0003279	cardiac septum development	4/283	128/23239	0.0715274	0.3574	0.333206	Bmp4/Ptk7/Nphp3/Smad6	4
GO:0046822	GO:0046822	regulation of nucleocytoplasmic transport	4/283	128/23239	0.0715274	0.3574	0.333206	Jup/Tek/Bmp4/Khdrbs1	4
GO:0060271	GO:0060271	cilium assembly	7/283	297/23239	0.0721724	0.3574	0.333206	Ift52/Sept4/Tbc1d7/Kif24/Nphp3/Ofd1/Sept9	7
GO:0072001	GO:0072001	renal system development	7/283	297/23239	0.0721724	0.3574	0.333206	Tek/Bmp4/Itga8/Ptpro/Nphp3/Dchs1/Smad6	7
GO:0061564	GO:0061564	axon development	10/283	483/23239	0.0726846	0.3574	0.333206	Sema4f/Scn1b/Sema6a/Nrcam/Aatk/Ptpro/Ntng2/Tbce/Inpp5f/Plppr4	10
GO:0198738	GO:0198738	cell-cell signaling by wnt	9/283	420/23239	0.0727755	0.3574	0.333206	Rspo3/Sfrp4/Amer2/Fzd6/Ptk7/Plpp3/Ptpro/Nphp3/Rspo2	9
GO:0001763	GO:0001763	morphogenesis of a branching structure	6/283	239/23239	0.0729283	0.3574	0.333206	Tek/Rspo3/Bmp4/Dchs1/Rspo2/Kdr	6
GO:0015850	GO:0015850	organic hydroxy compound transport	6/283	239/23239	0.0729283	0.3574	0.333206	Soat2/Ldlr/Aqp9/Cd300a/Ldlrap1/Syt15	6
GO:0010821	GO:0010821	regulation of mitochondrion organization	4/283	129/23239	0.0731447	0.3574	0.333206	Hk2/Slc35f6/Usp30/Kdr	4
GO:0061025	GO:0061025	membrane fusion	4/283	129/23239	0.0731447	0.3574	0.333206	Mx1/Snapin/Vti1a/Stx6	4
GO:0007249	GO:0007249	I-kappaB kinase/NF-kappaB signaling	5/283	183/23239	0.0736406	0.3574	0.333206	Edar/Ikbkg/Elp1/Sirpa/Cx3cr1	5
GO:0048754	GO:0048754	branching morphogenesis of an epithelial tube	5/283	183/23239	0.0736406	0.3574	0.333206	Tek/Bmp4/Dchs1/Rspo2/Kdr	5
GO:0050870	GO:0050870	positive regulation of T cell activation	5/283	183/23239	0.0736406	0.3574	0.333206	Stat5a/Il6st/Ephb4/Fadd/Sirpa	5
GO:0001782	GO:0001782	B cell homeostasis	2/283	37/23239	0.0745007	0.3574	0.333206	Ikbkg/Tnfrsf13b	2
GO:0002717	GO:0002717	positive regulation of natural killer cell mediated immunity	2/283	37/23239	0.0745007	0.3574	0.333206	Stat5a/Il18rap	2
GO:0006636	GO:0006636	unsaturated fatty acid biosynthetic process	2/283	37/23239	0.0745007	0.3574	0.333206	Scd2/Hpgds	2
GO:0030225	GO:0030225	macrophage differentiation	2/283	37/23239	0.0745007	0.3574	0.333206	Bmp4/Fadd	2
GO:0030513	GO:0030513	positive regulation of BMP signaling pathway	2/283	37/23239	0.0745007	0.3574	0.333206	Bmp4/Kdr	2
GO:0035850	GO:0035850	epithelial cell differentiation involved in kidney development	2/283	37/23239	0.0745007	0.3574	0.333206	Bmp4/Ptpro	2
GO:0045684	GO:0045684	positive regulation of epidermis development	2/283	37/23239	0.0745007	0.3574	0.333206	Sfrp4/Bmp4	2
GO:0045851	GO:0045851	pH reduction	2/283	37/23239	0.0745007	0.3574	0.333206	Snapin/Atp6v0a1	2
GO:0048255	GO:0048255	mRNA stabilization	2/283	37/23239	0.0745007	0.3574	0.333206	Hnrnpd/Cirbp	2
GO:0048846	GO:0048846	axon extension involved in axon guidance	2/283	37/23239	0.0745007	0.3574	0.333206	Sema4f/Sema6a	2
GO:0061900	GO:0061900	glial cell activation	2/283	37/23239	0.0745007	0.3574	0.333206	Ldlr/Cx3cr1	2
GO:0071825	GO:0071825	protein-lipid complex subunit organization	2/283	37/23239	0.0745007	0.3574	0.333206	Lpl/Soat2	2
GO:1902284	GO:1902284	neuron projection extension involved in neuron projection guidance	2/283	37/23239	0.0745007	0.3574	0.333206	Sema4f/Sema6a	2
GO:0051928	GO:0051928	positive regulation of calcium ion transport	4/283	130/23239	0.0747805	0.3574	0.333206	Cacna1d/Bmp4/Nipsnap2/Aplnr	4
GO:0010876	GO:0010876	lipid localization	8/283	361/23239	0.0754672	0.3574	0.333206	Stat5a/Lpl/Soat2/Ldlr/Aqp9/Stoml1/Hrh2/Ldlrap1	8
GO:0034333	GO:0034333	adherens junction assembly	3/283	81/23239	0.076362	0.3574	0.333206	Tek/Ptk2b/Kdr	3
GO:0042306	GO:0042306	regulation of protein import into nucleus	3/283	81/23239	0.076362	0.3574	0.333206	Jup/Tek/Bmp4	3
GO:1901888	GO:1901888	regulation of cell junction assembly	3/283	81/23239	0.076362	0.3574	0.333206	Tek/Nphp1/Kdr	3
GO:0001819	GO:0001819	positive regulation of cytokine production	9/283	425/23239	0.0770344	0.3574	0.333206	Stat5a/Tek/Lpl/Flt4/Afap1l2/Polr3c/Fadd/Aim2/Cd84	9
GO:0019932	GO:0019932	second-messenger-mediated signaling	9/283	425/23239	0.0770344	0.3574	0.333206	Fhl2/Cacna1d/Rgs2/Adgrl2/Camkk2/Aplnr/Cx3cr1/Ptk2b/Kdr	9
GO:0042063	GO:0042063	gliogenesis	7/283	302/23239	0.077303	0.3574	0.333206	Il6st/Bmp4/Plpp3/Eif2b3/Ldlr/Gpc1/Sun1	7
GO:0120031	GO:0120031	plasma membrane bounded cell projection assembly	10/283	489/23239	0.0774309	0.3574	0.333206	Def8/Ift52/Sept4/Tbc1d7/Kif24/Ptpro/Nphp3/Palm/Ofd1/Sept9	10
GO:0002285	GO:0002285	lymphocyte activation involved in immune response	5/283	186/23239	0.0777131	0.3574	0.333206	Atad5/Cd180/6030468B19Rik/Shld2/Ptk2b	5
GO:0046328	GO:0046328	regulation of JNK cascade	5/283	186/23239	0.0777131	0.3574	0.333206	Edar/Flt4/Sfrp4/Sirpa/Ptk2b	5
GO:0002686	GO:0002686	negative regulation of leukocyte migration	2/283	38/23239	0.0780282	0.3574	0.333206	Mmp28/Cd300a	2
GO:0009409	GO:0009409	response to cold	2/283	38/23239	0.0780282	0.3574	0.333206	Rbm3/Cirbp	2
GO:0035774	GO:0035774	positive regulation of insulin secretion involved in cellular response to glucose stimulus	2/283	38/23239	0.0780282	0.3574	0.333206	Cacna1d/Gpr27	2
GO:0045191	GO:0045191	regulation of isotype switching	2/283	38/23239	0.0780282	0.3574	0.333206	Atad5/Shld2	2
GO:0046006	GO:0046006	regulation of activated T cell proliferation	2/283	38/23239	0.0780282	0.3574	0.333206	Stat5a/Fadd	2
GO:0046460	GO:0046460	neutral lipid biosynthetic process	2/283	38/23239	0.0780282	0.3574	0.333206	Lpl/Ldlr	2
GO:0046463	GO:0046463	acylglycerol biosynthetic process	2/283	38/23239	0.0780282	0.3574	0.333206	Lpl/Ldlr	2
GO:0090175	GO:0090175	regulation of establishment of planar polarity	2/283	38/23239	0.0780282	0.3574	0.333206	Fzd6/Ptk7	2
GO:0150076	GO:0150076	neuroinflammatory response	2/283	38/23239	0.0780282	0.3574	0.333206	Ldlr/Cx3cr1	2
GO:1901021	GO:1901021	positive regulation of calcium ion transmembrane transporter activity	2/283	38/23239	0.0780282	0.3574	0.333206	Bmp4/Nipsnap2	2
GO:2000403	GO:2000403	positive regulation of lymphocyte migration	2/283	38/23239	0.0780282	0.3574	0.333206	Fadd/Ptk2b	2
GO:0001508	GO:0001508	action potential	4/283	132/23239	0.0781074	0.3574	0.333206	Jup/Cacna1d/Scn1b/Nrcam	4
GO:0042303	GO:0042303	molting cycle	4/283	132/23239	0.0781074	0.3574	0.333206	Edar/Fzd6/Igfbp5/Nsdhl	4
GO:0042633	GO:0042633	hair cycle	4/283	132/23239	0.0781074	0.3574	0.333206	Edar/Fzd6/Igfbp5/Nsdhl	4
GO:1900180	GO:1900180	regulation of protein localization to nucleus	4/283	132/23239	0.0781074	0.3574	0.333206	Jup/Tek/Bmp4/Mcrs1	4
GO:0051899	GO:0051899	membrane depolarization	3/283	82/23239	0.0785804	0.3574	0.333206	Cacna1d/Scn1b/Kdr	3
GO:1903035	GO:1903035	negative regulation of response to wounding	3/283	82/23239	0.0785804	0.3574	0.333206	Plau/Tfpi/Inpp5f	3
GO:2001057	GO:2001057	reactive nitrogen species metabolic process	3/283	82/23239	0.0785804	0.3574	0.333206	Sirpa/Cx3cr1/Ptk2b	3
GO:0032147	GO:0032147	activation of protein kinase activity	6/283	244/23239	0.0787711	0.3574	0.333206	Ikbkg/Bmp4/Camkk2/Cd300a/Itga1/Ptk2b	6
GO:0016051	GO:0016051	carbohydrate biosynthetic process	5/283	187/23239	0.0790972	0.3574	0.333206	Nln/Atf3/Chst11/Ptk2b/B3gnt8	5
GO:0009799	GO:0009799	specification of symmetry	4/283	133/23239	0.0797983	0.3574	0.333206	Ift52/Bmp4/Nphp3/Ofd1	4
GO:0055123	GO:0055123	digestive system development	4/283	133/23239	0.0797983	0.3574	0.333206	Bmp4/Nphp3/Hrh2/Dchs1	4
GO:0009100	GO:0009100	glycoprotein metabolic process	7/283	305/23239	0.0804813	0.3574	0.333206	Fut1/Gpc1/Chst11/Cog7/Dpy19l3/St3gal5/B3gnt8	7
GO:0044282	GO:0044282	small molecule catabolic process	7/283	305/23239	0.0804813	0.3574	0.333206	Acsf3/Pex7/Hacl1/Echs1/Bckdk/Haghl/4930438A08Rik	7
GO:0007044	GO:0007044	cell-substrate junction assembly	3/283	83/23239	0.0808267	0.3574	0.333206	Tek/Ptk2b/Kdr	3
GO:0032642	GO:0032642	regulation of chemokine production	3/283	83/23239	0.0808267	0.3574	0.333206	Lpl/Sirpa/Cd84	3
GO:0030010	GO:0030010	establishment of cell polarity	4/283	134/23239	0.0815073	0.3574	0.333206	Ptk7/Prickle2/Coro7/Ptk2b	4
GO:0009395	GO:0009395	phospholipid catabolic process	2/283	39/23239	0.0816071	0.3574	0.333206	Ldlr/Inpp5f	2
GO:0043551	GO:0043551	regulation of phosphatidylinositol 3-kinase activity	2/283	39/23239	0.0816071	0.3574	0.333206	Tek/Ptk2b	2
GO:1903573	GO:1903573	negative regulation of response to endoplasmic reticulum stress	2/283	39/23239	0.0816071	0.3574	0.333206	Ikbkg/Svip	2
GO:0003253	GO:0003253	cardiac neural crest cell migration involved in outflow tract morphogenesis	1/283	7/23239	0.082203	0.3574	0.333206	Bmp4	1
GO:0006573	GO:0006573	valine metabolic process	1/283	7/23239	0.082203	0.3574	0.333206	Stat5a	1
GO:0007021	GO:0007021	tubulin complex assembly	1/283	7/23239	0.082203	0.3574	0.333206	Tbce	1
GO:0009438	GO:0009438	methylglyoxal metabolic process	1/283	7/23239	0.082203	0.3574	0.333206	Haghl	1
GO:0010519	GO:0010519	negative regulation of phospholipase activity	1/283	7/23239	0.082203	0.3574	0.333206	Rgs2	1
GO:0010533	GO:0010533	regulation of activation of Janus kinase activity	1/283	7/23239	0.082203	0.3574	0.333206	Cd300a	1
GO:0010760	GO:0010760	negative regulation of macrophage chemotaxis	1/283	7/23239	0.082203	0.3574	0.333206	Mmp28	1
GO:0010886	GO:0010886	positive regulation of cholesterol storage	1/283	7/23239	0.082203	0.3574	0.333206	Lpl	1
GO:0010890	GO:0010890	positive regulation of sequestering of triglyceride	1/283	7/23239	0.082203	0.3574	0.333206	Lpl	1
GO:0019530	GO:0019530	taurine metabolic process	1/283	7/23239	0.082203	0.3574	0.333206	Stat5a	1
GO:0019614	GO:0019614	catechol-containing compound catabolic process	1/283	7/23239	0.082203	0.3574	0.333206	Maoa	1
GO:0019694	GO:0019694	alkanesulfonate metabolic process	1/283	7/23239	0.082203	0.3574	0.333206	Stat5a	1
GO:0021814	GO:0021814	cell motility involved in cerebral cortex radial glia guided migration	1/283	7/23239	0.082203	0.3574	0.333206	Sun1	1
GO:0032241	GO:0032241	positive regulation of nucleobase-containing compound transport	1/283	7/23239	0.082203	0.3574	0.333206	Khdrbs1	1
GO:0032776	GO:0032776	DNA methylation on cytosine	1/283	7/23239	0.082203	0.3574	0.333206	Dnmt3l	1
GO:0032960	GO:0032960	regulation of inositol trisphosphate biosynthetic process	1/283	7/23239	0.082203	0.3574	0.333206	Ptk2b	1
GO:0033278	GO:0033278	cell proliferation in midbrain	1/283	7/23239	0.082203	0.3574	0.333206	Fzd6	1
GO:0034379	GO:0034379	very-low-density lipoprotein particle assembly	1/283	7/23239	0.082203	0.3574	0.333206	Soat2	1
GO:0035754	GO:0035754	B cell chemotaxis	1/283	7/23239	0.082203	0.3574	0.333206	Ptk2b	1
GO:0035989	GO:0035989	tendon development	1/283	7/23239	0.082203	0.3574	0.333206	Bmp4	1
GO:0042424	GO:0042424	catecholamine catabolic process	1/283	7/23239	0.082203	0.3574	0.333206	Maoa	1
GO:0042908	GO:0042908	xenobiotic transport	1/283	7/23239	0.082203	0.3574	0.333206	Lrrc8d	1
GO:0043987	GO:0043987	histone H3-S10 phosphorylation	1/283	7/23239	0.082203	0.3574	0.333206	Vrk1	1
GO:0044341	GO:0044341	sodium-dependent phosphate transport	1/283	7/23239	0.082203	0.3574	0.333206	Sfrp4	1
GO:0048050	GO:0048050	post-embryonic eye morphogenesis	1/283	7/23239	0.082203	0.3574	0.333206	Kdr	1
GO:0048170	GO:0048170	positive regulation of long-term neuronal synaptic plasticity	1/283	7/23239	0.082203	0.3574	0.333206	Kdr	1
GO:0048702	GO:0048702	embryonic neurocranium morphogenesis	1/283	7/23239	0.082203	0.3574	0.333206	Mthfd1l	1
GO:0051096	GO:0051096	positive regulation of helicase activity	1/283	7/23239	0.082203	0.3574	0.333206	Msh3	1
GO:0060235	GO:0060235	lens induction in camera-type eye	1/283	7/23239	0.082203	0.3574	0.333206	Bmp4	1
GO:0060287	GO:0060287	epithelial cilium movement involved in determination of left/right asymmetry	1/283	7/23239	0.082203	0.3574	0.333206	Ofd1	1
GO:0060372	GO:0060372	regulation of atrial cardiac muscle cell membrane repolarization	1/283	7/23239	0.082203	0.3574	0.333206	Cacna1d	1
GO:0060440	GO:0060440	trachea formation	1/283	7/23239	0.082203	0.3574	0.333206	Bmp4	1
GO:0060449	GO:0060449	bud elongation involved in lung branching	1/283	7/23239	0.082203	0.3574	0.333206	Bmp4	1
GO:0060687	GO:0060687	regulation of branching involved in prostate gland morphogenesis	1/283	7/23239	0.082203	0.3574	0.333206	Bmp4	1
GO:0060897	GO:0060897	neural plate regionalization	1/283	7/23239	0.082203	0.3574	0.333206	Ofd1	1
GO:0061046	GO:0061046	regulation of branching involved in lung morphogenesis	1/283	7/23239	0.082203	0.3574	0.333206	Bmp4	1
GO:0061156	GO:0061156	pulmonary artery morphogenesis	1/283	7/23239	0.082203	0.3574	0.333206	Bmp4	1
GO:0061438	GO:0061438	renal system vasculature morphogenesis	1/283	7/23239	0.082203	0.3574	0.333206	Bmp4	1
GO:0061439	GO:0061439	kidney vasculature morphogenesis	1/283	7/23239	0.082203	0.3574	0.333206	Bmp4	1
GO:0061762	GO:0061762	CAMKK-AMPK signaling cascade	1/283	7/23239	0.082203	0.3574	0.333206	Camkk2	1
GO:0070314	GO:0070314	G1 to G0 transition	1/283	7/23239	0.082203	0.3574	0.333206	Rab11fip4	1
GO:0071351	GO:0071351	cellular response to interleukin-18	1/283	7/23239	0.082203	0.3574	0.333206	Il18rap	1
GO:0071907	GO:0071907	determination of digestive tract left/right asymmetry	1/283	7/23239	0.082203	0.3574	0.333206	Nphp3	1
GO:0072161	GO:0072161	mesenchymal cell differentiation involved in kidney development	1/283	7/23239	0.082203	0.3574	0.333206	Bmp4	1
GO:0072205	GO:0072205	metanephric collecting duct development	1/283	7/23239	0.082203	0.3574	0.333206	Bmp4	1
GO:0072318	GO:0072318	clathrin coat disassembly	1/283	7/23239	0.082203	0.3574	0.333206	Dnajc6	1
GO:0086042	GO:0086042	cardiac muscle cell-cardiac muscle cell adhesion	1/283	7/23239	0.082203	0.3574	0.333206	Jup	1
GO:0090306	GO:0090306	spindle assembly involved in meiosis	1/283	7/23239	0.082203	0.3574	0.333206	Washc5	1
GO:0090520	GO:0090520	sphingolipid mediated signaling pathway	1/283	7/23239	0.082203	0.3574	0.333206	Plpp3	1
GO:0097283	GO:0097283	keratinocyte apoptotic process	1/283	7/23239	0.082203	0.3574	0.333206	Sfrp4	1
GO:0097384	GO:0097384	cellular lipid biosynthetic process	1/283	7/23239	0.082203	0.3574	0.333206	Pex7	1
GO:0097411	GO:0097411	hypoxia-inducible factor-1alpha signaling pathway	1/283	7/23239	0.082203	0.3574	0.333206	Pdk1	1
GO:1901029	GO:1901029	negative regulation of mitochondrial outer membrane permeabilization involved in apoptotic signaling pathway	1/283	7/23239	0.082203	0.3574	0.333206	Slc35f6	1
GO:1901341	GO:1901341	positive regulation of store-operated calcium channel activity	1/283	7/23239	0.082203	0.3574	0.333206	Bmp4	1
GO:1901725	GO:1901725	regulation of histone deacetylase activity	1/283	7/23239	0.082203	0.3574	0.333206	BC004004	1
GO:1902172	GO:1902172	regulation of keratinocyte apoptotic process	1/283	7/23239	0.082203	0.3574	0.333206	Sfrp4	1
GO:1902548	GO:1902548	negative regulation of cellular response to vascular endothelial growth factor stimulus	1/283	7/23239	0.082203	0.3574	0.333206	Sema6a	1
GO:1903069	GO:1903069	regulation of ER-associated ubiquitin-dependent protein catabolic process	1/283	7/23239	0.082203	0.3574	0.333206	Svip	1
GO:1904350	GO:1904350	regulation of protein catabolic process in the vacuole	1/283	7/23239	0.082203	0.3574	0.333206	Ldlr	1
GO:1905050	GO:1905050	positive regulation of metallopeptidase activity	1/283	7/23239	0.082203	0.3574	0.333206	Antxr1	1
GO:1905906	GO:1905906	regulation of amyloid fibril formation	1/283	7/23239	0.082203	0.3574	0.333206	Ldlr	1
GO:1905936	GO:1905936	regulation of germ cell proliferation	1/283	7/23239	0.082203	0.3574	0.333206	Hpgds	1
GO:2000138	GO:2000138	positive regulation of cell proliferation involved in heart morphogenesis	1/283	7/23239	0.082203	0.3574	0.333206	Bmp4	1
GO:2000254	GO:2000254	regulation of male germ cell proliferation	1/283	7/23239	0.082203	0.3574	0.333206	Hpgds	1
GO:2001012	GO:2001012	mesenchymal cell differentiation involved in renal system development	1/283	7/23239	0.082203	0.3574	0.333206	Bmp4	1
GO:2001016	GO:2001016	positive regulation of skeletal muscle cell differentiation	1/283	7/23239	0.082203	0.3574	0.333206	Gpc1	1
GO:0014910	GO:0014910	regulation of smooth muscle cell migration	3/283	84/23239	0.0831007	0.359281	0.334959	Il6st/Plau/Igfbp5	3
GO:0042475	GO:0042475	odontogenesis of dentin-containing tooth	3/283	84/23239	0.0831007	0.359281	0.334959	Edar/Bmp4/Rspo2	3
GO:0070252	GO:0070252	actin-mediated cell contraction	3/283	84/23239	0.0831007	0.359281	0.334959	Jup/Cacna1d/Scn1b	3
GO:0072330	GO:0072330	monocarboxylic acid biosynthetic process	6/283	248/23239	0.0836299	0.359281	0.334959	Hk2/Acsf3/Lpl/Asah2/Scd2/Hpgds	6
GO:0006887	GO:0006887	exocytosis	8/283	370/23239	0.0841472	0.359281	0.334959	Snapin/Mical1/Sept4/Exoc2/Syngr1/Cd300a/Cd84/Syt15	8
GO:0048469	GO:0048469	cell maturation	5/283	191/23239	0.0847648	0.359281	0.334959	Sept4/Nrcam/Washc5/Ptk2b/Kdr	5
GO:0051271	GO:0051271	negative regulation of cellular component movement	7/283	309/23239	0.0848356	0.359281	0.334959	Sema4f/Jup/Sema6a/Mmp28/Igfbp5/Cd300a/Cx3cr1	7
GO:0005996	GO:0005996	monosaccharide metabolic process	6/283	249/23239	0.0848702	0.359281	0.334959	Hk2/Pdk1/Nln/Igfbp5/Atf3/Ganc	6
GO:0009101	GO:0009101	glycoprotein biosynthetic process	6/283	249/23239	0.0848702	0.359281	0.334959	Fut1/Chst11/Cog7/Dpy19l3/St3gal5/B3gnt8	6
GO:0070374	GO:0070374	positive regulation of ERK1 and ERK2 cascade	6/283	249/23239	0.0848702	0.359281	0.334959	Tek/Flt4/Bmp4/Ephb4/Ptk2b/Kdr	6
GO:0009411	GO:0009411	response to UV	4/283	136/23239	0.0849792	0.359281	0.334959	Rhbdd1/Tipin/Uvssa/Cirbp	4
GO:0009791	GO:0009791	post-embryonic development	4/283	136/23239	0.0849792	0.359281	0.334959	Bmp4/Chst11/Tbce/Kdr	4
GO:0050671	GO:0050671	positive regulation of lymphocyte proliferation	4/283	136/23239	0.0849792	0.359281	0.334959	Stat5a/Atad5/Il6st/Fadd	4
GO:0000266	GO:0000266	mitochondrial fission	2/283	40/23239	0.0852356	0.359281	0.334959	Mx1/Kdr	2
GO:0032527	GO:0032527	protein exit from endoplasmic reticulum	2/283	40/23239	0.0852356	0.359281	0.334959	Rhbdd1/Svip	2
GO:0035307	GO:0035307	positive regulation of protein dephosphorylation	2/283	40/23239	0.0852356	0.359281	0.334959	Cd300a/Itga1	2
GO:0045911	GO:0045911	positive regulation of DNA recombination	2/283	40/23239	0.0852356	0.359281	0.334959	Atad5/Shld2	2
GO:0001912	GO:0001912	positive regulation of leukocyte mediated cytotoxicity	3/283	85/23239	0.085402	0.359281	0.334959	Stat5a/Il18rap/Fadd	3
GO:0014032	GO:0014032	neural crest cell development	3/283	85/23239	0.085402	0.359281	0.334959	Sema4f/Sema6a/Bmp4	3
GO:1900182	GO:1900182	positive regulation of protein localization to nucleus	3/283	85/23239	0.085402	0.359281	0.334959	Jup/Tek/Mcrs1	3
GO:0051235	GO:0051235	maintenance of location	7/283	310/23239	0.0859449	0.359281	0.334959	Hk2/Stat5a/Lpl/Arl2bp/Sun1/Aplnr/Ptk2b	7
GO:0045055	GO:0045055	regulated exocytosis	6/283	250/23239	0.0861206	0.359281	0.334959	Snapin/Mical1/Syngr1/Cd300a/Cd84/Syt15	6
GO:0003018	GO:0003018	vascular process in circulatory system	5/283	192/23239	0.0862144	0.359281	0.334959	Rgs2/Hrh2/Smad6/Itga1/Kdr	5
GO:0030308	GO:0030308	negative regulation of cell growth	5/283	192/23239	0.0862144	0.359281	0.334959	Sema4f/Sema6a/Aatk/Rgs2/Cirbp	5
GO:2000377	GO:2000377	regulation of reactive oxygen species metabolic process	5/283	192/23239	0.0862144	0.359281	0.334959	Hk2/Plau/Sirpa/Cx3cr1/Ptk2b	5
GO:0070085	GO:0070085	glycosylation	5/283	193/23239	0.087677	0.359281	0.334959	Fut1/Cog7/Dpy19l3/St3gal5/B3gnt8	5
GO:0003281	GO:0003281	ventricular septum development	3/283	86/23239	0.0877303	0.359281	0.334959	Bmp4/Ptk7/Smad6	3
GO:0006112	GO:0006112	energy reserve metabolic process	3/283	86/23239	0.0877303	0.359281	0.334959	Il6st/Phka2/Epm2a	3
GO:0007229	GO:0007229	integrin-mediated signaling pathway	3/283	86/23239	0.0877303	0.359281	0.334959	Itga8/Itga1/Ptk2b	3
GO:0045685	GO:0045685	regulation of glial cell differentiation	3/283	86/23239	0.0877303	0.359281	0.334959	Il6st/Bmp4/Ldlr	3
GO:1903008	GO:1903008	organelle disassembly	3/283	86/23239	0.0877303	0.359281	0.334959	Hk2/Vrk1/Usp30	3
GO:1903313	GO:1903313	positive regulation of mRNA metabolic process	3/283	86/23239	0.0877303	0.359281	0.334959	Hnrnpd/Rbm3/Cirbp	3
GO:1903524	GO:1903524	positive regulation of blood circulation	3/283	86/23239	0.0877303	0.359281	0.334959	Rgs2/Hrh2/Smad6	3
GO:1904589	GO:1904589	regulation of protein import	3/283	86/23239	0.0877303	0.359281	0.334959	Jup/Tek/Bmp4	3
GO:0032946	GO:0032946	positive regulation of mononuclear cell proliferation	4/283	138/23239	0.0885224	0.359281	0.334959	Stat5a/Atad5/Il6st/Fadd	4
GO:0050728	GO:0050728	negative regulation of inflammatory response	4/283	138/23239	0.0885224	0.359281	0.334959	Enpp3/Ldlr/Sirpa/Cx3cr1	4
GO:0050685	GO:0050685	positive regulation of mRNA processing	2/283	41/23239	0.0889122	0.359281	0.334959	Rbm3/Cirbp	2
GO:0086009	GO:0086009	membrane repolarization	2/283	41/23239	0.0889122	0.359281	0.334959	Cacna1d/Scn1b	2
GO:0099084	GO:0099084	postsynaptic specialization organization	2/283	41/23239	0.0889122	0.359281	0.334959	Cbln1/Ntng2	2
GO:0110111	GO:0110111	negative regulation of animal organ morphogenesis	2/283	41/23239	0.0889122	0.359281	0.334959	Bmp4/Rspo2	2
GO:1903672	GO:1903672	positive regulation of sprouting angiogenesis	2/283	41/23239	0.0889122	0.359281	0.334959	Aplnr/Kdr	2
GO:1903039	GO:1903039	positive regulation of leukocyte cell-cell adhesion	5/283	194/23239	0.0891525	0.359281	0.334959	Stat5a/Il6st/Ephb4/Fadd/Sirpa	5
GO:0032602	GO:0032602	chemokine production	3/283	87/23239	0.0900851	0.359281	0.334959	Lpl/Sirpa/Cd84	3
GO:0007613	GO:0007613	memory	4/283	139/23239	0.0903204	0.359281	0.334959	Itga8/Ldlr/Hrh2/Cx3cr1	4
GO:0050679	GO:0050679	positive regulation of epithelial cell proliferation	5/283	195/23239	0.090641	0.359281	0.334959	Stat5a/Flt4/Bmp4/Aplnr/Kdr	5
GO:0001909	GO:0001909	leukocyte mediated cytotoxicity	4/283	140/23239	0.0921359	0.359281	0.334959	Stat5a/Dnase1l3/Il18rap/Fadd	4
GO:0045017	GO:0045017	glycerolipid biosynthetic process	4/283	140/23239	0.0921359	0.359281	0.334959	Lpl/Ldlr/Pigz/Mppe1	4
GO:0045667	GO:0045667	regulation of osteoblast differentiation	4/283	140/23239	0.0921359	0.359281	0.334959	Il6st/Bmp4/Igfbp5/Smad6	4
GO:0072594	GO:0072594	establishment of protein localization to organelle	8/283	378/23239	0.0923368	0.359281	0.334959	Hk2/Jup/Tek/Pex3/Pex7/Bmp4/Vti1a/Lrsam1	8
GO:0006497	GO:0006497	protein lipidation	3/283	88/23239	0.0924662	0.359281	0.334959	Pigz/Mppe1/Svip	3
GO:0033077	GO:0033077	T cell differentiation in thymus	3/283	88/23239	0.0924662	0.359281	0.334959	Stat5a/Bmp4/Fadd	3
GO:0036503	GO:0036503	ERAD pathway	3/283	88/23239	0.0924662	0.359281	0.334959	Rhbdd1/Ubxn8/Svip	3
GO:0045665	GO:0045665	negative regulation of neuron differentiation	6/283	255/23239	0.0925242	0.359281	0.334959	Sema4f/Snapin/Sema6a/Aatk/Carm1/Inpp5f	6
GO:0006281	GO:0006281	DNA repair	9/283	442/23239	0.0926366	0.359281	0.334959	Msh3/Xrn2/Uvssa/Mcrs1/Smarcal1/Neil3/Alkbh3/Shld2/Nsmce2	9
GO:0003190	GO:0003190	atrioventricular valve formation	1/283	8/23239	0.0933831	0.359281	0.334959	Dchs1	1
GO:0007042	GO:0007042	lysosomal lumen acidification	1/283	8/23239	0.0933831	0.359281	0.334959	Snapin	1
GO:0009113	GO:0009113	purine nucleobase biosynthetic process	1/283	8/23239	0.0933831	0.359281	0.334959	Mthfd1l	1
GO:0009120	GO:0009120	deoxyribonucleoside metabolic process	1/283	8/23239	0.0933831	0.359281	0.334959	Tk2	1
GO:0031666	GO:0031666	positive regulation of lipopolysaccharide-mediated signaling pathway	1/283	8/23239	0.0933831	0.359281	0.334959	Cd180	1
GO:0032377	GO:0032377	regulation of intracellular lipid transport	1/283	8/23239	0.0933831	0.359281	0.334959	Ldlrap1	1
GO:0032380	GO:0032380	regulation of intracellular sterol transport	1/283	8/23239	0.0933831	0.359281	0.334959	Ldlrap1	1
GO:0032383	GO:0032383	regulation of intracellular cholesterol transport	1/283	8/23239	0.0933831	0.359281	0.334959	Ldlrap1	1
GO:0032661	GO:0032661	regulation of interleukin-18 production	1/283	8/23239	0.0933831	0.359281	0.334959	Cd84	1
GO:0033206	GO:0033206	meiotic cytokinesis	1/283	8/23239	0.0933831	0.359281	0.334959	Washc5	1
GO:0034182	GO:0034182	regulation of maintenance of mitotic sister chromatid cohesion	1/283	8/23239	0.0933831	0.359281	0.334959	Nsmce2	1
GO:0034372	GO:0034372	very-low-density lipoprotein particle remodeling	1/283	8/23239	0.0933831	0.359281	0.334959	Lpl	1
GO:0035247	GO:0035247	peptidyl-arginine omega-N-methylation	1/283	8/23239	0.0933831	0.359281	0.334959	Carm1	1
GO:0035404	GO:0035404	histone-serine phosphorylation	1/283	8/23239	0.0933831	0.359281	0.334959	Vrk1	1
GO:0038089	GO:0038089	positive regulation of cell migration by vascular endothelial growth factor signaling pathway	1/283	8/23239	0.0933831	0.359281	0.334959	Kdr	1
GO:0045842	GO:0045842	positive regulation of mitotic metaphase/anaphase transition	1/283	8/23239	0.0933831	0.359281	0.334959	Nsmce2	1
GO:0046958	GO:0046958	nonassociative learning	1/283	8/23239	0.0933831	0.359281	0.334959	Epm2a	1
GO:0048102	GO:0048102	autophagic cell death	1/283	8/23239	0.0933831	0.359281	0.334959	Acp2	1
GO:0048280	GO:0048280	vesicle fusion with Golgi apparatus	1/283	8/23239	0.0933831	0.359281	0.334959	Vti1a	1
GO:0051581	GO:0051581	negative regulation of neurotransmitter uptake	1/283	8/23239	0.0933831	0.359281	0.334959	Rgs2	1
GO:0060027	GO:0060027	convergent extension involved in gastrulation	1/283	8/23239	0.0933831	0.359281	0.334959	Nphp3	1
GO:0060087	GO:0060087	relaxation of vascular smooth muscle	1/283	8/23239	0.0933831	0.359281	0.334959	Rgs2	1
GO:0060363	GO:0060363	cranial suture morphogenesis	1/283	8/23239	0.0933831	0.359281	0.334959	Bmp4	1
GO:0060371	GO:0060371	regulation of atrial cardiac muscle cell membrane depolarization	1/283	8/23239	0.0933831	0.359281	0.334959	Scn1b	1
GO:0060534	GO:0060534	trachea cartilage development	1/283	8/23239	0.0933831	0.359281	0.334959	Rspo2	1
GO:0060677	GO:0060677	ureteric bud elongation	1/283	8/23239	0.0933831	0.359281	0.334959	Bmp4	1
GO:0070235	GO:0070235	regulation of activation-induced cell death of T cells	1/283	8/23239	0.0933831	0.359281	0.334959	Fadd	1
GO:0071649	GO:0071649	regulation of chemokine (C-C motif) ligand 5 production	1/283	8/23239	0.0933831	0.359281	0.334959	Sirpa	1
GO:0072050	GO:0072050	S-shaped body morphogenesis	1/283	8/23239	0.0933831	0.359281	0.334959	Bmp4	1
GO:0072319	GO:0072319	vesicle uncoating	1/283	8/23239	0.0933831	0.359281	0.334959	Dnajc6	1
GO:0072553	GO:0072553	terminal button organization	1/283	8/23239	0.0933831	0.359281	0.334959	Snapin	1
GO:0090237	GO:0090237	regulation of arachidonic acid secretion	1/283	8/23239	0.0933831	0.359281	0.334959	Hrh2	1
GO:1900454	GO:1900454	positive regulation of long-term synaptic depression	1/283	8/23239	0.0933831	0.359281	0.334959	Cbln1	1
GO:1901201	GO:1901201	regulation of extracellular matrix assembly	1/283	8/23239	0.0933831	0.359281	0.334959	Antxr1	1
GO:1901642	GO:1901642	nucleoside transmembrane transport	1/283	8/23239	0.0933831	0.359281	0.334959	Slc29a3	1
GO:1901970	GO:1901970	positive regulation of mitotic sister chromatid separation	1/283	8/23239	0.0933831	0.359281	0.334959	Nsmce2	1
GO:1903147	GO:1903147	negative regulation of autophagy of mitochondrion	1/283	8/23239	0.0933831	0.359281	0.334959	Usp30	1
GO:1904153	GO:1904153	negative regulation of retrograde protein transport, ER to cytosol	1/283	8/23239	0.0933831	0.359281	0.334959	Svip	1
GO:1904415	GO:1904415	regulation of xenophagy	1/283	8/23239	0.0933831	0.359281	0.334959	Lrsam1	1
GO:1904417	GO:1904417	positive regulation of xenophagy	1/283	8/23239	0.0933831	0.359281	0.334959	Lrsam1	1
GO:1904749	GO:1904749	regulation of protein localization to nucleolus	1/283	8/23239	0.0933831	0.359281	0.334959	Mcrs1	1
GO:1905522	GO:1905522	negative regulation of macrophage migration	1/283	8/23239	0.0933831	0.359281	0.334959	Mmp28	1
GO:2000192	GO:2000192	negative regulation of fatty acid transport	1/283	8/23239	0.0933831	0.359281	0.334959	Hrh2	1
GO:0002700	GO:0002700	regulation of production of molecular mediator of immune response	4/283	141/23239	0.0939687	0.359281	0.334959	Tek/Atad5/6030468B19Rik/Shld2	4
GO:0002824	GO:0002824	positive regulation of adaptive immune response based on somatic recombination of immune receptors built from immunoglobulin superfamily domains	4/283	141/23239	0.0939687	0.359281	0.334959	Atad5/6030468B19Rik/Fadd/Shld2	4
GO:0002831	GO:0002831	regulation of response to biotic stimulus	4/283	141/23239	0.0939687	0.359281	0.334959	Cd180/Lrsam1/Aim2/Cd84	4
GO:0035637	GO:0035637	multicellular organismal signaling	4/283	141/23239	0.0939687	0.359281	0.334959	Jup/Cacna1d/Scn1b/Nrcam	4
GO:0050715	GO:0050715	positive regulation of cytokine secretion	4/283	141/23239	0.0939687	0.359281	0.334959	Tek/Lpl/Aim2/Cd84	4
GO:0072006	GO:0072006	nephron development	4/283	141/23239	0.0939687	0.359281	0.334959	Tek/Bmp4/Ptpro/Dchs1	4
GO:0003012	GO:0003012	muscle system process	8/283	380/23239	0.0944537	0.359281	0.334959	Jup/Cacna1d/Scn1b/Gtf2ird1/Igfbp5/Rgs2/Tbce/Inpp5f	8
GO:0034446	GO:0034446	substrate adhesion-dependent cell spreading	3/283	89/23239	0.0948732	0.359281	0.334959	Tek/Itga8/Antxr1	3
GO:0050727	GO:0050727	regulation of inflammatory response	7/283	318/23239	0.0951163	0.359281	0.334959	Stat5a/Enpp3/Dnase1l3/Ldlr/Sirpa/Cdk19/Cx3cr1	7
GO:0007005	GO:0007005	mitochondrion organization	9/283	445/23239	0.0955697	0.359281	0.334959	Mx1/Hk2/Aifm2/Sept4/Slc35f6/Usp30/Afg3l1/Tk2/Kdr	9
GO:0007292	GO:0007292	female gamete generation	4/283	142/23239	0.0958188	0.359281	0.334959	Plau/Washc5/Gas2/Ptk2b	4
GO:0045216	GO:0045216	cell-cell junction organization	4/283	142/23239	0.0958188	0.359281	0.334959	Jup/Nphp1/Ptpro/Cldn5	4
GO:0003416	GO:0003416	endochondral bone growth	2/283	43/23239	0.0964024	0.359281	0.334959	Carm1/Kdr	2
GO:0006695	GO:0006695	cholesterol biosynthetic process	2/283	43/23239	0.0964024	0.359281	0.334959	Hsd17b7/Nsdhl	2
GO:0043489	GO:0043489	RNA stabilization	2/283	43/23239	0.0964024	0.359281	0.334959	Hnrnpd/Cirbp	2
GO:0070232	GO:0070232	regulation of T cell apoptotic process	2/283	43/23239	0.0964024	0.359281	0.334959	Bmp4/Fadd	2
GO:1902893	GO:1902893	regulation of pri-miRNA transcription by RNA polymerase II	2/283	43/23239	0.0964024	0.359281	0.334959	Bmp4/Smad6	2
GO:0006906	GO:0006906	vesicle fusion	3/283	90/23239	0.0973058	0.359281	0.334959	Snapin/Vti1a/Stx6	3
GO:0014031	GO:0014031	mesenchymal cell development	3/283	90/23239	0.0973058	0.359281	0.334959	Sema4f/Sema6a/Bmp4	3
GO:0032526	GO:0032526	response to retinoic acid	3/283	90/23239	0.0973058	0.359281	0.334959	Tek/Ptk7/Ptk2b	3
GO:0043535	GO:0043535	regulation of blood vessel endothelial cell migration	3/283	90/23239	0.0973058	0.359281	0.334959	Jup/Stat5a/Kdr	3
GO:0072073	GO:0072073	kidney epithelium development	4/283	143/23239	0.0976859	0.359281	0.334959	Bmp4/Ptpro/Dchs1/Smad6	4
GO:0007254	GO:0007254	JNK cascade	5/283	200/23239	0.0982745	0.359281	0.334959	Edar/Flt4/Sfrp4/Sirpa/Ptk2b	5
GO:0007409	GO:0007409	axonogenesis	9/283	448/23239	0.0985565	0.359281	0.334959	Sema4f/Scn1b/Sema6a/Nrcam/Aatk/Ptpro/Ntng2/Tbce/Plppr4	9
GO:0048705	GO:0048705	skeletal system morphogenesis	6/283	260/23239	0.0991784	0.359281	0.334959	Pex7/Sfrp4/Bmp4/Carm1/Chst11/Mthfd1l	6
GO:0070665	GO:0070665	positive regulation of leukocyte proliferation	4/283	144/23239	0.0995701	0.359281	0.334959	Stat5a/Atad5/Il6st/Fadd	4
GO:0002027	GO:0002027	regulation of heart rate	3/283	91/23239	0.0997636	0.359281	0.334959	Jup/Cacna1d/Scn1b	3
GO:0014909	GO:0014909	smooth muscle cell migration	3/283	91/23239	0.0997636	0.359281	0.334959	Il6st/Plau/Igfbp5	3
GO:0048864	GO:0048864	stem cell development	3/283	91/23239	0.0997636	0.359281	0.334959	Sema4f/Sema6a/Bmp4	3
GO:0032757	GO:0032757	positive regulation of interleukin-8 production	2/283	44/23239	0.100213	0.359281	0.334959	Afap1l2/Fadd	2
GO:0032873	GO:0032873	negative regulation of stress-activated MAPK cascade	2/283	44/23239	0.100213	0.359281	0.334959	Sfrp4/Sirpa	2
GO:0035088	GO:0035088	establishment or maintenance of apical/basal cell polarity	2/283	44/23239	0.100213	0.359281	0.334959	Ptk7/Prickle2	2
GO:0043039	GO:0043039	tRNA aminoacylation	2/283	44/23239	0.100213	0.359281	0.334959	Qrsl1/Iars2	2
GO:0061245	GO:0061245	establishment or maintenance of bipolar cell polarity	2/283	44/23239	0.100213	0.359281	0.334959	Ptk7/Prickle2	2
GO:0061912	GO:0061912	selective autophagy	2/283	44/23239	0.100213	0.359281	0.334959	Lrsam1/Usp30	2
GO:0070303	GO:0070303	negative regulation of stress-activated protein kinase signaling cascade	2/283	44/23239	0.100213	0.359281	0.334959	Sfrp4/Sirpa	2
GO:1902653	GO:1902653	secondary alcohol biosynthetic process	2/283	44/23239	0.100213	0.359281	0.334959	Hsd17b7/Nsdhl	2
GO:1903727	GO:1903727	positive regulation of phospholipid metabolic process	2/283	44/23239	0.100213	0.359281	0.334959	Tek/Ptk2b	2
GO:0051924	GO:0051924	regulation of calcium ion transport	6/283	261/23239	0.100539	0.359281	0.334959	Cacna1d/Bmp4/Nipsnap2/Cd84/Aplnr/Ptk2b	6
GO:0060249	GO:0060249	anatomical structure homeostasis	8/283	386/23239	0.10097	0.359281	0.334959	Hnrnpd/Def8/Lipa/Nphp3/Mcrs1/Ptk2b/Nsmce2/Kdr	8
GO:0044782	GO:0044782	cilium organization	7/283	323/23239	0.101115	0.359281	0.334959	Ift52/Sept4/Tbc1d7/Kif24/Nphp3/Ofd1/Sept9	7
GO:0042098	GO:0042098	T cell proliferation	5/283	202/23239	0.101416	0.359281	0.334959	Stat5a/Il6st/Bmp4/Fadd/Vsig4	5
GO:0010675	GO:0010675	regulation of cellular carbohydrate metabolic process	4/283	145/23239	0.101471	0.359281	0.334959	Pdk1/Nln/Igfbp5/Ptk2b	4
GO:0042133	GO:0042133	neurotransmitter metabolic process	4/283	145/23239	0.101471	0.359281	0.334959	Maoa/Sirpa/Cx3cr1/Ptk2b	4
GO:0001570	GO:0001570	vasculogenesis	3/283	92/23239	0.102246	0.359281	0.334959	Tek/Aplnr/Kdr	3
GO:0014033	GO:0014033	neural crest cell differentiation	3/283	92/23239	0.102246	0.359281	0.334959	Sema4f/Sema6a/Bmp4	3
GO:0061640	GO:0061640	cytoskeleton-dependent cytokinesis	3/283	92/23239	0.102246	0.359281	0.334959	Sept4/Washc5/Sept9	3
GO:1901222	GO:1901222	regulation of NIK/NF-kappaB signaling	3/283	92/23239	0.102246	0.359281	0.334959	Edar/Ikbkg/Tek	3
GO:0070838	GO:0070838	divalent metal ion transport	9/283	452/23239	0.102622	0.359281	0.334959	Cacna1d/Bmp4/Slc40a1/Nipsnap2/Cd84/Orai2/Slc39a11/Aplnr/Ptk2b	9
GO:0032635	GO:0032635	interleukin-6 production	4/283	146/23239	0.103389	0.359281	0.334959	Afap1l2/Il18rap/Sirpa/Cd84	4
GO:0034765	GO:0034765	regulation of ion transmembrane transport	9/283	453/23239	0.103653	0.359281	0.334959	Cacna1d/Scn1b/Bmp4/Rgs2/Nipsnap2/Wwp2/Stoml1/Aplnr/Ptk2b	9
GO:0003254	GO:0003254	regulation of membrane depolarization	2/283	45/23239	0.104065	0.359281	0.334959	Scn1b/Kdr	2
GO:0032007	GO:0032007	negative regulation of TOR signaling	2/283	45/23239	0.104065	0.359281	0.334959	Tbc1d7/Epm2a	2
GO:0035196	GO:0035196	production of miRNAs involved in gene silencing by miRNA	2/283	45/23239	0.104065	0.359281	0.334959	Bmp4/Rbm3	2
GO:0043029	GO:0043029	T cell homeostasis	2/283	45/23239	0.104065	0.359281	0.334959	Stat5a/Fadd	2
GO:0043038	GO:0043038	amino acid activation	2/283	45/23239	0.104065	0.359281	0.334959	Qrsl1/Iars2	2
GO:0047496	GO:0047496	vesicle transport along microtubule	2/283	45/23239	0.104065	0.359281	0.334959	Snapin/Fyco1	2
GO:0071526	GO:0071526	semaphorin-plexin signaling pathway	2/283	45/23239	0.104065	0.359281	0.334959	Sema4f/Sema6a	2
GO:0098868	GO:0098868	bone growth	2/283	45/23239	0.104065	0.359281	0.334959	Carm1/Kdr	2
GO:1902373	GO:1902373	negative regulation of mRNA catabolic process	2/283	45/23239	0.104065	0.359281	0.334959	Hnrnpd/Cirbp	2
GO:1902667	GO:1902667	regulation of axon guidance	2/283	45/23239	0.104065	0.359281	0.334959	Sema4f/Sema6a	2
GO:0001547	GO:0001547	antral ovarian follicle growth	1/283	9/23239	0.104428	0.359281	0.334959	Gas2	1
GO:0002084	GO:0002084	protein depalmitoylation	1/283	9/23239	0.104428	0.359281	0.334959	Lyplal1	1
GO:0002741	GO:0002741	positive regulation of cytokine secretion involved in immune response	1/283	9/23239	0.104428	0.359281	0.334959	Tek	1
GO:0003139	GO:0003139	secondary heart field specification	1/283	9/23239	0.104428	0.359281	0.334959	Bmp4	1
GO:0009396	GO:0009396	folic acid-containing compound biosynthetic process	1/283	9/23239	0.104428	0.359281	0.334959	Mthfd1l	1
GO:0010898	GO:0010898	positive regulation of triglyceride catabolic process	1/283	9/23239	0.104428	0.359281	0.334959	Ldlr	1
GO:0010966	GO:0010966	regulation of phosphate transport	1/283	9/23239	0.104428	0.359281	0.334959	Sfrp4	1
GO:0015791	GO:0015791	polyol transport	1/283	9/23239	0.104428	0.359281	0.334959	Aqp9	1
GO:0015810	GO:0015810	aspartate transmembrane transport	1/283	9/23239	0.104428	0.359281	0.334959	Lrrc8d	1
GO:0015858	GO:0015858	nucleoside transport	1/283	9/23239	0.104428	0.359281	0.334959	Slc29a3	1
GO:0021957	GO:0021957	corticospinal tract morphogenesis	1/283	9/23239	0.104428	0.359281	0.334959	Scn1b	1
GO:0034091	GO:0034091	regulation of maintenance of sister chromatid cohesion	1/283	9/23239	0.104428	0.359281	0.334959	Nsmce2	1
GO:0034370	GO:0034370	triglyceride-rich lipoprotein particle remodeling	1/283	9/23239	0.104428	0.359281	0.334959	Lpl	1
GO:0034384	GO:0034384	high-density lipoprotein particle clearance	1/283	9/23239	0.104428	0.359281	0.334959	Ldlr	1
GO:0035878	GO:0035878	nail development	1/283	9/23239	0.104428	0.359281	0.334959	Fzd6	1
GO:0042182	GO:0042182	ketone catabolic process	1/283	9/23239	0.104428	0.359281	0.334959	Haghl	1
GO:0043031	GO:0043031	negative regulation of macrophage activation	1/283	9/23239	0.104428	0.359281	0.334959	Ldlr	1
GO:0043569	GO:0043569	negative regulation of insulin-like growth factor receptor signaling pathway	1/283	9/23239	0.104428	0.359281	0.334959	Igfbp5	1
GO:0045472	GO:0045472	response to ether	1/283	9/23239	0.104428	0.359281	0.334959	Hnrnpd	1
GO:0045586	GO:0045586	regulation of gamma-delta T cell differentiation	1/283	9/23239	0.104428	0.359281	0.334959	Stat5a	1
GO:0046512	GO:0046512	sphingosine biosynthetic process	1/283	9/23239	0.104428	0.359281	0.334959	Asah2	1
GO:0046643	GO:0046643	regulation of gamma-delta T cell activation	1/283	9/23239	0.104428	0.359281	0.334959	Stat5a	1
GO:0050882	GO:0050882	voluntary musculoskeletal movement	1/283	9/23239	0.104428	0.359281	0.334959	Vti1a	1
GO:0051418	GO:0051418	microtubule nucleation by microtubule organizing center	1/283	9/23239	0.104428	0.359281	0.334959	Tubgcp2	1
GO:0060312	GO:0060312	regulation of blood vessel remodeling	1/283	9/23239	0.104428	0.359281	0.334959	Flt4	1
GO:0060592	GO:0060592	mammary gland formation	1/283	9/23239	0.104428	0.359281	0.334959	Bmp4	1
GO:0060717	GO:0060717	chorion development	1/283	9/23239	0.104428	0.359281	0.334959	Dnmt3l	1
GO:0060837	GO:0060837	blood vessel endothelial cell differentiation	1/283	9/23239	0.104428	0.359281	0.334959	Kdr	1
GO:0060896	GO:0060896	neural plate pattern specification	1/283	9/23239	0.104428	0.359281	0.334959	Ofd1	1
GO:0061004	GO:0061004	pattern specification involved in kidney development	1/283	9/23239	0.104428	0.359281	0.334959	Bmp4	1
GO:0070417	GO:0070417	cellular response to cold	1/283	9/23239	0.104428	0.359281	0.334959	Cirbp	1
GO:0070862	GO:0070862	negative regulation of protein exit from endoplasmic reticulum	1/283	9/23239	0.104428	0.359281	0.334959	Svip	1
GO:0071609	GO:0071609	chemokine (C-C motif) ligand 5 production	1/283	9/23239	0.104428	0.359281	0.334959	Sirpa	1
GO:0072015	GO:0072015	glomerular visceral epithelial cell development	1/283	9/23239	0.104428	0.359281	0.334959	Bmp4	1
GO:0072048	GO:0072048	renal system pattern specification	1/283	9/23239	0.104428	0.359281	0.334959	Bmp4	1
GO:0072217	GO:0072217	negative regulation of metanephros development	1/283	9/23239	0.104428	0.359281	0.334959	Bmp4	1
GO:0072310	GO:0072310	glomerular epithelial cell development	1/283	9/23239	0.104428	0.359281	0.334959	Bmp4	1
GO:0072674	GO:0072674	multinuclear osteoclast differentiation	1/283	9/23239	0.104428	0.359281	0.334959	Tcta	1
GO:0072683	GO:0072683	T cell extravasation	1/283	9/23239	0.104428	0.359281	0.334959	Fadd	1
GO:0086015	GO:0086015	SA node cell action potential	1/283	9/23239	0.104428	0.359281	0.334959	Cacna1d	1
GO:0086018	GO:0086018	SA node cell to atrial cardiac muscle cell signaling	1/283	9/23239	0.104428	0.359281	0.334959	Cacna1d	1
GO:0086070	GO:0086070	SA node cell to atrial cardiac muscle cell communication	1/283	9/23239	0.104428	0.359281	0.334959	Cacna1d	1
GO:0090037	GO:0090037	positive regulation of protein kinase C signaling	1/283	9/23239	0.104428	0.359281	0.334959	Flt4	1
GO:0090045	GO:0090045	positive regulation of deacetylase activity	1/283	9/23239	0.104428	0.359281	0.334959	BC004004	1
GO:0090148	GO:0090148	membrane fission	1/283	9/23239	0.104428	0.359281	0.334959	Mx1	1
GO:0090286	GO:0090286	cytoskeletal anchoring at nuclear membrane	1/283	9/23239	0.104428	0.359281	0.334959	Sun1	1
GO:0098734	GO:0098734	macromolecule depalmitoylation	1/283	9/23239	0.104428	0.359281	0.334959	Lyplal1	1
GO:0099004	GO:0099004	calmodulin dependent kinase signaling pathway	1/283	9/23239	0.104428	0.359281	0.334959	Camkk2	1
GO:0099624	GO:0099624	atrial cardiac muscle cell membrane repolarization	1/283	9/23239	0.104428	0.359281	0.334959	Cacna1d	1
GO:1900165	GO:1900165	negative regulation of interleukin-6 secretion	1/283	9/23239	0.104428	0.359281	0.334959	Cd84	1
GO:1902101	GO:1902101	positive regulation of metaphase/anaphase transition of cell cycle	1/283	9/23239	0.104428	0.359281	0.334959	Nsmce2	1
GO:1902563	GO:1902563	regulation of neutrophil activation	1/283	9/23239	0.104428	0.359281	0.334959	Cd300a	1
GO:1903054	GO:1903054	negative regulation of extracellular matrix organization	1/283	9/23239	0.104428	0.359281	0.334959	Antxr1	1
GO:1903589	GO:1903589	positive regulation of blood vessel endothelial cell proliferation involved in sprouting angiogenesis	1/283	9/23239	0.104428	0.359281	0.334959	Aplnr	1
GO:1903800	GO:1903800	positive regulation of production of miRNAs involved in gene silencing by miRNA	1/283	9/23239	0.104428	0.359281	0.334959	Bmp4	1
GO:1905146	GO:1905146	lysosomal protein catabolic process	1/283	9/23239	0.104428	0.359281	0.334959	Ldlr	1
GO:2000051	GO:2000051	negative regulation of non-canonical Wnt signaling pathway	1/283	9/23239	0.104428	0.359281	0.334959	Sfrp4	1
GO:2001135	GO:2001135	regulation of endocytic recycling	1/283	9/23239	0.104428	0.359281	0.334959	Inpp5f	1
GO:2001179	GO:2001179	regulation of interleukin-10 secretion	1/283	9/23239	0.104428	0.359281	0.334959	Cd84	1
GO:2001214	GO:2001214	positive regulation of vasculogenesis	1/283	9/23239	0.104428	0.359281	0.334959	Kdr	1
GO:0031346	GO:0031346	positive regulation of cell projection organization	9/283	454/23239	0.104691	0.359281	0.334959	Def8/Scn1b/Bmp4/Washc5/Ptk7/Rgs2/Palm/Sept9/Ptk2b	9
GO:0006892	GO:0006892	post-Golgi vesicle-mediated transport	3/283	93/23239	0.104753	0.359281	0.334959	Exoc2/Vti1a/Lyplal1	3
GO:0009062	GO:0009062	fatty acid catabolic process	3/283	93/23239	0.104753	0.359281	0.334959	Pex7/Hacl1/Echs1	3
GO:0042158	GO:0042158	lipoprotein biosynthetic process	3/283	93/23239	0.104753	0.359281	0.334959	Pigz/Mppe1/Svip	3
GO:0040013	GO:0040013	negative regulation of locomotion	7/283	326/23239	0.104811	0.359281	0.334959	Sema4f/Jup/Sema6a/Mmp28/Igfbp5/Cd300a/Cx3cr1	7
GO:0032680	GO:0032680	regulation of tumor necrosis factor production	4/283	147/23239	0.105323	0.360011	0.335641	Fadd/Sirpa/Cd84/Cx3cr1	4
GO:0046660	GO:0046660	female sex differentiation	4/283	147/23239	0.105323	0.360011	0.335641	Stat5a/Bmp4/Gas2/Kdr	4
GO:0051250	GO:0051250	negative regulation of lymphocyte activation	4/283	147/23239	0.105323	0.360011	0.335641	Tnfrsf13b/Bmp4/Cd300a/Vsig4	4
GO:0072511	GO:0072511	divalent inorganic cation transport	9/283	455/23239	0.105734	0.360774	0.336351	Cacna1d/Bmp4/Slc40a1/Nipsnap2/Cd84/Orai2/Slc39a11/Aplnr/Ptk2b	9
GO:0010810	GO:0010810	regulation of cell-substrate adhesion	5/283	205/23239	0.106222	0.360774	0.336351	Jup/Tek/Plau/Ptk2b/Kdr	5
GO:0002821	GO:0002821	positive regulation of adaptive immune response	4/283	148/23239	0.107274	0.360774	0.336351	Atad5/6030468B19Rik/Fadd/Shld2	4
GO:0003206	GO:0003206	cardiac chamber morphogenesis	4/283	148/23239	0.107274	0.360774	0.336351	Tek/Fhl2/Bmp4/Smad6	4
GO:0007200	GO:0007200	phospholipase C-activating G protein-coupled receptor signaling pathway	3/283	94/23239	0.107284	0.360774	0.336351	Lpar6/Cx3cr1/Gpr27	3
GO:0030279	GO:0030279	negative regulation of ossification	3/283	94/23239	0.107284	0.360774	0.336351	Igfbp5/Smad6/Ptk2b	3
GO:0045445	GO:0045445	myoblast differentiation	3/283	94/23239	0.107284	0.360774	0.336351	Asb2/Bmp4/Plekhm3	3
GO:0043900	GO:0043900	regulation of multi-organism process	8/283	392/23239	0.107733	0.360774	0.336351	Oas1c/Exoc2/Cd180/Plau/Lrsam1/Hpgds/Aim2/Cd84	8
GO:0070997	GO:0070997	neuron death	8/283	392/23239	0.107733	0.360774	0.336351	Nqo1/Plau/Aatk/Fadd/Itga1/Cx3cr1/Ptk2b/Kdr	8
GO:0007157	GO:0007157	heterophilic cell-cell adhesion via plasma membrane cell adhesion molecules	2/283	46/23239	0.107956	0.360774	0.336351	Cbln1/Dchs1	2
GO:0033120	GO:0033120	positive regulation of RNA splicing	2/283	46/23239	0.107956	0.360774	0.336351	Rbm3/Cirbp	2
GO:0045907	GO:0045907	positive regulation of vasoconstriction	2/283	46/23239	0.107956	0.360774	0.336351	Hrh2/Smad6	2
GO:0048536	GO:0048536	spleen development	2/283	46/23239	0.107956	0.360774	0.336351	Slc40a1/Fadd	2
GO:0050798	GO:0050798	activated T cell proliferation	2/283	46/23239	0.107956	0.360774	0.336351	Stat5a/Fadd	2
GO:0090102	GO:0090102	cochlea development	2/283	46/23239	0.107956	0.360774	0.336351	Ptk7/Dchs1	2
GO:0032640	GO:0032640	tumor necrosis factor production	4/283	149/23239	0.109241	0.360774	0.336351	Fadd/Sirpa/Cd84/Cx3cr1	4
GO:1903169	GO:1903169	regulation of calcium ion transmembrane transport	4/283	149/23239	0.109241	0.360774	0.336351	Bmp4/Nipsnap2/Aplnr/Ptk2b	4
GO:1903555	GO:1903555	regulation of tumor necrosis factor superfamily cytokine production	4/283	149/23239	0.109241	0.360774	0.336351	Fadd/Sirpa/Cd84/Cx3cr1	4
GO:0007006	GO:0007006	mitochondrial membrane organization	3/283	95/23239	0.109839	0.360774	0.336351	Hk2/Slc35f6/Afg3l1	3
GO:0007173	GO:0007173	epidermal growth factor receptor signaling pathway	3/283	95/23239	0.109839	0.360774	0.336351	Afap1l2/Itga1/Ptk2b	3
GO:0043502	GO:0043502	regulation of muscle adaptation	3/283	95/23239	0.109839	0.360774	0.336351	Gtf2ird1/Igfbp5/Rgs2	3
GO:0043648	GO:0043648	dicarboxylic acid metabolic process	3/283	95/23239	0.109839	0.360774	0.336351	Stat5a/Acsf3/Mthfd1l	3
GO:0019221	GO:0019221	cytokine-mediated signaling pathway	7/283	330/23239	0.109852	0.360774	0.336351	Stat5a/Il6st/Il18rap/Fadd/Aim2/Cx3cr1/Ptk2b	7
GO:0003197	GO:0003197	endocardial cushion development	2/283	47/23239	0.111886	0.360774	0.336351	Bmp4/Dchs1	2
GO:0031050	GO:0031050	dsRNA processing	2/283	47/23239	0.111886	0.360774	0.336351	Bmp4/Rbm3	2
GO:0032715	GO:0032715	negative regulation of interleukin-6 production	2/283	47/23239	0.111886	0.360774	0.336351	Sirpa/Cd84	2
GO:0043300	GO:0043300	regulation of leukocyte degranulation	2/283	47/23239	0.111886	0.360774	0.336351	Cd300a/Cd84	2
GO:0043303	GO:0043303	mast cell degranulation	2/283	47/23239	0.111886	0.360774	0.336351	Cd300a/Cd84	2
GO:0070918	GO:0070918	production of small RNA involved in gene silencing by RNA	2/283	47/23239	0.111886	0.360774	0.336351	Bmp4/Rbm3	2
GO:0099054	GO:0099054	presynapse assembly	2/283	47/23239	0.111886	0.360774	0.336351	Cbln1/Ntng2	2
GO:1904036	GO:1904036	negative regulation of epithelial cell apoptotic process	2/283	47/23239	0.111886	0.360774	0.336351	Tek/Kdr	2
GO:2000725	GO:2000725	regulation of cardiac muscle cell differentiation	2/283	47/23239	0.111886	0.360774	0.336351	Bmp4/Rgs2	2
GO:0002444	GO:0002444	myeloid leukocyte mediated immunity	3/283	96/23239	0.112418	0.360774	0.336351	Dnase1l3/Cd300a/Cd84	3
GO:0090174	GO:0090174	organelle membrane fusion	3/283	96/23239	0.112418	0.360774	0.336351	Snapin/Vti1a/Stx6	3
GO:1903426	GO:1903426	regulation of reactive oxygen species biosynthetic process	3/283	96/23239	0.112418	0.360774	0.336351	Sirpa/Cx3cr1/Ptk2b	3
GO:0000910	GO:0000910	cytokinesis	4/283	151/23239	0.113223	0.360774	0.336351	Rab11fip4/Sept4/Washc5/Sept9	4
GO:0048511	GO:0048511	rhythmic process	6/283	270/23239	0.113224	0.360774	0.336351	Hnrnpd/Stat5a/Pspc1/Bhlhe40/Gas2/Dbp	6
GO:0030595	GO:0030595	leukocyte chemotaxis	5/283	210/23239	0.114476	0.360774	0.336351	Mmp28/Ptpro/Itga1/Cx3cr1/Ptk2b	5
GO:0050920	GO:0050920	regulation of chemotaxis	5/283	210/23239	0.114476	0.360774	0.336351	Sema4f/Sema6a/Mmp28/Ptk2b/Kdr	5
GO:0006641	GO:0006641	triglyceride metabolic process	3/283	97/23239	0.115019	0.360774	0.336351	Lpl/Il6st/Ldlr	3
GO:0019395	GO:0019395	fatty acid oxidation	3/283	97/23239	0.115019	0.360774	0.336351	Pex7/Hacl1/Echs1	3
GO:0031343	GO:0031343	positive regulation of cell killing	3/283	97/23239	0.115019	0.360774	0.336351	Stat5a/Il18rap/Fadd	3
GO:0038061	GO:0038061	NIK/NF-kappaB signaling	3/283	97/23239	0.115019	0.360774	0.336351	Edar/Ikbkg/Tek	3
GO:0042102	GO:0042102	positive regulation of T cell proliferation	3/283	97/23239	0.115019	0.360774	0.336351	Stat5a/Il6st/Fadd	3
GO:0045638	GO:0045638	negative regulation of myeloid cell differentiation	3/283	97/23239	0.115019	0.360774	0.336351	Stat5a/Tcta/Ptk2b	3
GO:0055013	GO:0055013	cardiac muscle cell development	3/283	97/23239	0.115019	0.360774	0.336351	Fhl2/Bmp4/Rgs2	3
GO:0140029	GO:0140029	exocytic process	3/283	97/23239	0.115019	0.360774	0.336351	Snapin/Exoc2/Cd300a	3
GO:0140053	GO:0140053	mitochondrial gene expression	3/283	97/23239	0.115019	0.360774	0.336351	Qrsl1/Iars2/Trub2	3
GO:0002244	GO:0002244	hematopoietic progenitor cell differentiation	4/283	152/23239	0.115238	0.360774	0.336351	Tnfrsf13b/Bmp4/Sirpa/Kdr	4
GO:0006941	GO:0006941	striated muscle contraction	4/283	152/23239	0.115238	0.360774	0.336351	Jup/Cacna1d/Scn1b/Rgs2	4
GO:0051896	GO:0051896	regulation of protein kinase B signaling	4/283	152/23239	0.115238	0.360774	0.336351	Tek/Igfbp5/Inpp5f/Cx3cr1	4
GO:0071706	GO:0071706	tumor necrosis factor superfamily cytokine production	4/283	152/23239	0.115238	0.360774	0.336351	Fadd/Sirpa/Cd84/Cx3cr1	4
GO:0002176	GO:0002176	male germ cell proliferation	1/283	10/23239	0.115338	0.360774	0.336351	Hpgds	1
GO:0002315	GO:0002315	marginal zone B cell differentiation	1/283	10/23239	0.115338	0.360774	0.336351	Ptk2b	1
GO:0002934	GO:0002934	desmosome organization	1/283	10/23239	0.115338	0.360774	0.336351	Jup	1
GO:0003129	GO:0003129	heart induction	1/283	10/23239	0.115338	0.360774	0.336351	Bmp4	1
GO:0003149	GO:0003149	membranous septum morphogenesis	1/283	10/23239	0.115338	0.360774	0.336351	Bmp4	1
GO:0006283	GO:0006283	transcription-coupled nucleotide-excision repair	1/283	10/23239	0.115338	0.360774	0.336351	Uvssa	1
GO:0010958	GO:0010958	regulation of amino acid import across plasma membrane	1/283	10/23239	0.115338	0.360774	0.336351	Rgs2	1
GO:0014062	GO:0014062	regulation of serotonin secretion	1/283	10/23239	0.115338	0.360774	0.336351	Cd300a	1
GO:0019336	GO:0019336	phenol-containing compound catabolic process	1/283	10/23239	0.115338	0.360774	0.336351	Maoa	1
GO:0030206	GO:0030206	chondroitin sulfate biosynthetic process	1/283	10/23239	0.115338	0.360774	0.336351	Chst11	1
GO:0030309	GO:0030309	poly-N-acetyllactosamine metabolic process	1/283	10/23239	0.115338	0.360774	0.336351	B3gnt8	1
GO:0030311	GO:0030311	poly-N-acetyllactosamine biosynthetic process	1/283	10/23239	0.115338	0.360774	0.336351	B3gnt8	1
GO:0032621	GO:0032621	interleukin-18 production	1/283	10/23239	0.115338	0.360774	0.336351	Cd84	1
GO:0033084	GO:0033084	regulation of immature T cell proliferation in thymus	1/283	10/23239	0.115338	0.360774	0.336351	Bmp4	1
GO:0033085	GO:0033085	negative regulation of T cell differentiation in thymus	1/283	10/23239	0.115338	0.360774	0.336351	Bmp4	1
GO:0035246	GO:0035246	peptidyl-arginine N-methylation	1/283	10/23239	0.115338	0.360774	0.336351	Carm1	1
GO:0035744	GO:0035744	T-helper 1 cell cytokine production	1/283	10/23239	0.115338	0.360774	0.336351	Il18rap	1
GO:0035871	GO:0035871	protein K11-linked deubiquitination	1/283	10/23239	0.115338	0.360774	0.336351	Usp30	1
GO:0042996	GO:0042996	regulation of Golgi to plasma membrane protein transport	1/283	10/23239	0.115338	0.360774	0.336351	Lyplal1	1
GO:0046520	GO:0046520	sphingoid biosynthetic process	1/283	10/23239	0.115338	0.360774	0.336351	Asah2	1
GO:0046543	GO:0046543	development of secondary female sexual characteristics	1/283	10/23239	0.115338	0.360774	0.336351	Stat5a	1
GO:0051095	GO:0051095	regulation of helicase activity	1/283	10/23239	0.115338	0.360774	0.336351	Msh3	1
GO:0051133	GO:0051133	regulation of NK T cell activation	1/283	10/23239	0.115338	0.360774	0.336351	Cd300a	1
GO:0060020	GO:0060020	Bergmann glial cell differentiation	1/283	10/23239	0.115338	0.360774	0.336351	Plpp3	1
GO:0060484	GO:0060484	lung-associated mesenchyme development	1/283	10/23239	0.115338	0.360774	0.336351	Ptk7	1
GO:0060513	GO:0060513	prostatic bud formation	1/283	10/23239	0.115338	0.360774	0.336351	Bmp4	1
GO:0061626	GO:0061626	pharyngeal arch artery morphogenesis	1/283	10/23239	0.115338	0.360774	0.336351	Bmp4	1
GO:0070244	GO:0070244	negative regulation of thymocyte apoptotic process	1/283	10/23239	0.115338	0.360774	0.336351	Bmp4	1
GO:0070673	GO:0070673	response to interleukin-18	1/283	10/23239	0.115338	0.360774	0.336351	Il18rap	1
GO:0071257	GO:0071257	cellular response to electrical stimulus	1/283	10/23239	0.115338	0.360774	0.336351	Palm	1
GO:0072608	GO:0072608	interleukin-10 secretion	1/283	10/23239	0.115338	0.360774	0.336351	Cd84	1
GO:0150065	GO:0150065	regulation of deacetylase activity	1/283	10/23239	0.115338	0.360774	0.336351	BC004004	1
GO:1900221	GO:1900221	regulation of amyloid-beta clearance	1/283	10/23239	0.115338	0.360774	0.336351	Ldlr	1
GO:1900272	GO:1900272	negative regulation of long-term synaptic potentiation	1/283	10/23239	0.115338	0.360774	0.336351	Cx3cr1	1
GO:1901096	GO:1901096	regulation of autophagosome maturation	1/283	10/23239	0.115338	0.360774	0.336351	Fyco1	1
GO:1901339	GO:1901339	regulation of store-operated calcium channel activity	1/283	10/23239	0.115338	0.360774	0.336351	Bmp4	1
GO:1902018	GO:1902018	negative regulation of cilium assembly	1/283	10/23239	0.115338	0.360774	0.336351	Tbc1d7	1
GO:1902074	GO:1902074	response to salt	1/283	10/23239	0.115338	0.360774	0.336351	Hnrnpd	1
GO:1902415	GO:1902415	regulation of mRNA binding	1/283	10/23239	0.115338	0.360774	0.336351	Carm1	1
GO:1903978	GO:1903978	regulation of microglial cell activation	1/283	10/23239	0.115338	0.360774	0.336351	Ldlr	1
GO:1905820	GO:1905820	positive regulation of chromosome separation	1/283	10/23239	0.115338	0.360774	0.336351	Nsmce2	1
GO:2001034	GO:2001034	positive regulation of double-strand break repair via nonhomologous end joining	1/283	10/23239	0.115338	0.360774	0.336351	Shld2	1
GO:0048285	GO:0048285	organelle fission	9/283	464/23239	0.115386	0.360774	0.336351	Mx1/Dnmt3l/Msh3/Bmp4/Washc5/Tubgcp2/Sun1/Nsmce2/Kdr	9
GO:0002448	GO:0002448	mast cell mediated immunity	2/283	48/23239	0.115853	0.360774	0.336351	Cd300a/Cd84	2
GO:0022602	GO:0022602	ovulation cycle process	2/283	48/23239	0.115853	0.360774	0.336351	Stat5a/Gas2	2
GO:0030195	GO:0030195	negative regulation of blood coagulation	2/283	48/23239	0.115853	0.360774	0.336351	Plau/Tfpi	2
GO:0043030	GO:0043030	regulation of macrophage activation	2/283	48/23239	0.115853	0.360774	0.336351	Ldlr/Cd84	2
GO:0043550	GO:0043550	regulation of lipid kinase activity	2/283	48/23239	0.115853	0.360774	0.336351	Tek/Ptk2b	2
GO:0051972	GO:0051972	regulation of telomerase activity	2/283	48/23239	0.115853	0.360774	0.336351	Hnrnpd/Mcrs1	2
GO:0061005	GO:0061005	cell differentiation involved in kidney development	2/283	48/23239	0.115853	0.360774	0.336351	Bmp4/Ptpro	2
GO:0071300	GO:0071300	cellular response to retinoic acid	2/283	48/23239	0.115853	0.360774	0.336351	Ptk7/Ptk2b	2
GO:0042113	GO:0042113	B cell activation	8/283	399/23239	0.115931	0.360774	0.336351	Stat5a/Tnfrsf13b/Atad5/Cd180/6030468B19Rik/Cd300a/Shld2/Ptk2b	8
GO:1901617	GO:1901617	organic hydroxy compound biosynthetic process	5/283	211/23239	0.116163	0.361185	0.336735	Asah2/Hsd17b7/Nsdhl/Msmo1/Ptk2b	5
GO:0008015	GO:0008015	blood circulation	9/283	466/23239	0.117595	0.365158	0.340439	Jup/Cacna1d/Scn1b/Rgs2/Ptpro/Hrh2/Smad6/Itga1/Kdr	9
GO:0060993	GO:0060993	kidney morphogenesis	3/283	98/23239	0.117643	0.365158	0.340439	Bmp4/Nphp3/Dchs1	3
GO:0008406	GO:0008406	gonad development	5/283	212/23239	0.117862	0.365523	0.340779	Hoxa10/Stat5a/Bmp4/Gas2/Kdr	5
GO:0050878	GO:0050878	regulation of body fluid levels	7/283	337/23239	0.118978	0.366873	0.342038	Stat5a/Plau/Fzd6/Tfpi/Ptpro/F8/Aplnr	7
GO:1903707	GO:1903707	negative regulation of hemopoiesis	4/283	154/23239	0.119315	0.366873	0.342038	Stat5a/Bmp4/Tcta/Ptk2b	4
GO:0034976	GO:0034976	response to endoplasmic reticulum stress	5/283	213/23239	0.119572	0.366873	0.342038	Ikbkg/Rhbdd1/Atf3/Ubxn8/Svip	5
GO:0031663	GO:0031663	lipopolysaccharide-mediated signaling pathway	2/283	49/23239	0.119855	0.366873	0.342038	Cd180/Cd84	2
GO:0048599	GO:0048599	oocyte development	2/283	49/23239	0.119855	0.366873	0.342038	Washc5/Ptk2b	2
GO:0070229	GO:0070229	negative regulation of lymphocyte apoptotic process	2/283	49/23239	0.119855	0.366873	0.342038	Bmp4/Fadd	2
GO:1900047	GO:1900047	negative regulation of hemostasis	2/283	49/23239	0.119855	0.366873	0.342038	Plau/Tfpi	2
GO:1902041	GO:1902041	regulation of extrinsic apoptotic signaling pathway via death domain receptors	2/283	49/23239	0.119855	0.366873	0.342038	Atf3/Fadd	2
GO:0006022	GO:0006022	aminoglycan metabolic process	3/283	99/23239	0.120289	0.366873	0.342038	Itih5/Chst11/B3gnt8	3
GO:0010771	GO:0010771	negative regulation of cell morphogenesis involved in differentiation	3/283	99/23239	0.120289	0.366873	0.342038	Sema4f/Sema6a/Aatk	3
GO:0034440	GO:0034440	lipid oxidation	3/283	99/23239	0.120289	0.366873	0.342038	Pex7/Hacl1/Echs1	3
GO:0050848	GO:0050848	regulation of calcium-mediated signaling	3/283	99/23239	0.120289	0.366873	0.342038	Fhl2/Ptk2b/Kdr	3
GO:0051225	GO:0051225	spindle assembly	3/283	99/23239	0.120289	0.366873	0.342038	Washc5/Tubgcp2/Haus2	3
GO:0043122	GO:0043122	regulation of I-kappaB kinase/NF-kappaB signaling	4/283	155/23239	0.121377	0.366873	0.342038	Edar/Ikbkg/Sirpa/Cx3cr1	4
GO:2001233	GO:2001233	regulation of apoptotic signaling pathway	8/283	404/23239	0.121987	0.366873	0.342038	Ikbkg/Atad5/Sept4/Bmp4/Atf3/Slc35f6/Fadd/Cx3cr1	8
GO:0010522	GO:0010522	regulation of calcium ion transport into cytosol	3/283	100/23239	0.122957	0.366873	0.342038	Bmp4/Aplnr/Ptk2b	3
GO:0014014	GO:0014014	negative regulation of gliogenesis	2/283	50/23239	0.12389	0.366873	0.342038	Bmp4/Ldlr	2
GO:0035137	GO:0035137	hindlimb morphogenesis	2/283	50/23239	0.12389	0.366873	0.342038	Bmp4/Rspo2	2
GO:0050819	GO:0050819	negative regulation of coagulation	2/283	50/23239	0.12389	0.366873	0.342038	Plau/Tfpi	2
GO:0070542	GO:0070542	response to fatty acid	2/283	50/23239	0.12389	0.366873	0.342038	Scd2/Ldlr	2
GO:0098815	GO:0098815	modulation of excitatory postsynaptic potential	2/283	50/23239	0.12389	0.366873	0.342038	Cbln1/Ptk2b	2
GO:0099518	GO:0099518	vesicle cytoskeletal trafficking	2/283	50/23239	0.12389	0.366873	0.342038	Snapin/Fyco1	2
GO:0045137	GO:0045137	development of primary sexual characteristics	5/283	216/23239	0.124773	0.366873	0.342038	Hoxa10/Stat5a/Bmp4/Gas2/Kdr	5
GO:0007596	GO:0007596	blood coagulation	4/283	157/23239	0.125546	0.366873	0.342038	Plau/Fzd6/Tfpi/F8	4
GO:0017015	GO:0017015	regulation of transforming growth factor beta receptor signaling pathway	3/283	101/23239	0.125647	0.366873	0.342038	Itga8/Chst11/Smad6	3
GO:0051651	GO:0051651	maintenance of location in cell	3/283	101/23239	0.125647	0.366873	0.342038	Hk2/Arl2bp/Sun1	3
GO:0051897	GO:0051897	positive regulation of protein kinase B signaling	3/283	101/23239	0.125647	0.366873	0.342038	Tek/Igfbp5/Cx3cr1	3
GO:0060840	GO:0060840	artery development	3/283	101/23239	0.125647	0.366873	0.342038	Bmp4/Ephb4/Smad6	3
GO:0002676	GO:0002676	regulation of chronic inflammatory response	1/283	11/23239	0.126116	0.366873	0.342038	Cx3cr1	1
GO:0006105	GO:0006105	succinate metabolic process	1/283	11/23239	0.126116	0.366873	0.342038	Stat5a	1
GO:0007039	GO:0007039	protein catabolic process in the vacuole	1/283	11/23239	0.126116	0.366873	0.342038	Ldlr	1
GO:0010744	GO:0010744	positive regulation of macrophage derived foam cell differentiation	1/283	11/23239	0.126116	0.366873	0.342038	Lpl	1
GO:0014889	GO:0014889	muscle atrophy	1/283	11/23239	0.126116	0.366873	0.342038	Tbce	1
GO:0016188	GO:0016188	synaptic vesicle maturation	1/283	11/23239	0.126116	0.366873	0.342038	Snapin	1
GO:0017085	GO:0017085	response to insecticide	1/283	11/23239	0.126116	0.366873	0.342038	Scn1b	1
GO:0021684	GO:0021684	cerebellar granular layer formation	1/283	11/23239	0.126116	0.366873	0.342038	Cbln1	1
GO:0021707	GO:0021707	cerebellar granule cell differentiation	1/283	11/23239	0.126116	0.366873	0.342038	Cbln1	1
GO:0031077	GO:0031077	post-embryonic camera-type eye development	1/283	11/23239	0.126116	0.366873	0.342038	Kdr	1
GO:0032959	GO:0032959	inositol trisphosphate biosynthetic process	1/283	11/23239	0.126116	0.366873	0.342038	Ptk2b	1
GO:0033080	GO:0033080	immature T cell proliferation in thymus	1/283	11/23239	0.126116	0.366873	0.342038	Bmp4	1
GO:0035376	GO:0035376	sterol import	1/283	11/23239	0.126116	0.366873	0.342038	Ldlr	1
GO:0035845	GO:0035845	photoreceptor cell outer segment organization	1/283	11/23239	0.126116	0.366873	0.342038	Nphp1	1
GO:0036093	GO:0036093	germ cell proliferation	1/283	11/23239	0.126116	0.366873	0.342038	Hpgds	1
GO:0042762	GO:0042762	regulation of sulfur metabolic process	1/283	11/23239	0.126116	0.366873	0.342038	Pdk1	1
GO:0043568	GO:0043568	positive regulation of insulin-like growth factor receptor signaling pathway	1/283	11/23239	0.126116	0.366873	0.342038	Igfbp5	1
GO:0044557	GO:0044557	relaxation of smooth muscle	1/283	11/23239	0.126116	0.366873	0.342038	Rgs2	1
GO:0045161	GO:0045161	neuronal ion channel clustering	1/283	11/23239	0.126116	0.366873	0.342038	Nrcam	1
GO:0045876	GO:0045876	positive regulation of sister chromatid cohesion	1/283	11/23239	0.126116	0.366873	0.342038	Nsmce2	1
GO:0046689	GO:0046689	response to mercury ion	1/283	11/23239	0.126116	0.366873	0.342038	Aqp9	1
GO:0048563	GO:0048563	post-embryonic animal organ morphogenesis	1/283	11/23239	0.126116	0.366873	0.342038	Kdr	1
GO:0048845	GO:0048845	venous blood vessel morphogenesis	1/283	11/23239	0.126116	0.366873	0.342038	Ephb4	1
GO:0048934	GO:0048934	peripheral nervous system neuron differentiation	1/283	11/23239	0.126116	0.366873	0.342038	Tbce	1
GO:0048935	GO:0048935	peripheral nervous system neuron development	1/283	11/23239	0.126116	0.366873	0.342038	Tbce	1
GO:0051901	GO:0051901	positive regulation of mitochondrial depolarization	1/283	11/23239	0.126116	0.366873	0.342038	Kdr	1
GO:0055015	GO:0055015	ventricular cardiac muscle cell development	1/283	11/23239	0.126116	0.366873	0.342038	Fhl2	1
GO:0060340	GO:0060340	positive regulation of type I interferon-mediated signaling pathway	1/283	11/23239	0.126116	0.366873	0.342038	Fadd	1
GO:0060452	GO:0060452	positive regulation of cardiac muscle contraction	1/283	11/23239	0.126116	0.366873	0.342038	Rgs2	1
GO:0061052	GO:0061052	negative regulation of cell growth involved in cardiac muscle cell development	1/283	11/23239	0.126116	0.366873	0.342038	Rgs2	1
GO:0061309	GO:0061309	cardiac neural crest cell development involved in outflow tract morphogenesis	1/283	11/23239	0.126116	0.366873	0.342038	Bmp4	1
GO:0070508	GO:0070508	cholesterol import	1/283	11/23239	0.126116	0.366873	0.342038	Ldlr	1
GO:0071639	GO:0071639	positive regulation of monocyte chemotactic protein-1 production	1/283	11/23239	0.126116	0.366873	0.342038	Cd84	1
GO:0071732	GO:0071732	cellular response to nitric oxide	1/283	11/23239	0.126116	0.366873	0.342038	Hnrnpd	1
GO:0072102	GO:0072102	glomerulus morphogenesis	1/283	11/23239	0.126116	0.366873	0.342038	Bmp4	1
GO:0072124	GO:0072124	regulation of glomerular mesangial cell proliferation	1/283	11/23239	0.126116	0.366873	0.342038	Bmp4	1
GO:0072178	GO:0072178	nephric duct morphogenesis	1/283	11/23239	0.126116	0.366873	0.342038	Bmp4	1
GO:0072378	GO:0072378	blood coagulation, fibrin clot formation	1/283	11/23239	0.126116	0.366873	0.342038	F8	1
GO:0086103	GO:0086103	G protein-coupled receptor signaling pathway involved in heart process	1/283	11/23239	0.126116	0.366873	0.342038	Rgs2	1
GO:0090394	GO:0090394	negative regulation of excitatory postsynaptic potential	1/283	11/23239	0.126116	0.366873	0.342038	Cbln1	1
GO:0097084	GO:0097084	vascular smooth muscle cell development	1/283	11/23239	0.126116	0.366873	0.342038	Smad6	1
GO:0098792	GO:0098792	xenophagy	1/283	11/23239	0.126116	0.366873	0.342038	Lrsam1	1
GO:0150077	GO:0150077	regulation of neuroinflammatory response	1/283	11/23239	0.126116	0.366873	0.342038	Ldlr	1
GO:1902004	GO:1902004	positive regulation of amyloid-beta formation	1/283	11/23239	0.126116	0.366873	0.342038	Gsap	1
GO:1902166	GO:1902166	negative regulation of intrinsic apoptotic signaling pathway in response to DNA damage by p53 class mediator	1/283	11/23239	0.126116	0.366873	0.342038	Atad5	1
GO:1903867	GO:1903867	extraembryonic membrane development	1/283	11/23239	0.126116	0.366873	0.342038	Dnmt3l	1
GO:1904152	GO:1904152	regulation of retrograde protein transport, ER to cytosol	1/283	11/23239	0.126116	0.366873	0.342038	Svip	1
GO:1990440	GO:1990440	positive regulation of transcription from RNA polymerase II promoter in response to endoplasmic reticulum stress	1/283	11/23239	0.126116	0.366873	0.342038	Atf3	1
GO:2000786	GO:2000786	positive regulation of autophagosome assembly	1/283	11/23239	0.126116	0.366873	0.342038	Lrsam1	1
GO:0051607	GO:0051607	defense response to virus	5/283	217/23239	0.12653	0.367627	0.342741	Mx1/Oas1c/Polr3c/Fadd/Aim2	5
GO:0009895	GO:0009895	negative regulation of catabolic process	6/283	279/23239	0.12668	0.367627	0.342741	Hnrnpd/Rgp1/Usp30/Cirbp/Wdr6/Svip	6
GO:0072593	GO:0072593	reactive oxygen species metabolic process	6/283	279/23239	0.12668	0.367627	0.342741	Hk2/Nqo1/Plau/Sirpa/Cx3cr1/Ptk2b	6
GO:2001257	GO:2001257	regulation of cation channel activity	4/283	158/23239	0.127654	0.368672	0.343715	Bmp4/Nipsnap2/Stoml1/Ptk2b	4
GO:0003013	GO:0003013	circulatory system process	9/283	475/23239	0.12782	0.368672	0.343715	Jup/Cacna1d/Scn1b/Rgs2/Ptpro/Hrh2/Smad6/Itga1/Kdr	9
GO:0001974	GO:0001974	blood vessel remodeling	2/283	51/23239	0.127959	0.368672	0.343715	Rspo3/Flt4	2
GO:0010823	GO:0010823	negative regulation of mitochondrion organization	2/283	51/23239	0.127959	0.368672	0.343715	Slc35f6/Usp30	2
GO:0032648	GO:0032648	regulation of interferon-beta production	2/283	51/23239	0.127959	0.368672	0.343715	Polr3c/Sirpa	2
GO:0042982	GO:0042982	amyloid precursor protein metabolic process	2/283	51/23239	0.127959	0.368672	0.343715	Ldlrap1/Gsap	2
GO:0046902	GO:0046902	regulation of mitochondrial membrane permeability	2/283	51/23239	0.127959	0.368672	0.343715	Hk2/Slc35f6	2
GO:0061614	GO:0061614	pri-miRNA transcription by RNA polymerase II	2/283	51/23239	0.127959	0.368672	0.343715	Bmp4/Smad6	2
GO:2000649	GO:2000649	regulation of sodium ion transmembrane transporter activity	2/283	51/23239	0.127959	0.368672	0.343715	Scn1b/Stoml1	2
GO:0042136	GO:0042136	neurotransmitter biosynthetic process	3/283	102/23239	0.128357	0.368749	0.343787	Sirpa/Cx3cr1/Ptk2b	3
GO:0046394	GO:0046394	carboxylic acid biosynthetic process	7/283	344/23239	0.128485	0.368749	0.343787	Hk2/Acsf3/Lpl/Asah2/Scd2/Hpgds/Mthfd1l	7
GO:0007599	GO:0007599	hemostasis	4/283	159/23239	0.129776	0.368749	0.343787	Plau/Fzd6/Tfpi/F8	4
GO:0016053	GO:0016053	organic acid biosynthetic process	7/283	345/23239	0.129874	0.368749	0.343787	Hk2/Acsf3/Lpl/Asah2/Scd2/Hpgds/Mthfd1l	7
GO:0042060	GO:0042060	wound healing	7/283	345/23239	0.129874	0.368749	0.343787	Elk3/Plau/Fzd6/Ptk7/Tfpi/F8/BC004004	7
GO:0001657	GO:0001657	ureteric bud development	3/283	103/23239	0.131089	0.368749	0.343787	Bmp4/Dchs1/Smad6	3
GO:0009953	GO:0009953	dorsal/ventral pattern formation	3/283	103/23239	0.131089	0.368749	0.343787	Ift52/Bmp4/Smad6	3
GO:0014897	GO:0014897	striated muscle hypertrophy	3/283	103/23239	0.131089	0.368749	0.343787	Igfbp5/Rgs2/Inpp5f	3
GO:0072163	GO:0072163	mesonephric epithelium development	3/283	103/23239	0.131089	0.368749	0.343787	Bmp4/Dchs1/Smad6	3
GO:0072164	GO:0072164	mesonephric tubule development	3/283	103/23239	0.131089	0.368749	0.343787	Bmp4/Dchs1/Smad6	3
GO:1903844	GO:1903844	regulation of cellular response to transforming growth factor beta stimulus	3/283	103/23239	0.131089	0.368749	0.343787	Itga8/Chst11/Smad6	3
GO:0034504	GO:0034504	protein localization to nucleus	6/283	282/23239	0.131332	0.368749	0.343787	Jup/Tek/Bmp4/Arl2bp/Sun1/Mcrs1	6
GO:0002204	GO:0002204	somatic recombination of immunoglobulin genes involved in immune response	2/283	52/23239	0.132058	0.368749	0.343787	Atad5/Shld2	2
GO:0002208	GO:0002208	somatic diversification of immunoglobulins involved in immune response	2/283	52/23239	0.132058	0.368749	0.343787	Atad5/Shld2	2
GO:0002833	GO:0002833	positive regulation of response to biotic stimulus	2/283	52/23239	0.132058	0.368749	0.343787	Cd180/Lrsam1	2
GO:0006023	GO:0006023	aminoglycan biosynthetic process	2/283	52/23239	0.132058	0.368749	0.343787	Chst11/B3gnt8	2
GO:0045190	GO:0045190	isotype switching	2/283	52/23239	0.132058	0.368749	0.343787	Atad5/Shld2	2
GO:0045604	GO:0045604	regulation of epidermal cell differentiation	2/283	52/23239	0.132058	0.368749	0.343787	Sfrp4/Bmp4	2
GO:0072527	GO:0072527	pyrimidine-containing compound metabolic process	2/283	52/23239	0.132058	0.368749	0.343787	Enpp3/Tk2	2
GO:1904705	GO:1904705	regulation of vascular smooth muscle cell proliferation	2/283	52/23239	0.132058	0.368749	0.343787	Igfbp5/Ldlrap1	2
GO:1990874	GO:1990874	vascular smooth muscle cell proliferation	2/283	52/23239	0.132058	0.368749	0.343787	Igfbp5/Ldlrap1	2
GO:0009611	GO:0009611	response to wounding	9/283	479/23239	0.132513	0.368749	0.343787	Elk3/Plau/Fzd6/Ptk7/Tfpi/F8/Inpp5f/BC004004/Mirt1	9
GO:0043266	GO:0043266	regulation of potassium ion transport	3/283	104/23239	0.13384	0.368749	0.343787	Cacna1d/Wwp2/Ptk2b	3
GO:0045446	GO:0045446	endothelial cell differentiation	3/283	104/23239	0.13384	0.368749	0.343787	Bmp4/Cldn5/Kdr	3
GO:0007051	GO:0007051	spindle organization	4/283	161/23239	0.134063	0.368749	0.343787	Washc5/Tubgcp2/Haus2/Tbce	4
GO:0007179	GO:0007179	transforming growth factor beta receptor signaling pathway	4/283	161/23239	0.134063	0.368749	0.343787	Itga8/Chst11/Smad6/Cldn5	4
GO:0050817	GO:0050817	coagulation	4/283	161/23239	0.134063	0.368749	0.343787	Plau/Fzd6/Tfpi/F8	4
GO:0071897	GO:0071897	DNA biosynthetic process	4/283	161/23239	0.134063	0.368749	0.343787	Hnrnpd/Tk2/Mcrs1/Ptk2b	4
GO:0050714	GO:0050714	positive regulation of protein secretion	6/283	285/23239	0.136064	0.368749	0.343787	Tek/Lpl/Cacna1d/Aim2/Cd84/Gpr27	6
GO:0006289	GO:0006289	nucleotide-excision repair	2/283	53/23239	0.136187	0.368749	0.343787	Uvssa/Neil3	2
GO:0009994	GO:0009994	oocyte differentiation	2/283	53/23239	0.136187	0.368749	0.343787	Washc5/Ptk2b	2
GO:0030850	GO:0030850	prostate gland development	2/283	53/23239	0.136187	0.368749	0.343787	Stat5a/Bmp4	2
GO:0032608	GO:0032608	interferon-beta production	2/283	53/23239	0.136187	0.368749	0.343787	Polr3c/Sirpa	2
GO:0042269	GO:0042269	regulation of natural killer cell mediated cytotoxicity	2/283	53/23239	0.136187	0.368749	0.343787	Stat5a/Il18rap	2
GO:0043666	GO:0043666	regulation of phosphoprotein phosphatase activity	2/283	53/23239	0.136187	0.368749	0.343787	Cd300a/Itga1	2
GO:0050732	GO:0050732	negative regulation of peptidyl-tyrosine phosphorylation	2/283	53/23239	0.136187	0.368749	0.343787	Cd300a/Inpp5f	2
GO:0098930	GO:0098930	axonal transport	2/283	53/23239	0.136187	0.368749	0.343787	Snapin/Bsn	2
GO:1902369	GO:1902369	negative regulation of RNA catabolic process	2/283	53/23239	0.136187	0.368749	0.343787	Hnrnpd/Cirbp	2
GO:2000648	GO:2000648	positive regulation of stem cell proliferation	2/283	53/23239	0.136187	0.368749	0.343787	Bmp4/Cx3cr1	2
GO:2001236	GO:2001236	regulation of extrinsic apoptotic signaling pathway	4/283	162/23239	0.136229	0.368749	0.343787	Bmp4/Atf3/Fadd/Cx3cr1	4
GO:0014812	GO:0014812	muscle cell migration	3/283	105/23239	0.136612	0.368749	0.343787	Il6st/Plau/Igfbp5	3
GO:0014896	GO:0014896	muscle hypertrophy	3/283	105/23239	0.136612	0.368749	0.343787	Igfbp5/Rgs2/Inpp5f	3
GO:0030048	GO:0030048	actin filament-based movement	3/283	105/23239	0.136612	0.368749	0.343787	Jup/Cacna1d/Scn1b	3
GO:0038127	GO:0038127	ERBB signaling pathway	3/283	105/23239	0.136612	0.368749	0.343787	Afap1l2/Itga1/Ptk2b	3
GO:0042752	GO:0042752	regulation of circadian rhythm	3/283	105/23239	0.136612	0.368749	0.343787	Hnrnpd/Pspc1/Bhlhe40	3
GO:0043123	GO:0043123	positive regulation of I-kappaB kinase/NF-kappaB signaling	3/283	105/23239	0.136612	0.368749	0.343787	Edar/Ikbkg/Cx3cr1	3
GO:0045185	GO:0045185	maintenance of protein location	3/283	105/23239	0.136612	0.368749	0.343787	Hk2/Arl2bp/Sun1	3
GO:0048024	GO:0048024	regulation of mRNA splicing, via spliceosome	3/283	105/23239	0.136612	0.368749	0.343787	Khdrbs1/Rbm3/Cirbp	3
GO:0048259	GO:0048259	regulation of receptor-mediated endocytosis	3/283	105/23239	0.136612	0.368749	0.343787	Sfrp4/Dnajc6/Ldlrap1	3
GO:0048661	GO:0048661	positive regulation of smooth muscle cell proliferation	3/283	105/23239	0.136612	0.368749	0.343787	Bmp4/Igfbp5/Ldlrap1	3
GO:0048704	GO:0048704	embryonic skeletal system morphogenesis	3/283	105/23239	0.136612	0.368749	0.343787	Bmp4/Chst11/Mthfd1l	3
GO:0003093	GO:0003093	regulation of glomerular filtration	1/283	12/23239	0.136763	0.368749	0.343787	Ptpro	1
GO:0003337	GO:0003337	mesenchymal to epithelial transition involved in metanephros morphogenesis	1/283	12/23239	0.136763	0.368749	0.343787	Bmp4	1
GO:0006086	GO:0006086	acetyl-CoA biosynthetic process from pyruvate	1/283	12/23239	0.136763	0.368749	0.343787	Pdk1	1
GO:0006670	GO:0006670	sphingosine metabolic process	1/283	12/23239	0.136763	0.368749	0.343787	Asah2	1
GO:0010889	GO:0010889	regulation of sequestering of triglyceride	1/283	12/23239	0.136763	0.368749	0.343787	Lpl	1
GO:0014745	GO:0014745	negative regulation of muscle adaptation	1/283	12/23239	0.136763	0.368749	0.343787	Igfbp5	1
GO:0015816	GO:0015816	glycine transport	1/283	12/23239	0.136763	0.368749	0.343787	Rgs2	1
GO:0016558	GO:0016558	protein import into peroxisome matrix	1/283	12/23239	0.136763	0.368749	0.343787	Pex7	1
GO:0032825	GO:0032825	positive regulation of natural killer cell differentiation	1/283	12/23239	0.136763	0.368749	0.343787	Stat5a	1
GO:0033083	GO:0033083	regulation of immature T cell proliferation	1/283	12/23239	0.136763	0.368749	0.343787	Bmp4	1
GO:0034088	GO:0034088	maintenance of mitotic sister chromatid cohesion	1/283	12/23239	0.136763	0.368749	0.343787	Nsmce2	1
GO:0034969	GO:0034969	histone arginine methylation	1/283	12/23239	0.136763	0.368749	0.343787	Carm1	1
GO:0034982	GO:0034982	mitochondrial protein processing	1/283	12/23239	0.136763	0.368749	0.343787	Afg3l1	1
GO:0035751	GO:0035751	regulation of lysosomal lumen pH	1/283	12/23239	0.136763	0.368749	0.343787	Snapin	1
GO:0043649	GO:0043649	dicarboxylic acid catabolic process	1/283	12/23239	0.136763	0.368749	0.343787	Acsf3	1
GO:0044090	GO:0044090	positive regulation of vacuole organization	1/283	12/23239	0.136763	0.368749	0.343787	Lrsam1	1
GO:0045086	GO:0045086	positive regulation of interleukin-2 biosynthetic process	1/283	12/23239	0.136763	0.368749	0.343787	Stat5a	1
GO:0045141	GO:0045141	meiotic telomere clustering	1/283	12/23239	0.136763	0.368749	0.343787	Sun1	1
GO:0046415	GO:0046415	urate metabolic process	1/283	12/23239	0.136763	0.368749	0.343787	Slc2a9	1
GO:0048143	GO:0048143	astrocyte activation	1/283	12/23239	0.136763	0.368749	0.343787	Ldlr	1
GO:0060159	GO:0060159	regulation of dopamine receptor signaling pathway	1/283	12/23239	0.136763	0.368749	0.343787	Palm	1
GO:0060433	GO:0060433	bronchus development	1/283	12/23239	0.136763	0.368749	0.343787	Bmp4	1
GO:0060502	GO:0060502	epithelial cell proliferation involved in lung morphogenesis	1/283	12/23239	0.136763	0.368749	0.343787	Bmp4	1
GO:0060586	GO:0060586	multicellular organismal iron ion homeostasis	1/283	12/23239	0.136763	0.368749	0.343787	Slc40a1	1
GO:0071281	GO:0071281	cellular response to iron ion	1/283	12/23239	0.136763	0.368749	0.343787	Slc40a1	1
GO:0072044	GO:0072044	collecting duct development	1/283	12/23239	0.136763	0.368749	0.343787	Bmp4	1
GO:0072110	GO:0072110	glomerular mesangial cell proliferation	1/283	12/23239	0.136763	0.368749	0.343787	Bmp4	1
GO:0072176	GO:0072176	nephric duct development	1/283	12/23239	0.136763	0.368749	0.343787	Bmp4	1
GO:0080009	GO:0080009	mRNA methylation	1/283	12/23239	0.136763	0.368749	0.343787	Trmt6	1
GO:0097049	GO:0097049	motor neuron apoptotic process	1/283	12/23239	0.136763	0.368749	0.343787	Fadd	1
GO:1901550	GO:1901550	regulation of endothelial cell development	1/283	12/23239	0.136763	0.368749	0.343787	Cldn5	1
GO:1903140	GO:1903140	regulation of establishment of endothelial barrier	1/283	12/23239	0.136763	0.368749	0.343787	Cldn5	1
GO:1903789	GO:1903789	regulation of amino acid transmembrane transport	1/283	12/23239	0.136763	0.368749	0.343787	Rgs2	1
GO:1904293	GO:1904293	negative regulation of ERAD pathway	1/283	12/23239	0.136763	0.368749	0.343787	Svip	1
GO:1905214	GO:1905214	regulation of RNA binding	1/283	12/23239	0.136763	0.368749	0.343787	Carm1	1
GO:0010976	GO:0010976	positive regulation of neuron projection development	7/283	350/23239	0.136929	0.368923	0.343949	Scn1b/Bmp4/Washc5/Ptk7/Rgs2/Palm/Ptk2b	7
GO:0007411	GO:0007411	axon guidance	5/283	223/23239	0.137306	0.369662	0.344638	Sema4f/Scn1b/Sema6a/Nrcam/Ptpro	5
GO:0035303	GO:0035303	regulation of dephosphorylation	4/283	163/23239	0.138409	0.371799	0.346631	Cd300a/Itga1/Epm2a/Tsks	4
GO:0045807	GO:0045807	positive regulation of endocytosis	4/283	163/23239	0.138409	0.371799	0.346631	Sfrp4/Ldlr/Ldlrap1/Sirpa	4
GO:1903034	GO:1903034	regulation of response to wounding	4/283	163/23239	0.138409	0.371799	0.346631	Plau/Tfpi/Plpp3/Inpp5f	4
GO:0097485	GO:0097485	neuron projection guidance	5/283	224/23239	0.139141	0.373086	0.34783	Sema4f/Scn1b/Sema6a/Nrcam/Ptpro	5
GO:2001234	GO:2001234	negative regulation of apoptotic signaling pathway	5/283	224/23239	0.139141	0.373086	0.34783	Ikbkg/Atad5/Bmp4/Slc35f6/Cx3cr1	5
GO:0009416	GO:0009416	response to light stimulus	6/283	287/23239	0.139263	0.373086	0.34783	Rhbdd1/Bhlhe40/Tipin/Hrh2/Uvssa/Cirbp	6
GO:0001823	GO:0001823	mesonephros development	3/283	106/23239	0.139404	0.373086	0.34783	Bmp4/Dchs1/Smad6	3
GO:0120034	GO:0120034	positive regulation of plasma membrane bounded cell projection assembly	3/283	106/23239	0.139404	0.373086	0.34783	Def8/Palm/Sept9	3
GO:0002704	GO:0002704	negative regulation of leukocyte mediated immunity	2/283	54/23239	0.140345	0.373942	0.348628	Cd300a/Cd84	2
GO:0002715	GO:0002715	regulation of natural killer cell mediated immunity	2/283	54/23239	0.140345	0.373942	0.348628	Stat5a/Il18rap	2
GO:0007585	GO:0007585	respiratory gaseous exchange	2/283	54/23239	0.140345	0.373942	0.348628	Flt4/Chst11	2
GO:0035306	GO:0035306	positive regulation of dephosphorylation	2/283	54/23239	0.140345	0.373942	0.348628	Cd300a/Itga1	2
GO:0042307	GO:0042307	positive regulation of protein import into nucleus	2/283	54/23239	0.140345	0.373942	0.348628	Jup/Tek	2
GO:0042531	GO:0042531	positive regulation of tyrosine phosphorylation of STAT protein	2/283	54/23239	0.140345	0.373942	0.348628	Il6st/Arl2bp	2
GO:0030509	GO:0030509	BMP signaling pathway	4/283	164/23239	0.140602	0.374352	0.349011	Sfrp4/Bmp4/Smad6/Kdr	4
GO:0017038	GO:0017038	protein import	5/283	225/23239	0.140986	0.375097	0.349706	Jup/Tek/Pex3/Pex7/Bmp4	5
GO:0010608	GO:0010608	posttranscriptional regulation of gene expression	9/283	487/23239	0.142166	0.375498	0.350079	Hnrnpd/Bmp4/Igfbp5/Rgs2/Khdrbs1/Rbm3/Trub2/Cirbp/Ptk2b	9
GO:0071901	GO:0071901	negative regulation of protein serine/threonine kinase activity	3/283	107/23239	0.142214	0.375498	0.350079	Bmp4/Rgs2/Cd300a	3
GO:0030278	GO:0030278	regulation of ossification	5/283	226/23239	0.142842	0.375498	0.350079	Il6st/Bmp4/Igfbp5/Smad6/Ptk2b	5
GO:0021795	GO:0021795	cerebral cortex cell migration	2/283	55/23239	0.144529	0.375498	0.350079	Sun1/Cx3cr1	2
GO:0046173	GO:0046173	polyol biosynthetic process	2/283	55/23239	0.144529	0.375498	0.350079	Asah2/Ptk2b	2
GO:2000401	GO:2000401	regulation of lymphocyte migration	2/283	55/23239	0.144529	0.375498	0.350079	Fadd/Ptk2b	2
GO:0099504	GO:0099504	synaptic vesicle cycle	5/283	227/23239	0.144709	0.375498	0.350079	Snapin/Vti1a/Stx6/Dnajc6/Bsn	5
GO:0007127	GO:0007127	meiosis I	3/283	108/23239	0.145044	0.375498	0.350079	Dnmt3l/Msh3/Sun1	3
GO:0030282	GO:0030282	bone mineralization	3/283	108/23239	0.145044	0.375498	0.350079	Bmp4/Rspo2/Ptk2b	3
GO:0030516	GO:0030516	regulation of axon extension	3/283	108/23239	0.145044	0.375498	0.350079	Sema4f/Sema6a/Aatk	3
GO:0001894	GO:0001894	tissue homeostasis	5/283	228/23239	0.146586	0.375498	0.350079	Def8/Lipa/Nphp3/Ptk2b/Kdr	5
GO:0007369	GO:0007369	gastrulation	4/283	167/23239	0.147266	0.375498	0.350079	Bmp4/Plpp3/Nphp3/Aplnr	4
GO:0001553	GO:0001553	luteinization	1/283	13/23239	0.147281	0.375498	0.350079	Stat5a	1
GO:0002281	GO:0002281	macrophage activation involved in immune response	1/283	13/23239	0.147281	0.375498	0.350079	Cx3cr1	1
GO:0003157	GO:0003157	endocardium development	1/283	13/23239	0.147281	0.375498	0.350079	Kdr	1
GO:0007183	GO:0007183	SMAD protein complex assembly	1/283	13/23239	0.147281	0.375498	0.350079	Smad6	1
GO:0009950	GO:0009950	dorsal/ventral axis specification	1/283	13/23239	0.147281	0.375498	0.350079	Smad6	1
GO:0010885	GO:0010885	regulation of cholesterol storage	1/283	13/23239	0.147281	0.375498	0.350079	Lpl	1
GO:0010896	GO:0010896	regulation of triglyceride catabolic process	1/283	13/23239	0.147281	0.375498	0.350079	Ldlr	1
GO:0010988	GO:0010988	regulation of low-density lipoprotein particle clearance	1/283	13/23239	0.147281	0.375498	0.350079	Ldlrap1	1
GO:0018216	GO:0018216	peptidyl-arginine methylation	1/283	13/23239	0.147281	0.375498	0.350079	Carm1	1
GO:0021683	GO:0021683	cerebellar granular layer morphogenesis	1/283	13/23239	0.147281	0.375498	0.350079	Cbln1	1
GO:0021794	GO:0021794	thalamus development	1/283	13/23239	0.147281	0.375498	0.350079	Ptchd1	1
GO:0030299	GO:0030299	intestinal cholesterol absorption	1/283	13/23239	0.147281	0.375498	0.350079	Ldlr	1
GO:0033079	GO:0033079	immature T cell proliferation	1/283	13/23239	0.147281	0.375498	0.350079	Bmp4	1
GO:0034086	GO:0034086	maintenance of sister chromatid cohesion	1/283	13/23239	0.147281	0.375498	0.350079	Nsmce2	1
GO:0034755	GO:0034755	iron ion transmembrane transport	1/283	13/23239	0.147281	0.375498	0.350079	Slc40a1	1
GO:0035435	GO:0035435	phosphate ion transmembrane transport	1/283	13/23239	0.147281	0.375498	0.350079	Slc37a1	1
GO:0042492	GO:0042492	gamma-delta T cell differentiation	1/283	13/23239	0.147281	0.375498	0.350079	Stat5a	1
GO:0042532	GO:0042532	negative regulation of tyrosine phosphorylation of STAT protein	1/283	13/23239	0.147281	0.375498	0.350079	Inpp5f	1
GO:0045136	GO:0045136	development of secondary sexual characteristics	1/283	13/23239	0.147281	0.375498	0.350079	Stat5a	1
GO:0046185	GO:0046185	aldehyde catabolic process	1/283	13/23239	0.147281	0.375498	0.350079	Haghl	1
GO:0048012	GO:0048012	hepatocyte growth factor receptor signaling pathway	1/283	13/23239	0.147281	0.375498	0.350079	Esm1	1
GO:0048304	GO:0048304	positive regulation of isotype switching to IgG isotypes	1/283	13/23239	0.147281	0.375498	0.350079	Atad5	1
GO:0050746	GO:0050746	regulation of lipoprotein metabolic process	1/283	13/23239	0.147281	0.375498	0.350079	Svip	1
GO:0051132	GO:0051132	NK T cell activation	1/283	13/23239	0.147281	0.375498	0.350079	Cd300a	1
GO:0051974	GO:0051974	negative regulation of telomerase activity	1/283	13/23239	0.147281	0.375498	0.350079	Mcrs1	1
GO:0055119	GO:0055119	relaxation of cardiac muscle	1/283	13/23239	0.147281	0.375498	0.350079	Rgs2	1
GO:0060272	GO:0060272	embryonic skeletal joint morphogenesis	1/283	13/23239	0.147281	0.375498	0.350079	Bmp4	1
GO:0060391	GO:0060391	positive regulation of SMAD protein signal transduction	1/283	13/23239	0.147281	0.375498	0.350079	Bmp4	1
GO:0060394	GO:0060394	negative regulation of pathway-restricted SMAD protein phosphorylation	1/283	13/23239	0.147281	0.375498	0.350079	Smad6	1
GO:0060546	GO:0060546	negative regulation of necroptotic process	1/283	13/23239	0.147281	0.375498	0.350079	Fadd	1
GO:0060601	GO:0060601	lateral sprouting from an epithelium	1/283	13/23239	0.147281	0.375498	0.350079	Bmp4	1
GO:0060670	GO:0060670	branching involved in labyrinthine layer morphogenesis	1/283	13/23239	0.147281	0.375498	0.350079	Rspo3	1
GO:0070102	GO:0070102	interleukin-6-mediated signaling pathway	1/283	13/23239	0.147281	0.375498	0.350079	Il6st	1
GO:0070942	GO:0070942	neutrophil mediated cytotoxicity	1/283	13/23239	0.147281	0.375498	0.350079	Dnase1l3	1
GO:0090197	GO:0090197	positive regulation of chemokine secretion	1/283	13/23239	0.147281	0.375498	0.350079	Lpl	1
GO:0090220	GO:0090220	chromosome localization to nuclear envelope involved in homologous chromosome segregation	1/283	13/23239	0.147281	0.375498	0.350079	Sun1	1
GO:0097011	GO:0097011	cellular response to granulocyte macrophage colony-stimulating factor stimulus	1/283	13/23239	0.147281	0.375498	0.350079	Stat5a	1
GO:0097202	GO:0097202	activation of cysteine-type endopeptidase activity	1/283	13/23239	0.147281	0.375498	0.350079	Fadd	1
GO:1902170	GO:1902170	cellular response to reactive nitrogen species	1/283	13/23239	0.147281	0.375498	0.350079	Hnrnpd	1
GO:1902857	GO:1902857	positive regulation of non-motile cilium assembly	1/283	13/23239	0.147281	0.375498	0.350079	Sept9	1
GO:1903587	GO:1903587	regulation of blood vessel endothelial cell proliferation involved in sprouting angiogenesis	1/283	13/23239	0.147281	0.375498	0.350079	Aplnr	1
GO:1904181	GO:1904181	positive regulation of membrane depolarization	1/283	13/23239	0.147281	0.375498	0.350079	Kdr	1
GO:1904925	GO:1904925	positive regulation of autophagy of mitochondrion in response to mitochondrial depolarization	1/283	13/23239	0.147281	0.375498	0.350079	Hk2	1
GO:1905048	GO:1905048	regulation of metallopeptidase activity	1/283	13/23239	0.147281	0.375498	0.350079	Antxr1	1
GO:2000052	GO:2000052	positive regulation of non-canonical Wnt signaling pathway	1/283	13/23239	0.147281	0.375498	0.350079	Rspo3	1
GO:2000650	GO:2000650	negative regulation of sodium ion transmembrane transporter activity	1/283	13/23239	0.147281	0.375498	0.350079	Stoml1	1
GO:2001212	GO:2001212	regulation of vasculogenesis	1/283	13/23239	0.147281	0.375498	0.350079	Kdr	1
GO:0043062	GO:0043062	extracellular structure organization	6/283	292/23239	0.147413	0.375498	0.350079	Lpl/Soat2/Itga8/Gas2/Nphp3/Antxr1	6
GO:0050808	GO:0050808	synapse organization	8/283	424/23239	0.147833	0.375498	0.350079	Snapin/Nrcam/Adgrl2/Ptpro/Cbln1/Bsn/Ntng2/Palm	8
GO:0008637	GO:0008637	apoptotic mitochondrial changes	3/283	109/23239	0.147892	0.375498	0.350079	Hk2/Aifm2/Slc35f6	3
GO:0072009	GO:0072009	nephron epithelium development	3/283	109/23239	0.147892	0.375498	0.350079	Bmp4/Ptpro/Dchs1	3
GO:0090100	GO:0090100	positive regulation of transmembrane receptor protein serine/threonine kinase signaling pathway	3/283	109/23239	0.147892	0.375498	0.350079	Bmp4/Itga8/Kdr	3
GO:2000106	GO:2000106	regulation of leukocyte apoptotic process	3/283	109/23239	0.147892	0.375498	0.350079	Stat5a/Bmp4/Fadd	3
GO:0009247	GO:0009247	glycolipid biosynthetic process	2/283	56/23239	0.14874	0.376328	0.350853	Pigz/Mppe1	2
GO:0043536	GO:0043536	positive regulation of blood vessel endothelial cell migration	2/283	56/23239	0.14874	0.376328	0.350853	Stat5a/Kdr	2
GO:0048260	GO:0048260	positive regulation of receptor-mediated endocytosis	2/283	56/23239	0.14874	0.376328	0.350853	Sfrp4/Ldlrap1	2
GO:0051893	GO:0051893	regulation of focal adhesion assembly	2/283	56/23239	0.14874	0.376328	0.350853	Tek/Kdr	2
GO:0090109	GO:0090109	regulation of cell-substrate junction assembly	2/283	56/23239	0.14874	0.376328	0.350853	Tek/Kdr	2
GO:0032872	GO:0032872	regulation of stress-activated MAPK cascade	5/283	230/23239	0.150372	0.380029	0.354304	Edar/Flt4/Sfrp4/Sirpa/Ptk2b	5
GO:0001101	GO:0001101	response to acid chemical	7/283	360/23239	0.15159	0.380029	0.354304	Tek/Ptk7/Scd2/Ldlr/Hlcs/Ptk2b/Kdr	7
GO:0007416	GO:0007416	synapse assembly	4/283	169/23239	0.151776	0.380029	0.354304	Adgrl2/Cbln1/Bsn/Ntng2	4
GO:0042391	GO:0042391	regulation of membrane potential	8/283	427/23239	0.151926	0.380029	0.354304	Jup/Cacna1d/Scn1b/Nrcam/Cbln1/Wwp2/Ptk2b/Kdr	8
GO:0060326	GO:0060326	cell chemotaxis	6/283	295/23239	0.152406	0.380029	0.354304	Mmp28/Ptpro/Itga1/Cx3cr1/Ptk2b/Kdr	6
GO:0006893	GO:0006893	Golgi to plasma membrane transport	2/283	57/23239	0.152975	0.380029	0.354304	Exoc2/Lyplal1	2
GO:0032651	GO:0032651	regulation of interleukin-1 beta production	2/283	57/23239	0.152975	0.380029	0.354304	Aim2/Cx3cr1	2
GO:1901016	GO:1901016	regulation of potassium ion transmembrane transporter activity	2/283	57/23239	0.152975	0.380029	0.354304	Cacna1d/Wwp2	2
GO:1903510	GO:1903510	mucopolysaccharide metabolic process	2/283	57/23239	0.152975	0.380029	0.354304	Itih5/Chst11	2
GO:0072329	GO:0072329	monocarboxylic acid catabolic process	3/283	111/23239	0.153642	0.380029	0.354304	Pex7/Hacl1/Echs1	3
GO:1905330	GO:1905330	regulation of morphogenesis of an epithelium	3/283	111/23239	0.153642	0.380029	0.354304	Bmp4/Fzd6/Ptk7	3
GO:0007187	GO:0007187	G protein-coupled receptor signaling pathway, coupled to cyclic nucleotide second messenger	5/283	232/23239	0.154199	0.380029	0.354304	Cacna1d/Rgs2/Adgrl2/Hrh2/Palm	5
GO:0070302	GO:0070302	regulation of stress-activated protein kinase signaling cascade	5/283	232/23239	0.154199	0.380029	0.354304	Edar/Flt4/Sfrp4/Sirpa/Ptk2b	5
GO:0002443	GO:0002443	leukocyte mediated immunity	9/283	498/23239	0.156008	0.380029	0.354304	Stat5a/Atad5/Dnase1l3/6030468B19Rik/Il18rap/Fadd/Cd300a/Cd84/Shld2	9
GO:0001906	GO:0001906	cell killing	4/283	171/23239	0.156337	0.380029	0.354304	Stat5a/Dnase1l3/Il18rap/Fadd	4
GO:0042472	GO:0042472	inner ear morphogenesis	3/283	112/23239	0.156543	0.380029	0.354304	Fzd6/Ptk7/Itga8	3
GO:0042476	GO:0042476	odontogenesis	3/283	112/23239	0.156543	0.380029	0.354304	Edar/Bmp4/Rspo2	3
GO:0046467	GO:0046467	membrane lipid biosynthetic process	3/283	112/23239	0.156543	0.380029	0.354304	Asah2/Pigz/Mppe1	3
GO:1903409	GO:1903409	reactive oxygen species biosynthetic process	3/283	112/23239	0.156543	0.380029	0.354304	Sirpa/Cx3cr1/Ptk2b	3
GO:0001947	GO:0001947	heart looping	2/283	58/23239	0.157233	0.380029	0.354304	Ift52/Nphp3	2
GO:0032663	GO:0032663	regulation of interleukin-2 production	2/283	58/23239	0.157233	0.380029	0.354304	Stat5a/Vsig4	2
GO:0033209	GO:0033209	tumor necrosis factor-mediated signaling pathway	2/283	58/23239	0.157233	0.380029	0.354304	Aim2/Ptk2b	2
GO:0070231	GO:0070231	T cell apoptotic process	2/283	58/23239	0.157233	0.380029	0.354304	Bmp4/Fadd	2
GO:1902017	GO:1902017	regulation of cilium assembly	2/283	58/23239	0.157233	0.380029	0.354304	Tbc1d7/Sept9	2
GO:0051480	GO:0051480	regulation of cytosolic calcium ion concentration	7/283	364/23239	0.157653	0.380029	0.354304	Il6st/Bmp4/Lpar6/Aplnr/Cx3cr1/Ptk2b/Kdr	7
GO:0000076	GO:0000076	DNA replication checkpoint	1/283	14/23239	0.157671	0.380029	0.354304	Tipin	1
GO:0006107	GO:0006107	oxaloacetate metabolic process	1/283	14/23239	0.157671	0.380029	0.354304	Stat5a	1
GO:0006264	GO:0006264	mitochondrial DNA replication	1/283	14/23239	0.157671	0.380029	0.354304	Tk2	1
GO:0006924	GO:0006924	activation-induced cell death of T cells	1/283	14/23239	0.157671	0.380029	0.354304	Fadd	1
GO:0007194	GO:0007194	negative regulation of adenylate cyclase activity	1/283	14/23239	0.157671	0.380029	0.354304	Palm	1
GO:0010457	GO:0010457	centriole-centriole cohesion	1/283	14/23239	0.157671	0.380029	0.354304	Cntln	1
GO:0010642	GO:0010642	negative regulation of platelet-derived growth factor receptor signaling pathway	1/283	14/23239	0.157671	0.380029	0.354304	Phf14	1
GO:0031573	GO:0031573	intra-S DNA damage checkpoint	1/283	14/23239	0.157671	0.380029	0.354304	Tipin	1
GO:0032604	GO:0032604	granulocyte macrophage colony-stimulating factor production	1/283	14/23239	0.157671	0.380029	0.354304	Cd84	1
GO:0032645	GO:0032645	regulation of granulocyte macrophage colony-stimulating factor production	1/283	14/23239	0.157671	0.380029	0.354304	Cd84	1
GO:0034397	GO:0034397	telomere localization	1/283	14/23239	0.157671	0.380029	0.354304	Sun1	1
GO:0034433	GO:0034433	steroid esterification	1/283	14/23239	0.157671	0.380029	0.354304	Soat2	1
GO:0034434	GO:0034434	sterol esterification	1/283	14/23239	0.157671	0.380029	0.354304	Soat2	1
GO:0034435	GO:0034435	cholesterol esterification	1/283	14/23239	0.157671	0.380029	0.354304	Soat2	1
GO:0035268	GO:0035268	protein mannosylation	1/283	14/23239	0.157671	0.380029	0.354304	Dpy19l3	1
GO:0042559	GO:0042559	pteridine-containing compound biosynthetic process	1/283	14/23239	0.157671	0.380029	0.354304	Mthfd1l	1
GO:0042759	GO:0042759	long-chain fatty acid biosynthetic process	1/283	14/23239	0.157671	0.380029	0.354304	Asah2	1
GO:0043650	GO:0043650	dicarboxylic acid biosynthetic process	1/283	14/23239	0.157671	0.380029	0.354304	Mthfd1l	1
GO:0045198	GO:0045198	establishment of epithelial cell apical/basal polarity	1/283	14/23239	0.157671	0.380029	0.354304	Ptk7	1
GO:0045647	GO:0045647	negative regulation of erythrocyte differentiation	1/283	14/23239	0.157671	0.380029	0.354304	Stat5a	1
GO:0045651	GO:0045651	positive regulation of macrophage differentiation	1/283	14/23239	0.157671	0.380029	0.354304	Fadd	1
GO:0048308	GO:0048308	organelle inheritance	1/283	14/23239	0.157671	0.380029	0.354304	Vrk1	1
GO:0048313	GO:0048313	Golgi inheritance	1/283	14/23239	0.157671	0.380029	0.354304	Vrk1	1
GO:0048537	GO:0048537	mucosal-associated lymphoid tissue development	1/283	14/23239	0.157671	0.380029	0.354304	Stat5a	1
GO:0048541	GO:0048541	Peyer's patch development	1/283	14/23239	0.157671	0.380029	0.354304	Stat5a	1
GO:0048681	GO:0048681	negative regulation of axon regeneration	1/283	14/23239	0.157671	0.380029	0.354304	Inpp5f	1
GO:0060396	GO:0060396	growth hormone receptor signaling pathway	1/283	14/23239	0.157671	0.380029	0.354304	Stat5a	1
GO:0061308	GO:0061308	cardiac neural crest cell development involved in heart development	1/283	14/23239	0.157671	0.380029	0.354304	Bmp4	1
GO:0070365	GO:0070365	hepatocyte differentiation	1/283	14/23239	0.157671	0.380029	0.354304	Bmp4	1
GO:0070885	GO:0070885	negative regulation of calcineurin-NFAT signaling cascade	1/283	14/23239	0.157671	0.380029	0.354304	Fhl2	1
GO:0071378	GO:0071378	cellular response to growth hormone stimulus	1/283	14/23239	0.157671	0.380029	0.354304	Stat5a	1
GO:0086069	GO:0086069	bundle of His cell to Purkinje myocyte communication	1/283	14/23239	0.157671	0.380029	0.354304	Jup	1
GO:0090141	GO:0090141	positive regulation of mitochondrial fission	1/283	14/23239	0.157671	0.380029	0.354304	Kdr	1
GO:0090179	GO:0090179	planar cell polarity pathway involved in neural tube closure	1/283	14/23239	0.157671	0.380029	0.354304	Ptk7	1
GO:0090196	GO:0090196	regulation of chemokine secretion	1/283	14/23239	0.157671	0.380029	0.354304	Lpl	1
GO:0097012	GO:0097012	response to granulocyte macrophage colony-stimulating factor	1/283	14/23239	0.157671	0.380029	0.354304	Stat5a	1
GO:0098911	GO:0098911	regulation of ventricular cardiac muscle cell action potential	1/283	14/23239	0.157671	0.380029	0.354304	Jup	1
GO:0099151	GO:0099151	regulation of postsynaptic density assembly	1/283	14/23239	0.157671	0.380029	0.354304	Cbln1	1
GO:0106057	GO:0106057	negative regulation of calcineurin-mediated signaling	1/283	14/23239	0.157671	0.380029	0.354304	Fhl2	1
GO:1901387	GO:1901387	positive regulation of voltage-gated calcium channel activity	1/283	14/23239	0.157671	0.380029	0.354304	Nipsnap2	1
GO:1901841	GO:1901841	regulation of high voltage-gated calcium channel activity	1/283	14/23239	0.157671	0.380029	0.354304	Nipsnap2	1
GO:1902306	GO:1902306	negative regulation of sodium ion transmembrane transport	1/283	14/23239	0.157671	0.380029	0.354304	Stoml1	1
GO:1902570	GO:1902570	protein localization to nucleolus	1/283	14/23239	0.157671	0.380029	0.354304	Mcrs1	1
GO:1902993	GO:1902993	positive regulation of amyloid precursor protein catabolic process	1/283	14/23239	0.157671	0.380029	0.354304	Gsap	1
GO:1904923	GO:1904923	regulation of autophagy of mitochondrion in response to mitochondrial depolarization	1/283	14/23239	0.157671	0.380029	0.354304	Hk2	1
GO:2001256	GO:2001256	regulation of store-operated calcium entry	1/283	14/23239	0.157671	0.380029	0.354304	Cd84	1
GO:0006109	GO:0006109	regulation of carbohydrate metabolic process	4/283	172/23239	0.158637	0.381595	0.355763	Pdk1/Nln/Igfbp5/Ptk2b	4
GO:0008016	GO:0008016	regulation of heart contraction	4/283	172/23239	0.158637	0.381595	0.355763	Jup/Cacna1d/Scn1b/Rgs2	4
GO:0016202	GO:0016202	regulation of striated muscle tissue development	4/283	172/23239	0.158637	0.381595	0.355763	Nln/Bmp4/Rgs2/Gpc1	4
GO:0061982	GO:0061982	meiosis I cell cycle process	3/283	113/23239	0.159461	0.383323	0.357374	Dnmt3l/Msh3/Sun1	3
GO:0006661	GO:0006661	phosphatidylinositol biosynthetic process	2/283	59/23239	0.161514	0.38554	0.359442	Pigz/Mppe1	2
GO:0007040	GO:0007040	lysosome organization	2/283	59/23239	0.161514	0.38554	0.359442	Snapin/Acp2	2
GO:0010524	GO:0010524	positive regulation of calcium ion transport into cytosol	2/283	59/23239	0.161514	0.38554	0.359442	Bmp4/Aplnr	2
GO:0032722	GO:0032722	positive regulation of chemokine production	2/283	59/23239	0.161514	0.38554	0.359442	Lpl/Cd84	2
GO:0042698	GO:0042698	ovulation cycle	2/283	59/23239	0.161514	0.38554	0.359442	Stat5a/Gas2	2
GO:0060711	GO:0060711	labyrinthine layer development	2/283	59/23239	0.161514	0.38554	0.359442	Rspo3/Nsdhl	2
GO:0080171	GO:0080171	lytic vacuole organization	2/283	59/23239	0.161514	0.38554	0.359442	Snapin/Acp2	2
GO:1904591	GO:1904591	positive regulation of protein import	2/283	59/23239	0.161514	0.38554	0.359442	Jup/Tek	2
GO:2000278	GO:2000278	regulation of DNA biosynthetic process	3/283	114/23239	0.162396	0.38554	0.359442	Hnrnpd/Mcrs1/Ptk2b	3
GO:0140013	GO:0140013	meiotic nuclear division	4/283	174/23239	0.163274	0.38554	0.359442	Dnmt3l/Msh3/Washc5/Sun1	4
GO:0051054	GO:0051054	positive regulation of DNA metabolic process	5/283	237/23239	0.16394	0.38554	0.359442	Hnrnpd/Dnmt3l/Atad5/Shld2/Ptk2b	5
GO:0051261	GO:0051261	protein depolymerization	3/283	115/23239	0.165347	0.38554	0.359442	Mical1/Kif24/Dnajc6	3
GO:0071772	GO:0071772	response to BMP	4/283	175/23239	0.165611	0.38554	0.359442	Sfrp4/Bmp4/Smad6/Kdr	4
GO:0071773	GO:0071773	cellular response to BMP stimulus	4/283	175/23239	0.165611	0.38554	0.359442	Sfrp4/Bmp4/Smad6/Kdr	4
GO:0002763	GO:0002763	positive regulation of myeloid leukocyte differentiation	2/283	60/23239	0.165815	0.38554	0.359442	Stat5a/Fadd	2
GO:1905207	GO:1905207	regulation of cardiocyte differentiation	2/283	60/23239	0.165815	0.38554	0.359442	Bmp4/Rgs2	2
GO:0006470	GO:0006470	protein dephosphorylation	5/283	238/23239	0.165918	0.38554	0.359442	Ptpro/Cd300a/Ublcp1/Itga1/Epm2a	5
GO:0000212	GO:0000212	meiotic spindle organization	1/283	15/23239	0.167935	0.38554	0.359442	Washc5	1
GO:0001977	GO:0001977	renal system process involved in regulation of blood volume	1/283	15/23239	0.167935	0.38554	0.359442	Ptpro	1
GO:0002739	GO:0002739	regulation of cytokine secretion involved in immune response	1/283	15/23239	0.167935	0.38554	0.359442	Tek	1
GO:0003128	GO:0003128	heart field specification	1/283	15/23239	0.167935	0.38554	0.359442	Bmp4	1
GO:0003159	GO:0003159	morphogenesis of an endothelium	1/283	15/23239	0.167935	0.38554	0.359442	Bmp4	1
GO:0003188	GO:0003188	heart valve formation	1/283	15/23239	0.167935	0.38554	0.359442	Dchs1	1
GO:0006896	GO:0006896	Golgi to vacuole transport	1/283	15/23239	0.167935	0.38554	0.359442	Vti1a	1
GO:0009083	GO:0009083	branched-chain amino acid catabolic process	1/283	15/23239	0.167935	0.38554	0.359442	Bckdk	1
GO:0009143	GO:0009143	nucleoside triphosphate catabolic process	1/283	15/23239	0.167935	0.38554	0.359442	Enpp3	1
GO:0010172	GO:0010172	embryonic body morphogenesis	1/283	15/23239	0.167935	0.38554	0.359442	Ofd1	1
GO:0010878	GO:0010878	cholesterol storage	1/283	15/23239	0.167935	0.38554	0.359442	Lpl	1
GO:0030730	GO:0030730	sequestering of triglyceride	1/283	15/23239	0.167935	0.38554	0.359442	Lpl	1
GO:0031280	GO:0031280	negative regulation of cyclase activity	1/283	15/23239	0.167935	0.38554	0.359442	Palm	1
GO:0042407	GO:0042407	cristae formation	1/283	15/23239	0.167935	0.38554	0.359442	Afg3l1	1
GO:0042428	GO:0042428	serotonin metabolic process	1/283	15/23239	0.167935	0.38554	0.359442	Maoa	1
GO:0043129	GO:0043129	surfactant homeostasis	1/283	15/23239	0.167935	0.38554	0.359442	Kdr	1
GO:0043981	GO:0043981	histone H4-K5 acetylation	1/283	15/23239	0.167935	0.38554	0.359442	Mcrs1	1
GO:0043982	GO:0043982	histone H4-K8 acetylation	1/283	15/23239	0.167935	0.38554	0.359442	Mcrs1	1
GO:0044241	GO:0044241	lipid digestion	1/283	15/23239	0.167935	0.38554	0.359442	Ldlr	1
GO:0045989	GO:0045989	positive regulation of striated muscle contraction	1/283	15/23239	0.167935	0.38554	0.359442	Rgs2	1
GO:0046519	GO:0046519	sphingoid metabolic process	1/283	15/23239	0.167935	0.38554	0.359442	Asah2	1
GO:0046831	GO:0046831	regulation of RNA export from nucleus	1/283	15/23239	0.167935	0.38554	0.359442	Khdrbs1	1
GO:0048715	GO:0048715	negative regulation of oligodendrocyte differentiation	1/283	15/23239	0.167935	0.38554	0.359442	Bmp4	1
GO:0050855	GO:0050855	regulation of B cell receptor signaling pathway	1/283	15/23239	0.167935	0.38554	0.359442	Cd300a	1
GO:0055062	GO:0055062	phosphate ion homeostasis	1/283	15/23239	0.167935	0.38554	0.359442	Sfrp4	1
GO:0060192	GO:0060192	negative regulation of lipase activity	1/283	15/23239	0.167935	0.38554	0.359442	Rgs2	1
GO:0060442	GO:0060442	branching involved in prostate gland morphogenesis	1/283	15/23239	0.167935	0.38554	0.359442	Bmp4	1
GO:0060700	GO:0060700	regulation of ribonuclease activity	1/283	15/23239	0.167935	0.38554	0.359442	Oas1c	1
GO:0060742	GO:0060742	epithelial cell differentiation involved in prostate gland development	1/283	15/23239	0.167935	0.38554	0.359442	Stat5a	1
GO:0061154	GO:0061154	endothelial tube morphogenesis	1/283	15/23239	0.167935	0.38554	0.359442	Bmp4	1
GO:0061307	GO:0061307	cardiac neural crest cell differentiation involved in heart development	1/283	15/23239	0.167935	0.38554	0.359442	Bmp4	1
GO:0070593	GO:0070593	dendrite self-avoidance	1/283	15/23239	0.167935	0.38554	0.359442	Nrcam	1
GO:0071731	GO:0071731	response to nitric oxide	1/283	15/23239	0.167935	0.38554	0.359442	Hnrnpd	1
GO:0072074	GO:0072074	kidney mesenchyme development	1/283	15/23239	0.167935	0.38554	0.359442	Bmp4	1
GO:0072109	GO:0072109	glomerular mesangium development	1/283	15/23239	0.167935	0.38554	0.359442	Bmp4	1
GO:0072283	GO:0072283	metanephric renal vesicle morphogenesis	1/283	15/23239	0.167935	0.38554	0.359442	Bmp4	1
GO:0072498	GO:0072498	embryonic skeletal joint development	1/283	15/23239	0.167935	0.38554	0.359442	Bmp4	1
GO:0072505	GO:0072505	divalent inorganic anion homeostasis	1/283	15/23239	0.167935	0.38554	0.359442	Sfrp4	1
GO:0072506	GO:0072506	trivalent inorganic anion homeostasis	1/283	15/23239	0.167935	0.38554	0.359442	Sfrp4	1
GO:0090178	GO:0090178	regulation of establishment of planar polarity involved in neural tube closure	1/283	15/23239	0.167935	0.38554	0.359442	Ptk7	1
GO:0090195	GO:0090195	chemokine secretion	1/283	15/23239	0.167935	0.38554	0.359442	Lpl	1
GO:0097502	GO:0097502	mannosylation	1/283	15/23239	0.167935	0.38554	0.359442	Dpy19l3	1
GO:0098856	GO:0098856	intestinal lipid absorption	1/283	15/23239	0.167935	0.38554	0.359442	Ldlr	1
GO:1900016	GO:1900016	negative regulation of cytokine production involved in inflammatory response	1/283	15/23239	0.167935	0.38554	0.359442	Sirpa	1
GO:1900029	GO:1900029	positive regulation of ruffle assembly	1/283	15/23239	0.167935	0.38554	0.359442	Def8	1
GO:1901213	GO:1901213	regulation of transcription from RNA polymerase II promoter involved in heart development	1/283	15/23239	0.167935	0.38554	0.359442	Bmp4	1
GO:1901524	GO:1901524	regulation of mitophagy	1/283	15/23239	0.167935	0.38554	0.359442	Usp30	1
GO:1901722	GO:1901722	regulation of cell proliferation involved in kidney development	1/283	15/23239	0.167935	0.38554	0.359442	Bmp4	1
GO:1902165	GO:1902165	regulation of intrinsic apoptotic signaling pathway in response to DNA damage by p53 class mediator	1/283	15/23239	0.167935	0.38554	0.359442	Atad5	1
GO:1902894	GO:1902894	negative regulation of pri-miRNA transcription by RNA polymerase II	1/283	15/23239	0.167935	0.38554	0.359442	Bmp4	1
GO:1990000	GO:1990000	amyloid fibril formation	1/283	15/23239	0.167935	0.38554	0.359442	Ldlr	1
GO:2000042	GO:2000042	negative regulation of double-strand break repair via homologous recombination	1/283	15/23239	0.167935	0.38554	0.359442	Shld2	1
GO:2000369	GO:2000369	regulation of clathrin-dependent endocytosis	1/283	15/23239	0.167935	0.38554	0.359442	Dnajc6	1
GO:0048634	GO:0048634	regulation of muscle organ development	4/283	176/23239	0.16796	0.38554	0.359442	Nln/Bmp4/Rgs2/Gpc1	4
GO:0010906	GO:0010906	regulation of glucose metabolic process	3/283	116/23239	0.168314	0.385618	0.359514	Pdk1/Nln/Igfbp5	3
GO:0044070	GO:0044070	regulation of anion transport	3/283	116/23239	0.168314	0.385618	0.359514	Sfrp4/Rgs2/Hrh2	3
GO:0050868	GO:0050868	negative regulation of T cell activation	3/283	116/23239	0.168314	0.385618	0.359514	Bmp4/Cd300a/Vsig4	3
GO:0014706	GO:0014706	striated muscle tissue development	8/283	439/23239	0.168834	0.386563	0.360395	Fhl2/Asb2/Nln/Bmp4/Rgs2/Atf3/Fadd/Gpc1	8
GO:0032677	GO:0032677	regulation of interleukin-8 production	2/283	61/23239	0.170137	0.388071	0.361801	Afap1l2/Fadd	2
GO:0042058	GO:0042058	regulation of epidermal growth factor receptor signaling pathway	2/283	61/23239	0.170137	0.388071	0.361801	Afap1l2/Itga1	2
GO:0045668	GO:0045668	negative regulation of osteoblast differentiation	2/283	61/23239	0.170137	0.388071	0.361801	Igfbp5/Smad6	2
GO:0090559	GO:0090559	regulation of membrane permeability	2/283	61/23239	0.170137	0.388071	0.361801	Hk2/Slc35f6	2
GO:1902305	GO:1902305	regulation of sodium ion transmembrane transport	2/283	61/23239	0.170137	0.388071	0.361801	Scn1b/Stoml1	2
GO:2001238	GO:2001238	positive regulation of extrinsic apoptotic signaling pathway	2/283	61/23239	0.170137	0.388071	0.361801	Atf3/Fadd	2
GO:1903305	GO:1903305	regulation of regulated secretory pathway	4/283	177/23239	0.170321	0.388246	0.361964	Snapin/Mical1/Cd300a/Cd84	4
GO:0051963	GO:0051963	regulation of synapse assembly	3/283	117/23239	0.171297	0.390224	0.363808	Adgrl2/Cbln1/Ntng2	3
GO:0001889	GO:0001889	liver development	3/283	118/23239	0.174294	0.394712	0.367992	Plau/Bmp4/Nphp3	3
GO:0035904	GO:0035904	aorta development	2/283	62/23239	0.174477	0.394712	0.367992	Ephb4/Smad6	2
GO:0060393	GO:0060393	regulation of pathway-restricted SMAD protein phosphorylation	2/283	62/23239	0.174477	0.394712	0.367992	Bmp4/Smad6	2
GO:1903391	GO:1903391	regulation of adherens junction organization	2/283	62/23239	0.174477	0.394712	0.367992	Tek/Kdr	2
GO:0006260	GO:0006260	DNA replication	5/283	243/23239	0.175945	0.394712	0.367992	Msh3/Atad5/Tipin/Tk2/Smarcal1	5
GO:0043401	GO:0043401	steroid hormone mediated signaling pathway	3/283	119/23239	0.177307	0.394712	0.367992	Med16/Bmp4/Carm1	3
GO:0035051	GO:0035051	cardiocyte differentiation	4/283	180/23239	0.177473	0.394712	0.367992	Fhl2/Bmp4/Rgs2/Smad6	4
GO:0071695	GO:0071695	anatomical structure maturation	4/283	180/23239	0.177473	0.394712	0.367992	Nrcam/Washc5/Dchs1/Ptk2b	4
GO:0048608	GO:0048608	reproductive structure development	8/283	445/23239	0.177598	0.394712	0.367992	Dnmt3l/Hoxa10/Stat5a/Rspo3/Bmp4/Gas2/Nsdhl/Kdr	8
GO:0051348	GO:0051348	negative regulation of transferase activity	5/283	244/23239	0.177978	0.394712	0.367992	Bmp4/Rgs2/Nipsnap2/Cd300a/Mcrs1	5
GO:0000722	GO:0000722	telomere maintenance via recombination	1/283	16/23239	0.178074	0.394712	0.367992	Nsmce2	1
GO:0002098	GO:0002098	tRNA wobble uridine modification	1/283	16/23239	0.178074	0.394712	0.367992	Elp1	1
GO:0002283	GO:0002283	neutrophil activation involved in immune response	1/283	16/23239	0.178074	0.394712	0.367992	Dnase1l3	1
GO:0002544	GO:0002544	chronic inflammatory response	1/283	16/23239	0.178074	0.394712	0.367992	Cx3cr1	1
GO:0006833	GO:0006833	water transport	1/283	16/23239	0.178074	0.394712	0.367992	Aqp9	1
GO:0006968	GO:0006968	cellular defense response	1/283	16/23239	0.178074	0.394712	0.367992	Ptk2b	1
GO:0007250	GO:0007250	activation of NF-kappaB-inducing kinase activity	1/283	16/23239	0.178074	0.394712	0.367992	Ikbkg	1
GO:0007512	GO:0007512	adult heart development	1/283	16/23239	0.178074	0.394712	0.367992	Aplnr	1
GO:0010752	GO:0010752	regulation of cGMP-mediated signaling	1/283	16/23239	0.178074	0.394712	0.367992	Ptk2b	1
GO:0021978	GO:0021978	telencephalon regionalization	1/283	16/23239	0.178074	0.394712	0.367992	Bmp4	1
GO:0032688	GO:0032688	negative regulation of interferon-beta production	1/283	16/23239	0.178074	0.394712	0.367992	Sirpa	1
GO:0032793	GO:0032793	positive regulation of CREB transcription factor activity	1/283	16/23239	0.178074	0.394712	0.367992	Cacna1d	1
GO:0032957	GO:0032957	inositol trisphosphate metabolic process	1/283	16/23239	0.178074	0.394712	0.367992	Ptk2b	1
GO:0035235	GO:0035235	ionotropic glutamate receptor signaling pathway	1/283	16/23239	0.178074	0.394712	0.367992	Ptk2b	1
GO:0046112	GO:0046112	nucleobase biosynthetic process	1/283	16/23239	0.178074	0.394712	0.367992	Mthfd1l	1
GO:0046514	GO:0046514	ceramide catabolic process	1/283	16/23239	0.178074	0.394712	0.367992	Asah2	1
GO:0046629	GO:0046629	gamma-delta T cell activation	1/283	16/23239	0.178074	0.394712	0.367992	Stat5a	1
GO:0046755	GO:0046755	viral budding	1/283	16/23239	0.178074	0.394712	0.367992	Lrsam1	1
GO:0046835	GO:0046835	carbohydrate phosphorylation	1/283	16/23239	0.178074	0.394712	0.367992	Hk2	1
GO:0048302	GO:0048302	regulation of isotype switching to IgG isotypes	1/283	16/23239	0.178074	0.394712	0.367992	Atad5	1
GO:0048711	GO:0048711	positive regulation of astrocyte differentiation	1/283	16/23239	0.178074	0.394712	0.367992	Il6st	1
GO:0060099	GO:0060099	regulation of phagocytosis, engulfment	1/283	16/23239	0.178074	0.394712	0.367992	Cd300a	1
GO:0062033	GO:0062033	positive regulation of mitotic sister chromatid segregation	1/283	16/23239	0.178074	0.394712	0.367992	Nsmce2	1
GO:0070571	GO:0070571	negative regulation of neuron projection regeneration	1/283	16/23239	0.178074	0.394712	0.367992	Inpp5f	1
GO:0071498	GO:0071498	cellular response to fluid shear stress	1/283	16/23239	0.178074	0.394712	0.367992	Ptk2b	1
GO:0090177	GO:0090177	establishment of planar polarity involved in neural tube closure	1/283	16/23239	0.178074	0.394712	0.367992	Ptk7	1
GO:0090192	GO:0090192	regulation of glomerulus development	1/283	16/23239	0.178074	0.394712	0.367992	Bmp4	1
GO:0097094	GO:0097094	craniofacial suture morphogenesis	1/283	16/23239	0.178074	0.394712	0.367992	Bmp4	1
GO:1900452	GO:1900452	regulation of long-term synaptic depression	1/283	16/23239	0.178074	0.394712	0.367992	Cbln1	1
GO:1900746	GO:1900746	regulation of vascular endothelial growth factor signaling pathway	1/283	16/23239	0.178074	0.394712	0.367992	Sema6a	1
GO:1901160	GO:1901160	primary amino compound metabolic process	1/283	16/23239	0.178074	0.394712	0.367992	Maoa	1
GO:1904469	GO:1904469	positive regulation of tumor necrosis factor secretion	1/283	16/23239	0.178074	0.394712	0.367992	Cd84	1
GO:1904889	GO:1904889	regulation of excitatory synapse assembly	1/283	16/23239	0.178074	0.394712	0.367992	Cbln1	1
GO:2000345	GO:2000345	regulation of hepatocyte proliferation	1/283	16/23239	0.178074	0.394712	0.367992	Plau	1
GO:0001510	GO:0001510	RNA methylation	2/283	63/23239	0.178835	0.395187	0.368435	Trdmt1/Trmt6	2
GO:0030512	GO:0030512	negative regulation of transforming growth factor beta receptor signaling pathway	2/283	63/23239	0.178835	0.395187	0.368435	Chst11/Smad6	2
GO:0043949	GO:0043949	regulation of cAMP-mediated signaling	2/283	63/23239	0.178835	0.395187	0.368435	Rgs2/Aplnr	2
GO:1901264	GO:1901264	carbohydrate derivative transport	2/283	63/23239	0.178835	0.395187	0.368435	Slc29a3/Slc37a1	2
GO:2000242	GO:2000242	negative regulation of reproductive process	2/283	63/23239	0.178835	0.395187	0.368435	Bmp4/Hpgds	2
GO:0006639	GO:0006639	acylglycerol metabolic process	3/283	120/23239	0.180333	0.397768	0.370842	Lpl/Il6st/Ldlr	3
GO:0032609	GO:0032609	interferon-gamma production	3/283	120/23239	0.180333	0.397768	0.370842	Il18rap/Fadd/Sirpa	3
GO:0051153	GO:0051153	regulation of striated muscle cell differentiation	3/283	120/23239	0.180333	0.397768	0.370842	Nln/Bmp4/Rgs2	3
GO:0000422	GO:0000422	autophagy of mitochondrion	2/283	64/23239	0.183209	0.399042	0.372029	Hk2/Usp30	2
GO:0001658	GO:0001658	branching involved in ureteric bud morphogenesis	2/283	64/23239	0.183209	0.399042	0.372029	Bmp4/Dchs1	2
GO:0061726	GO:0061726	mitochondrion disassembly	2/283	64/23239	0.183209	0.399042	0.372029	Hk2/Usp30	2
GO:0097194	GO:0097194	execution phase of apoptosis	2/283	64/23239	0.183209	0.399042	0.372029	Dnase2a/Dnase1l3	2
GO:0034332	GO:0034332	adherens junction organization	3/283	121/23239	0.183374	0.399042	0.372029	Tek/Ptk2b/Kdr	3
GO:0061008	GO:0061008	hepaticobiliary system development	3/283	121/23239	0.183374	0.399042	0.372029	Plau/Bmp4/Nphp3	3
GO:0061458	GO:0061458	reproductive system development	8/283	449/23239	0.183551	0.399042	0.372029	Dnmt3l/Hoxa10/Stat5a/Rspo3/Bmp4/Gas2/Nsdhl/Kdr	8
GO:0002793	GO:0002793	positive regulation of peptide secretion	6/283	313/23239	0.183869	0.399042	0.372029	Tek/Lpl/Cacna1d/Aim2/Cd84/Gpr27	6
GO:0120032	GO:0120032	regulation of plasma membrane bounded cell projection assembly	4/283	183/23239	0.184724	0.399042	0.372029	Def8/Tbc1d7/Palm/Sept9	4
GO:0042692	GO:0042692	muscle cell differentiation	7/283	382/23239	0.186253	0.399042	0.372029	Fhl2/Nln/Bmp4/Igfbp5/Rgs2/Itga8/Smad6	7
GO:0002761	GO:0002761	regulation of myeloid leukocyte differentiation	3/283	122/23239	0.186428	0.399042	0.372029	Stat5a/Fadd/Tcta	3
GO:0006638	GO:0006638	neutral lipid metabolic process	3/283	122/23239	0.186428	0.399042	0.372029	Lpl/Il6st/Ldlr	3
GO:0015837	GO:0015837	amine transport	3/283	122/23239	0.186428	0.399042	0.372029	Rgs2/Aqp9/Syt15	3
GO:0050890	GO:0050890	cognition	6/283	315/23239	0.187515	0.399042	0.372029	Itga8/Ldlr/Hrh2/Ptchd1/Cx3cr1/Epm2a	6
GO:0003143	GO:0003143	embryonic heart tube morphogenesis	2/283	65/23239	0.187599	0.399042	0.372029	Ift52/Nphp3	2
GO:0030433	GO:0030433	ubiquitin-dependent ERAD pathway	2/283	65/23239	0.187599	0.399042	0.372029	Ubxn8/Svip	2
GO:0031638	GO:0031638	zymogen activation	2/283	65/23239	0.187599	0.399042	0.372029	Plau/Fadd	2
GO:0042267	GO:0042267	natural killer cell mediated cytotoxicity	2/283	65/23239	0.187599	0.399042	0.372029	Stat5a/Il18rap	2
GO:0051591	GO:0051591	response to cAMP	2/283	65/23239	0.187599	0.399042	0.372029	Igfbp5/Carm1	2
GO:0055117	GO:0055117	regulation of cardiac muscle contraction	2/283	65/23239	0.187599	0.399042	0.372029	Jup/Rgs2	2
GO:0060389	GO:0060389	pathway-restricted SMAD protein phosphorylation	2/283	65/23239	0.187599	0.399042	0.372029	Bmp4/Smad6	2
GO:0060425	GO:0060425	lung morphogenesis	2/283	65/23239	0.187599	0.399042	0.372029	Bmp4/Rspo2	2
GO:0061371	GO:0061371	determination of heart left/right asymmetry	2/283	65/23239	0.187599	0.399042	0.372029	Ift52/Nphp3	2
GO:1903845	GO:1903845	negative regulation of cellular response to transforming growth factor beta stimulus	2/283	65/23239	0.187599	0.399042	0.372029	Chst11/Smad6	2
GO:0001522	GO:0001522	pseudouridine synthesis	1/283	17/23239	0.18809	0.399042	0.372029	Trub2	1
GO:0001820	GO:0001820	serotonin secretion	1/283	17/23239	0.18809	0.399042	0.372029	Cd300a	1
GO:0001921	GO:0001921	positive regulation of receptor recycling	1/283	17/23239	0.18809	0.399042	0.372029	Inpp5f	1
GO:0002689	GO:0002689	negative regulation of leukocyte chemotaxis	1/283	17/23239	0.18809	0.399042	0.372029	Mmp28	1
GO:0006085	GO:0006085	acetyl-CoA biosynthetic process	1/283	17/23239	0.18809	0.399042	0.372029	Pdk1	1
GO:0006516	GO:0006516	glycoprotein catabolic process	1/283	17/23239	0.18809	0.399042	0.372029	Gpc1	1
GO:0009886	GO:0009886	post-embryonic animal morphogenesis	1/283	17/23239	0.18809	0.399042	0.372029	Kdr	1
GO:0010867	GO:0010867	positive regulation of triglyceride biosynthetic process	1/283	17/23239	0.18809	0.399042	0.372029	Ldlr	1
GO:0010919	GO:0010919	regulation of inositol phosphate biosynthetic process	1/283	17/23239	0.18809	0.399042	0.372029	Ptk2b	1
GO:0016584	GO:0016584	nucleosome positioning	1/283	17/23239	0.18809	0.399042	0.372029	H1f0	1
GO:0021681	GO:0021681	cerebellar granular layer development	1/283	17/23239	0.18809	0.399042	0.372029	Cbln1	1
GO:0032239	GO:0032239	regulation of nucleobase-containing compound transport	1/283	17/23239	0.18809	0.399042	0.372029	Khdrbs1	1
GO:0032691	GO:0032691	negative regulation of interleukin-1 beta production	1/283	17/23239	0.18809	0.399042	0.372029	Cx3cr1	1
GO:0034312	GO:0034312	diol biosynthetic process	1/283	17/23239	0.18809	0.399042	0.372029	Asah2	1
GO:0036065	GO:0036065	fucosylation	1/283	17/23239	0.18809	0.399042	0.372029	Fut1	1
GO:0042135	GO:0042135	neurotransmitter catabolic process	1/283	17/23239	0.18809	0.399042	0.372029	Maoa	1
GO:0043278	GO:0043278	response to morphine	1/283	17/23239	0.18809	0.399042	0.372029	Fadd	1
GO:0045019	GO:0045019	negative regulation of nitric oxide biosynthetic process	1/283	17/23239	0.18809	0.399042	0.372029	Sirpa	1
GO:0045579	GO:0045579	positive regulation of B cell differentiation	1/283	17/23239	0.18809	0.399042	0.372029	Stat5a	1
GO:0046838	GO:0046838	phosphorylated carbohydrate dephosphorylation	1/283	17/23239	0.18809	0.399042	0.372029	Epm2a	1
GO:0048291	GO:0048291	isotype switching to IgG isotypes	1/283	17/23239	0.18809	0.399042	0.372029	Atad5	1
GO:0048739	GO:0048739	cardiac muscle fiber development	1/283	17/23239	0.18809	0.399042	0.372029	Bmp4	1
GO:0048875	GO:0048875	chemical homeostasis within a tissue	1/283	17/23239	0.18809	0.399042	0.372029	Kdr	1
GO:0051000	GO:0051000	positive regulation of nitric-oxide synthase activity	1/283	17/23239	0.18809	0.399042	0.372029	Ptk2b	1
GO:0051350	GO:0051350	negative regulation of lyase activity	1/283	17/23239	0.18809	0.399042	0.372029	Palm	1
GO:0055012	GO:0055012	ventricular cardiac muscle cell differentiation	1/283	17/23239	0.18809	0.399042	0.372029	Fhl2	1
GO:0060416	GO:0060416	response to growth hormone	1/283	17/23239	0.18809	0.399042	0.372029	Stat5a	1
GO:0060544	GO:0060544	regulation of necroptotic process	1/283	17/23239	0.18809	0.399042	0.372029	Fadd	1
GO:0061158	GO:0061158	3'-UTR-mediated mRNA destabilization	1/283	17/23239	0.18809	0.399042	0.372029	Hnrnpd	1
GO:0070131	GO:0070131	positive regulation of mitochondrial translation	1/283	17/23239	0.18809	0.399042	0.372029	Trub2	1
GO:0070243	GO:0070243	regulation of thymocyte apoptotic process	1/283	17/23239	0.18809	0.399042	0.372029	Bmp4	1
GO:0090036	GO:0090036	regulation of protein kinase C signaling	1/283	17/23239	0.18809	0.399042	0.372029	Flt4	1
GO:0140131	GO:0140131	positive regulation of lymphocyte chemotaxis	1/283	17/23239	0.18809	0.399042	0.372029	Ptk2b	1
GO:1902547	GO:1902547	regulation of cellular response to vascular endothelial growth factor stimulus	1/283	17/23239	0.18809	0.399042	0.372029	Sema6a	1
GO:1903599	GO:1903599	positive regulation of autophagy of mitochondrion	1/283	17/23239	0.18809	0.399042	0.372029	Hk2	1
GO:1903960	GO:1903960	negative regulation of anion transmembrane transport	1/283	17/23239	0.18809	0.399042	0.372029	Rgs2	1
GO:1904355	GO:1904355	positive regulation of telomere capping	1/283	17/23239	0.18809	0.399042	0.372029	Hnrnpd	1
GO:1904406	GO:1904406	negative regulation of nitric oxide metabolic process	1/283	17/23239	0.18809	0.399042	0.372029	Sirpa	1
GO:1905153	GO:1905153	regulation of membrane invagination	1/283	17/23239	0.18809	0.399042	0.372029	Cd300a	1
GO:2000810	GO:2000810	regulation of bicellular tight junction assembly	1/283	17/23239	0.18809	0.399042	0.372029	Nphp1	1
GO:2001028	GO:2001028	positive regulation of endothelial cell chemotaxis	1/283	17/23239	0.18809	0.399042	0.372029	Kdr	1
GO:0007204	GO:0007204	positive regulation of cytosolic calcium ion concentration	6/283	316/23239	0.189349	0.401318	0.374152	Bmp4/Lpar6/Aplnr/Cx3cr1/Ptk2b/Kdr	6
GO:0007368	GO:0007368	determination of left/right symmetry	3/283	123/23239	0.189496	0.401318	0.374152	Ift52/Nphp3/Ofd1	3
GO:0061387	GO:0061387	regulation of extent of cell growth	3/283	123/23239	0.189496	0.401318	0.374152	Sema4f/Sema6a/Aatk	3
GO:0060491	GO:0060491	regulation of cell projection assembly	4/283	185/23239	0.189612	0.401329	0.374161	Def8/Tbc1d7/Palm/Sept9	4
GO:0014068	GO:0014068	positive regulation of phosphatidylinositol 3-kinase signaling	2/283	66/23239	0.192004	0.40426	0.376894	Tek/Kdr	2
GO:0032623	GO:0032623	interleukin-2 production	2/283	66/23239	0.192004	0.40426	0.376894	Stat5a/Vsig4	2
GO:0048168	GO:0048168	regulation of neuronal synaptic plasticity	2/283	66/23239	0.192004	0.40426	0.376894	Syngr1/Kdr	2
GO:0048278	GO:0048278	vesicle docking	2/283	66/23239	0.192004	0.40426	0.376894	Exoc2/Stx6	2
GO:0051453	GO:0051453	regulation of intracellular pH	2/283	66/23239	0.192004	0.40426	0.376894	Snapin/Atp6v0a1	2
GO:0061035	GO:0061035	regulation of cartilage development	2/283	66/23239	0.192004	0.40426	0.376894	Bmp4/Carm1	2
GO:1901184	GO:1901184	regulation of ERBB signaling pathway	2/283	66/23239	0.192004	0.40426	0.376894	Afap1l2/Itga1	2
GO:1901224	GO:1901224	positive regulation of NIK/NF-kappaB signaling	2/283	66/23239	0.192004	0.40426	0.376894	Edar/Ikbkg	2
GO:2000378	GO:2000378	negative regulation of reactive oxygen species metabolic process	2/283	66/23239	0.192004	0.40426	0.376894	Hk2/Sirpa	2
GO:0000723	GO:0000723	telomere maintenance	3/283	124/23239	0.192577	0.40523	0.377798	Hnrnpd/Mcrs1/Nsmce2	3
GO:0002228	GO:0002228	natural killer cell mediated immunity	2/283	67/23239	0.196422	0.407821	0.380214	Stat5a/Il18rap	2
GO:0006029	GO:0006029	proteoglycan metabolic process	2/283	67/23239	0.196422	0.407821	0.380214	Gpc1/Chst11	2
GO:0006635	GO:0006635	fatty acid beta-oxidation	2/283	67/23239	0.196422	0.407821	0.380214	Pex7/Echs1	2
GO:0010507	GO:0010507	negative regulation of autophagy	2/283	67/23239	0.196422	0.407821	0.380214	Usp30/Wdr6	2
GO:0032637	GO:0032637	interleukin-8 production	2/283	67/23239	0.196422	0.407821	0.380214	Afap1l2/Fadd	2
GO:0034109	GO:0034109	homotypic cell-cell adhesion	2/283	67/23239	0.196422	0.407821	0.380214	Jup/Plpp3	2
GO:0043299	GO:0043299	leukocyte degranulation	2/283	67/23239	0.196422	0.407821	0.380214	Cd300a/Cd84	2
GO:0061045	GO:0061045	negative regulation of wound healing	2/283	67/23239	0.196422	0.407821	0.380214	Plau/Tfpi	2
GO:0046486	GO:0046486	glycerolipid metabolic process	6/283	320/23239	0.196753	0.407821	0.380214	Lpl/Il6st/Ldlr/Inpp5f/Pigz/Mppe1	6
GO:0002685	GO:0002685	regulation of leukocyte migration	4/283	188/23239	0.19702	0.407821	0.380214	Mmp28/Fadd/Cd300a/Ptk2b	4
GO:0002822	GO:0002822	regulation of adaptive immune response based on somatic recombination of immune receptors built from immunoglobulin superfamily domains	4/283	188/23239	0.19702	0.407821	0.380214	Atad5/6030468B19Rik/Fadd/Shld2	4
GO:0019439	GO:0019439	aromatic compound catabolic process	8/283	458/23239	0.197256	0.407821	0.380214	Hnrnpd/Hk2/Dnase2a/Enpp3/Maoa/Dnase1l3/Xrn2/Cirbp	8
GO:0001710	GO:0001710	mesodermal cell fate commitment	1/283	18/23239	0.197984	0.407821	0.380214	Bmp4	1
GO:0014072	GO:0014072	response to isoquinoline alkaloid	1/283	18/23239	0.197984	0.407821	0.380214	Fadd	1
GO:0030502	GO:0030502	negative regulation of bone mineralization	1/283	18/23239	0.197984	0.407821	0.380214	Ptk2b	1
GO:0034063	GO:0034063	stress granule assembly	1/283	18/23239	0.197984	0.407821	0.380214	Cirbp	1
GO:0035089	GO:0035089	establishment of apical/basal cell polarity	1/283	18/23239	0.197984	0.407821	0.380214	Ptk7	1
GO:0042249	GO:0042249	establishment of planar polarity of embryonic epithelium	1/283	18/23239	0.197984	0.407821	0.380214	Ptk7	1
GO:0048172	GO:0048172	regulation of short-term neuronal synaptic plasticity	1/283	18/23239	0.197984	0.407821	0.380214	Syngr1	1
GO:0048712	GO:0048712	negative regulation of astrocyte differentiation	1/283	18/23239	0.197984	0.407821	0.380214	Ldlr	1
GO:0050650	GO:0050650	chondroitin sulfate proteoglycan biosynthetic process	1/283	18/23239	0.197984	0.407821	0.380214	Chst11	1
GO:0051481	GO:0051481	negative regulation of cytosolic calcium ion concentration	1/283	18/23239	0.197984	0.407821	0.380214	Il6st	1
GO:0060572	GO:0060572	morphogenesis of an epithelial bud	1/283	18/23239	0.197984	0.407821	0.380214	Bmp4	1
GO:0060841	GO:0060841	venous blood vessel development	1/283	18/23239	0.197984	0.407821	0.380214	Ephb4	1
GO:0060947	GO:0060947	cardiac vascular smooth muscle cell differentiation	1/283	18/23239	0.197984	0.407821	0.380214	Smad6	1
GO:0071605	GO:0071605	monocyte chemotactic protein-1 production	1/283	18/23239	0.197984	0.407821	0.380214	Cd84	1
GO:0071637	GO:0071637	regulation of monocyte chemotactic protein-1 production	1/283	18/23239	0.197984	0.407821	0.380214	Cd84	1
GO:0072077	GO:0072077	renal vesicle morphogenesis	1/283	18/23239	0.197984	0.407821	0.380214	Bmp4	1
GO:0090185	GO:0090185	negative regulation of kidney development	1/283	18/23239	0.197984	0.407821	0.380214	Bmp4	1
GO:0097242	GO:0097242	amyloid-beta clearance	1/283	18/23239	0.197984	0.407821	0.380214	Ldlr	1
GO:0099150	GO:0099150	regulation of postsynaptic specialization assembly	1/283	18/23239	0.197984	0.407821	0.380214	Cbln1	1
GO:0150052	GO:0150052	regulation of postsynapse assembly	1/283	18/23239	0.197984	0.407821	0.380214	Cbln1	1
GO:1901028	GO:1901028	regulation of mitochondrial outer membrane permeabilization involved in apoptotic signaling pathway	1/283	18/23239	0.197984	0.407821	0.380214	Slc35f6	1
GO:1902236	GO:1902236	negative regulation of endoplasmic reticulum stress-induced intrinsic apoptotic signaling pathway	1/283	18/23239	0.197984	0.407821	0.380214	Ikbkg	1
GO:1902855	GO:1902855	regulation of non-motile cilium assembly	1/283	18/23239	0.197984	0.407821	0.380214	Sept9	1
GO:1904754	GO:1904754	positive regulation of vascular associated smooth muscle cell migration	1/283	18/23239	0.197984	0.407821	0.380214	Igfbp5	1
GO:2001032	GO:2001032	regulation of double-strand break repair via nonhomologous end joining	1/283	18/23239	0.197984	0.407821	0.380214	Shld2	1
GO:0002698	GO:0002698	negative regulation of immune effector process	3/283	126/23239	0.198775	0.408751	0.381081	Enpp3/Cd300a/Cd84	3
GO:0032200	GO:0032200	telomere organization	3/283	126/23239	0.198775	0.408751	0.381081	Hnrnpd/Mcrs1/Nsmce2	3
GO:0050729	GO:0050729	positive regulation of inflammatory response	3/283	126/23239	0.198775	0.408751	0.381081	Stat5a/Ldlr/Cdk19	3
GO:0008544	GO:0008544	epidermis development	6/283	322/23239	0.200495	0.411258	0.383418	Edar/Sfrp4/Bmp4/Fzd6/Igfbp5/Nsdhl	6
GO:0006081	GO:0006081	cellular aldehyde metabolic process	2/283	68/23239	0.200853	0.411258	0.383418	Aldh3b3/Haghl	2
GO:0019915	GO:0019915	lipid storage	2/283	68/23239	0.200853	0.411258	0.383418	Stat5a/Lpl	2
GO:0032482	GO:0032482	Rab protein signal transduction	2/283	68/23239	0.200853	0.411258	0.383418	Rabl3/Aatk	2
GO:0032611	GO:0032611	interleukin-1 beta production	2/283	68/23239	0.200853	0.411258	0.383418	Aim2/Cx3cr1	2
GO:0051865	GO:0051865	protein autoubiquitination	2/283	68/23239	0.200853	0.411258	0.383418	Lrsam1/Wwp2	2
GO:1905897	GO:1905897	regulation of response to endoplasmic reticulum stress	2/283	68/23239	0.200853	0.411258	0.383418	Ikbkg/Svip	2
GO:0051403	GO:0051403	stress-activated MAPK cascade	5/283	255/23239	0.200905	0.411258	0.383418	Edar/Flt4/Sfrp4/Sirpa/Ptk2b	5
GO:0006869	GO:0006869	lipid transport	6/283	323/23239	0.202376	0.414035	0.386007	Soat2/Ldlr/Aqp9/Stoml1/Hrh2/Ldlrap1	6
GO:0048638	GO:0048638	regulation of developmental growth	7/283	392/23239	0.203007	0.414684	0.386612	Sema4f/Stat5a/Sema6a/Bmp4/Aatk/Rgs2/Carm1	7
GO:0051251	GO:0051251	positive regulation of lymphocyte activation	7/283	392/23239	0.203007	0.414684	0.386612	Stat5a/Atad5/Il6st/Ephb4/Fadd/Sirpa/Shld2	7
GO:0043523	GO:0043523	regulation of neuron apoptotic process	5/283	256/23239	0.203038	0.414684	0.386612	Nqo1/Itga1/Cx3cr1/Ptk2b/Kdr	5
GO:0007389	GO:0007389	pattern specification process	8/283	462/23239	0.20348	0.415351	0.387234	Hoxa10/Ift52/Bmp4/Bhlhe40/Nphp3/Dchs1/Smad6/Ofd1	8
GO:0007623	GO:0007623	circadian rhythm	4/283	191/23239	0.204515	0.415403	0.387282	Hnrnpd/Pspc1/Bhlhe40/Dbp	4
GO:0051592	GO:0051592	response to calcium ion	3/283	128/23239	0.205021	0.415403	0.387282	Hnrnpd/Fus/Syt15	3
GO:1903038	GO:1903038	negative regulation of leukocyte cell-cell adhesion	3/283	128/23239	0.205021	0.415403	0.387282	Bmp4/Cd300a/Vsig4	3
GO:0050807	GO:0050807	regulation of synapse organization	5/283	257/23239	0.205178	0.415403	0.387282	Nrcam/Adgrl2/Ptpro/Cbln1/Ntng2	5
GO:0045669	GO:0045669	positive regulation of osteoblast differentiation	2/283	69/23239	0.205295	0.415403	0.387282	Il6st/Bmp4	2
GO:2001021	GO:2001021	negative regulation of response to DNA damage stimulus	2/283	69/23239	0.205295	0.415403	0.387282	Atad5/Shld2	2
GO:0002097	GO:0002097	tRNA wobble base modification	1/283	19/23239	0.207759	0.415403	0.387282	Elp1	1
GO:0006089	GO:0006089	lactate metabolic process	1/283	19/23239	0.207759	0.415403	0.387282	Haghl	1
GO:0006103	GO:0006103	2-oxoglutarate metabolic process	1/283	19/23239	0.207759	0.415403	0.387282	Stat5a	1
GO:0006907	GO:0006907	pinocytosis	1/283	19/23239	0.207759	0.415403	0.387282	Ehd4	1
GO:0010529	GO:0010529	negative regulation of transposition	1/283	19/23239	0.207759	0.415403	0.387282	Dnmt3l	1
GO:0010623	GO:0010623	programmed cell death involved in cell development	1/283	19/23239	0.207759	0.415403	0.387282	Dnase1l3	1
GO:0010766	GO:0010766	negative regulation of sodium ion transport	1/283	19/23239	0.207759	0.415403	0.387282	Stoml1	1
GO:0015740	GO:0015740	C4-dicarboxylate transport	1/283	19/23239	0.207759	0.415403	0.387282	Lrrc8d	1
GO:0030859	GO:0030859	polarized epithelial cell differentiation	1/283	19/23239	0.207759	0.415403	0.387282	Ptk7	1
GO:0031936	GO:0031936	negative regulation of chromatin silencing	1/283	19/23239	0.207759	0.415403	0.387282	H1f0	1
GO:0032823	GO:0032823	regulation of natural killer cell differentiation	1/283	19/23239	0.207759	0.415403	0.387282	Stat5a	1
GO:0033194	GO:0033194	response to hydroperoxide	1/283	19/23239	0.207759	0.415403	0.387282	ND1	1
GO:0035584	GO:0035584	calcium-mediated signaling using intracellular calcium source	1/283	19/23239	0.207759	0.415403	0.387282	Kdr	1
GO:0042789	GO:0042789	mRNA transcription by RNA polymerase II	1/283	19/23239	0.207759	0.415403	0.387282	Hnrnpd	1
GO:0043046	GO:0043046	DNA methylation involved in gamete generation	1/283	19/23239	0.207759	0.415403	0.387282	Dnmt3l	1
GO:0043931	GO:0043931	ossification involved in bone maturation	1/283	19/23239	0.207759	0.415403	0.387282	Dchs1	1
GO:0045076	GO:0045076	regulation of interleukin-2 biosynthetic process	1/283	19/23239	0.207759	0.415403	0.387282	Stat5a	1
GO:0048490	GO:0048490	anterograde synaptic vesicle transport	1/283	19/23239	0.207759	0.415403	0.387282	Snapin	1
GO:0051770	GO:0051770	positive regulation of nitric-oxide synthase biosynthetic process	1/283	19/23239	0.207759	0.415403	0.387282	Kdr	1
GO:0051956	GO:0051956	negative regulation of amino acid transport	1/283	19/23239	0.207759	0.415403	0.387282	Rgs2	1
GO:0060231	GO:0060231	mesenchymal to epithelial transition	1/283	19/23239	0.207759	0.415403	0.387282	Bmp4	1
GO:0060338	GO:0060338	regulation of type I interferon-mediated signaling pathway	1/283	19/23239	0.207759	0.415403	0.387282	Fadd	1
GO:0060547	GO:0060547	negative regulation of necrotic cell death	1/283	19/23239	0.207759	0.415403	0.387282	Fadd	1
GO:0099514	GO:0099514	synaptic vesicle cytoskeletal transport	1/283	19/23239	0.207759	0.415403	0.387282	Snapin	1
GO:0099517	GO:0099517	synaptic vesicle transport along microtubule	1/283	19/23239	0.207759	0.415403	0.387282	Snapin	1
GO:1903798	GO:1903798	regulation of production of miRNAs involved in gene silencing by miRNA	1/283	19/23239	0.207759	0.415403	0.387282	Bmp4	1
GO:1905276	GO:1905276	regulation of epithelial tube formation	1/283	19/23239	0.207759	0.415403	0.387282	Ptk7	1
GO:1905331	GO:1905331	negative regulation of morphogenesis of an epithelium	1/283	19/23239	0.207759	0.415403	0.387282	Bmp4	1
GO:1905874	GO:1905874	regulation of postsynaptic density organization	1/283	19/23239	0.207759	0.415403	0.387282	Cbln1	1
GO:2000251	GO:2000251	positive regulation of actin cytoskeleton reorganization	1/283	19/23239	0.207759	0.415403	0.387282	Tek	1
GO:2000726	GO:2000726	negative regulation of cardiac muscle cell differentiation	1/283	19/23239	0.207759	0.415403	0.387282	Rgs2	1
GO:0030218	GO:0030218	erythrocyte differentiation	3/283	129/23239	0.208161	0.415747	0.387603	Dnase2a/Stat5a/Bmp4	3
GO:0046488	GO:0046488	phosphatidylinositol metabolic process	3/283	129/23239	0.208161	0.415747	0.387603	Inpp5f/Pigz/Mppe1	3
GO:0046434	GO:0046434	organophosphate catabolic process	4/283	193/23239	0.209558	0.41645	0.388259	Hk2/Enpp3/Ldlr/Inpp5f	4
GO:0051224	GO:0051224	negative regulation of protein transport	4/283	193/23239	0.209558	0.41645	0.388259	Wwp2/Cd84/Lyplal1/Svip	4
GO:0002532	GO:0002532	production of molecular mediator involved in inflammatory response	2/283	70/23239	0.209748	0.41645	0.388259	Cd300a/Sirpa	2
GO:0006094	GO:0006094	gluconeogenesis	2/283	70/23239	0.209748	0.41645	0.388259	Nln/Atf3	2
GO:0021536	GO:0021536	diencephalon development	2/283	70/23239	0.209748	0.41645	0.388259	Bmp4/Ptchd1	2
GO:0022029	GO:0022029	telencephalon cell migration	2/283	70/23239	0.209748	0.41645	0.388259	Sun1/Cx3cr1	2
GO:0042130	GO:0042130	negative regulation of T cell proliferation	2/283	70/23239	0.209748	0.41645	0.388259	Bmp4/Vsig4	2
GO:0048641	GO:0048641	regulation of skeletal muscle tissue development	2/283	70/23239	0.209748	0.41645	0.388259	Nln/Gpc1	2
GO:0060675	GO:0060675	ureteric bud morphogenesis	2/283	70/23239	0.209748	0.41645	0.388259	Bmp4/Dchs1	2
GO:2001259	GO:2001259	positive regulation of cation channel activity	2/283	70/23239	0.209748	0.41645	0.388259	Bmp4/Nipsnap2	2
GO:0048732	GO:0048732	gland development	8/283	466/23239	0.209781	0.41645	0.388259	Edar/Stat5a/Plau/Bmp4/Igfbp5/Fadd/Nphp3/Hrh2	8
GO:0061041	GO:0061041	regulation of wound healing	3/283	130/23239	0.211312	0.419141	0.390767	Plau/Tfpi/Plpp3	3
GO:0033674	GO:0033674	positive regulation of kinase activity	8/283	467/23239	0.211369	0.419141	0.390767	Dazap2/Ikbkg/Tek/Bmp4/Camkk2/Cd300a/Itga1/Ptk2b	8
GO:1903046	GO:1903046	meiotic cell cycle process	4/283	194/23239	0.212093	0.420347	0.391892	Dnmt3l/Msh3/Washc5/Sun1	4
GO:0006790	GO:0006790	sulfur compound metabolic process	5/283	261/23239	0.213815	0.420738	0.392257	Stat5a/Pdk1/Mical1/Arsg/Chst11	5
GO:0030336	GO:0030336	negative regulation of cell migration	5/283	261/23239	0.213815	0.420738	0.392257	Jup/Mmp28/Igfbp5/Cd300a/Cx3cr1	5
GO:0008088	GO:0008088	axo-dendritic transport	2/283	71/23239	0.214211	0.420738	0.392257	Snapin/Bsn	2
GO:0010822	GO:0010822	positive regulation of mitochondrion organization	2/283	71/23239	0.214211	0.420738	0.392257	Hk2/Kdr	2
GO:0030641	GO:0030641	regulation of cellular pH	2/283	71/23239	0.214211	0.420738	0.392257	Snapin/Atp6v0a1	2
GO:0045453	GO:0045453	bone resorption	2/283	71/23239	0.214211	0.420738	0.392257	Def8/Ptk2b	2
GO:0072171	GO:0072171	mesonephric tubule morphogenesis	2/283	71/23239	0.214211	0.420738	0.392257	Bmp4/Dchs1	2
GO:0071887	GO:0071887	leukocyte apoptotic process	3/283	131/23239	0.214473	0.420738	0.392257	Stat5a/Bmp4/Fadd	3
GO:0050707	GO:0050707	regulation of cytokine secretion	4/283	195/23239	0.214637	0.420738	0.392257	Tek/Lpl/Aim2/Cd84	4
GO:0055001	GO:0055001	muscle cell development	4/283	195/23239	0.214637	0.420738	0.392257	Fhl2/Bmp4/Rgs2/Smad6	4
GO:0009615	GO:0009615	response to virus	5/283	262/23239	0.215992	0.420738	0.392257	Mx1/Oas1c/Polr3c/Fadd/Aim2	5
GO:0060560	GO:0060560	developmental growth involved in morphogenesis	5/283	262/23239	0.215992	0.420738	0.392257	Sema4f/Sema6a/Bmp4/Ptk7/Aatk	5
GO:0007519	GO:0007519	skeletal muscle tissue development	4/283	196/23239	0.217189	0.420738	0.392257	Asb2/Nln/Atf3/Gpc1	4
GO:0001696	GO:0001696	gastric acid secretion	1/283	20/23239	0.217414	0.420738	0.392257	Hrh2	1
GO:0001946	GO:0001946	lymphangiogenesis	1/283	20/23239	0.217414	0.420738	0.392257	Flt4	1
GO:0002374	GO:0002374	cytokine secretion involved in immune response	1/283	20/23239	0.217414	0.420738	0.392257	Tek	1
GO:0002755	GO:0002755	MyD88-dependent toll-like receptor signaling pathway	1/283	20/23239	0.217414	0.420738	0.392257	Cd300a	1
GO:0003094	GO:0003094	glomerular filtration	1/283	20/23239	0.217414	0.420738	0.392257	Ptpro	1
GO:0010039	GO:0010039	response to iron ion	1/283	20/23239	0.217414	0.420738	0.392257	Slc40a1	1
GO:0010528	GO:0010528	regulation of transposition	1/283	20/23239	0.217414	0.420738	0.392257	Dnmt3l	1
GO:0032288	GO:0032288	myelin assembly	1/283	20/23239	0.217414	0.420738	0.392257	Gpc1	1
GO:0032693	GO:0032693	negative regulation of interleukin-10 production	1/283	20/23239	0.217414	0.420738	0.392257	Cd84	1
GO:0033033	GO:0033033	negative regulation of myeloid cell apoptotic process	1/283	20/23239	0.217414	0.420738	0.392257	Stat5a	1
GO:0034368	GO:0034368	protein-lipid complex remodeling	1/283	20/23239	0.217414	0.420738	0.392257	Lpl	1
GO:0034369	GO:0034369	plasma lipoprotein particle remodeling	1/283	20/23239	0.217414	0.420738	0.392257	Lpl	1
GO:0034377	GO:0034377	plasma lipoprotein particle assembly	1/283	20/23239	0.217414	0.420738	0.392257	Soat2	1
GO:0042730	GO:0042730	fibrinolysis	1/283	20/23239	0.217414	0.420738	0.392257	Plau	1
GO:0045649	GO:0045649	regulation of macrophage differentiation	1/283	20/23239	0.217414	0.420738	0.392257	Fadd	1
GO:0045948	GO:0045948	positive regulation of translational initiation	1/283	20/23239	0.217414	0.420738	0.392257	Khdrbs1	1
GO:0045986	GO:0045986	negative regulation of smooth muscle contraction	1/283	20/23239	0.217414	0.420738	0.392257	Rgs2	1
GO:0046653	GO:0046653	tetrahydrofolate metabolic process	1/283	20/23239	0.217414	0.420738	0.392257	Mthfd1l	1
GO:0060307	GO:0060307	regulation of ventricular cardiac muscle cell membrane repolarization	1/283	20/23239	0.217414	0.420738	0.392257	Scn1b	1
GO:0061162	GO:0061162	establishment of monopolar cell polarity	1/283	20/23239	0.217414	0.420738	0.392257	Ptk7	1
GO:0061323	GO:0061323	cell proliferation involved in heart morphogenesis	1/283	20/23239	0.217414	0.420738	0.392257	Bmp4	1
GO:0070269	GO:0070269	pyroptosis	1/283	20/23239	0.217414	0.420738	0.392257	Aim2	1
GO:0070920	GO:0070920	regulation of production of small RNA involved in gene silencing by RNA	1/283	20/23239	0.217414	0.420738	0.392257	Bmp4	1
GO:0070977	GO:0070977	bone maturation	1/283	20/23239	0.217414	0.420738	0.392257	Dchs1	1
GO:0072087	GO:0072087	renal vesicle development	1/283	20/23239	0.217414	0.420738	0.392257	Bmp4	1
GO:0080111	GO:0080111	DNA demethylation	1/283	20/23239	0.217414	0.420738	0.392257	Alkbh3	1
GO:1902254	GO:1902254	negative regulation of intrinsic apoptotic signaling pathway by p53 class mediator	1/283	20/23239	0.217414	0.420738	0.392257	Atad5	1
GO:2000114	GO:2000114	regulation of establishment of cell polarity	1/283	20/23239	0.217414	0.420738	0.392257	Ptk2b	1
GO:2000136	GO:2000136	regulation of cell proliferation involved in heart morphogenesis	1/283	20/23239	0.217414	0.420738	0.392257	Bmp4	1
GO:2000353	GO:2000353	positive regulation of endothelial cell apoptotic process	1/283	20/23239	0.217414	0.420738	0.392257	Bmp4	1
GO:2001224	GO:2001224	positive regulation of neuron migration	1/283	20/23239	0.217414	0.420738	0.392257	Sema6a	1
GO:0009855	GO:0009855	determination of bilateral symmetry	3/283	132/23239	0.217644	0.420958	0.392461	Ift52/Nphp3/Ofd1	3
GO:0006520	GO:0006520	cellular amino acid metabolic process	5/283	263/23239	0.218176	0.421309	0.392789	Stat5a/Qrsl1/Iars2/Bckdk/4930438A08Rik	5
GO:0050864	GO:0050864	regulation of B cell activation	5/283	263/23239	0.218176	0.421309	0.392789	Stat5a/Tnfrsf13b/Atad5/Cd300a/Shld2	5
GO:0072659	GO:0072659	protein localization to plasma membrane	5/283	263/23239	0.218176	0.421309	0.392789	Jup/Palm/Dchs1/Ldlrap1/Lyplal1	5
GO:0034655	GO:0034655	nucleobase-containing compound catabolic process	7/283	401/23239	0.218564	0.421386	0.392861	Hnrnpd/Hk2/Dnase2a/Enpp3/Dnase1l3/Xrn2/Cirbp	7
GO:0008543	GO:0008543	fibroblast growth factor receptor signaling pathway	2/283	72/23239	0.218682	0.421386	0.392861	Gpc1/Ofd1	2
GO:0014743	GO:0014743	regulation of muscle hypertrophy	2/283	72/23239	0.218682	0.421386	0.392861	Igfbp5/Rgs2	2
GO:0034620	GO:0034620	cellular response to unfolded protein	2/283	72/23239	0.218682	0.421386	0.392861	Rhbdd1/Atf3	2
GO:0002440	GO:0002440	production of molecular mediator of immune response	6/283	332/23239	0.219588	0.422765	0.394147	Tek/Msh3/Atad5/6030468B19Rik/Il18rap/Shld2	6
GO:1902115	GO:1902115	regulation of organelle assembly	4/283	197/23239	0.219749	0.422765	0.394147	Tbc1d7/Lrsam1/Cbln1/Sept9	4
GO:1904950	GO:1904950	negative regulation of establishment of protein localization	4/283	197/23239	0.219749	0.422765	0.394147	Wwp2/Cd84/Lyplal1/Svip	4
GO:0010038	GO:0010038	response to metal ion	5/283	264/23239	0.220367	0.423503	0.394835	Hnrnpd/Slc40a1/Fus/Aqp9/Syt15	5
GO:0050803	GO:0050803	regulation of synapse structure or activity	5/283	264/23239	0.220367	0.423503	0.394835	Nrcam/Adgrl2/Ptpro/Cbln1/Ntng2	5
GO:0017148	GO:0017148	negative regulation of translation	3/283	133/23239	0.220825	0.423708	0.395026	Hnrnpd/Igfbp5/Rgs2	3
GO:0043624	GO:0043624	cellular protein complex disassembly	3/283	133/23239	0.220825	0.423708	0.395026	Mical1/Kif24/Dnajc6	3
GO:0048675	GO:0048675	axon extension	3/283	133/23239	0.220825	0.423708	0.395026	Sema4f/Sema6a/Aatk	3
GO:0003333	GO:0003333	amino acid transmembrane transport	2/283	73/23239	0.223162	0.426605	0.397726	Rgs2/Lrrc8d	2
GO:0007422	GO:0007422	peripheral nervous system development	2/283	73/23239	0.223162	0.426605	0.397726	Gpc1/Tbce	2
GO:0019319	GO:0019319	hexose biosynthetic process	2/283	73/23239	0.223162	0.426605	0.397726	Nln/Atf3	2
GO:0021885	GO:0021885	forebrain cell migration	2/283	73/23239	0.223162	0.426605	0.397726	Sun1/Cx3cr1	2
GO:0045843	GO:0045843	negative regulation of striated muscle tissue development	2/283	73/23239	0.223162	0.426605	0.397726	Bmp4/Rgs2	2
GO:0048844	GO:0048844	artery morphogenesis	2/283	73/23239	0.223162	0.426605	0.397726	Bmp4/Ephb4	2
GO:2000573	GO:2000573	positive regulation of DNA biosynthetic process	2/283	73/23239	0.223162	0.426605	0.397726	Hnrnpd/Ptk2b	2
GO:0042471	GO:0042471	ear morphogenesis	3/283	134/23239	0.224016	0.427296	0.39837	Fzd6/Ptk7/Itga8	3
GO:0098742	GO:0098742	cell-cell adhesion via plasma-membrane adhesion molecules	4/283	199/23239	0.224894	0.427296	0.39837	Nrcam/Cbln1/Ntng2/Dchs1	4
GO:0006816	GO:0006816	calcium ion transport	7/283	405/23239	0.225613	0.427296	0.39837	Cacna1d/Bmp4/Nipsnap2/Cd84/Orai2/Aplnr/Ptk2b	7
GO:0000423	GO:0000423	mitophagy	1/283	21/23239	0.226953	0.427296	0.39837	Usp30	1
GO:0002693	GO:0002693	positive regulation of cellular extravasation	1/283	21/23239	0.226953	0.427296	0.39837	Fadd	1
GO:0003283	GO:0003283	atrial septum development	1/283	21/23239	0.226953	0.427296	0.39837	Nphp3	1
GO:0010743	GO:0010743	regulation of macrophage derived foam cell differentiation	1/283	21/23239	0.226953	0.427296	0.39837	Lpl	1
GO:0010866	GO:0010866	regulation of triglyceride biosynthetic process	1/283	21/23239	0.226953	0.427296	0.39837	Ldlr	1
GO:0030204	GO:0030204	chondroitin sulfate metabolic process	1/283	21/23239	0.226953	0.427296	0.39837	Chst11	1
GO:0031065	GO:0031065	positive regulation of histone deacetylation	1/283	21/23239	0.226953	0.427296	0.39837	BC004004	1
GO:0032042	GO:0032042	mitochondrial DNA metabolic process	1/283	21/23239	0.226953	0.427296	0.39837	Tk2	1
GO:0032303	GO:0032303	regulation of icosanoid secretion	1/283	21/23239	0.226953	0.427296	0.39837	Hrh2	1
GO:0032331	GO:0032331	negative regulation of chondrocyte differentiation	1/283	21/23239	0.226953	0.427296	0.39837	Bmp4	1
GO:0032682	GO:0032682	negative regulation of chemokine production	1/283	21/23239	0.226953	0.427296	0.39837	Sirpa	1
GO:0036303	GO:0036303	lymph vessel morphogenesis	1/283	21/23239	0.226953	0.427296	0.39837	Flt4	1
GO:0042094	GO:0042094	interleukin-2 biosynthetic process	1/283	21/23239	0.226953	0.427296	0.39837	Stat5a	1
GO:0042533	GO:0042533	tumor necrosis factor biosynthetic process	1/283	21/23239	0.226953	0.427296	0.39837	Cx3cr1	1
GO:0042534	GO:0042534	regulation of tumor necrosis factor biosynthetic process	1/283	21/23239	0.226953	0.427296	0.39837	Cx3cr1	1
GO:0043984	GO:0043984	histone H4-K16 acetylation	1/283	21/23239	0.226953	0.427296	0.39837	Mcrs1	1
GO:0045056	GO:0045056	transcytosis	1/283	21/23239	0.226953	0.427296	0.39837	Cd300lg	1
GO:0048569	GO:0048569	post-embryonic animal organ development	1/283	21/23239	0.226953	0.427296	0.39837	Kdr	1
GO:0051900	GO:0051900	regulation of mitochondrial depolarization	1/283	21/23239	0.226953	0.427296	0.39837	Kdr	1
GO:0061339	GO:0061339	establishment or maintenance of monopolar cell polarity	1/283	21/23239	0.226953	0.427296	0.39837	Ptk7	1
GO:0071577	GO:0071577	zinc ion transmembrane transport	1/283	21/23239	0.226953	0.427296	0.39837	Slc39a11	1
GO:0072111	GO:0072111	cell proliferation involved in kidney development	1/283	21/23239	0.226953	0.427296	0.39837	Bmp4	1
GO:0090050	GO:0090050	positive regulation of cell migration involved in sprouting angiogenesis	1/283	21/23239	0.226953	0.427296	0.39837	Kdr	1
GO:0097107	GO:0097107	postsynaptic density assembly	1/283	21/23239	0.226953	0.427296	0.39837	Cbln1	1
GO:0097205	GO:0097205	renal filtration	1/283	21/23239	0.226953	0.427296	0.39837	Ptpro	1
GO:0098780	GO:0098780	response to mitochondrial depolarisation	1/283	21/23239	0.226953	0.427296	0.39837	Hk2	1
GO:0071560	GO:0071560	cellular response to transforming growth factor beta stimulus	4/283	200/23239	0.227478	0.427491	0.398553	Itga8/Chst11/Smad6/Cldn5	4
GO:0007193	GO:0007193	adenylate cyclase-inhibiting G protein-coupled receptor signaling pathway	2/283	74/23239	0.227648	0.427491	0.398553	Rgs2/Palm	2
GO:0008625	GO:0008625	extrinsic apoptotic signaling pathway via death domain receptors	2/283	74/23239	0.227648	0.427491	0.398553	Atf3/Fadd	2
GO:0032652	GO:0032652	regulation of interleukin-1 production	2/283	74/23239	0.227648	0.427491	0.398553	Aim2/Cx3cr1	2
GO:0140056	GO:0140056	organelle localization by membrane tethering	2/283	74/23239	0.227648	0.427491	0.398553	Exoc2/Stx6	2
GO:0010035	GO:0010035	response to inorganic substance	8/283	478/23239	0.22913	0.429955	0.400849	Hnrnpd/Nqo1/Slc40a1/Fus/Aqp9/Syt15/Ptk2b/Kdr	8
GO:0070588	GO:0070588	calcium ion transmembrane transport	5/283	268/23239	0.229198	0.429955	0.400849	Cacna1d/Bmp4/Nipsnap2/Aplnr/Ptk2b	5
GO:0031348	GO:0031348	negative regulation of defense response	4/283	201/23239	0.230069	0.431365	0.402164	Enpp3/Ldlr/Sirpa/Cx3cr1	4
GO:0060485	GO:0060485	mesenchyme development	5/283	269/23239	0.231422	0.432901	0.403596	Sema4f/Sema6a/Bmp4/Ptk7/Dchs1	5
GO:0019229	GO:0019229	regulation of vasoconstriction	2/283	75/23239	0.232141	0.432901	0.403596	Hrh2/Smad6	2
GO:0030500	GO:0030500	regulation of bone mineralization	2/283	75/23239	0.232141	0.432901	0.403596	Bmp4/Ptk2b	2
GO:0032410	GO:0032410	negative regulation of transporter activity	2/283	75/23239	0.232141	0.432901	0.403596	Wwp2/Stoml1	2
GO:0048635	GO:0048635	negative regulation of muscle organ development	2/283	75/23239	0.232141	0.432901	0.403596	Bmp4/Rgs2	2
GO:0042110	GO:0042110	T cell activation	8/283	480/23239	0.232417	0.432901	0.403596	Stat5a/Il6st/Bmp4/Ephb4/Fadd/Cd300a/Sirpa/Vsig4	8
GO:0002819	GO:0002819	regulation of adaptive immune response	4/283	202/23239	0.232668	0.432901	0.403596	Atad5/6030468B19Rik/Fadd/Shld2	4
GO:0007188	GO:0007188	adenylate cyclase-modulating G protein-coupled receptor signaling pathway	4/283	203/23239	0.235275	0.432901	0.403596	Cacna1d/Rgs2/Adgrl2/Palm	4
GO:0000413	GO:0000413	protein peptidyl-prolyl isomerization	1/283	22/23239	0.236375	0.432901	0.403596	Cwc27	1
GO:0002320	GO:0002320	lymphoid progenitor cell differentiation	1/283	22/23239	0.236375	0.432901	0.403596	Bmp4	1
GO:0003323	GO:0003323	type B pancreatic cell development	1/283	22/23239	0.236375	0.432901	0.403596	Bmp4	1
GO:0003351	GO:0003351	epithelial cilium movement	1/283	22/23239	0.236375	0.432901	0.403596	Ofd1	1
GO:0006144	GO:0006144	purine nucleobase metabolic process	1/283	22/23239	0.236375	0.432901	0.403596	Mthfd1l	1
GO:0006353	GO:0006353	DNA-templated transcription, termination	1/283	22/23239	0.236375	0.432901	0.403596	Xrn2	1
GO:0006837	GO:0006837	serotonin transport	1/283	22/23239	0.236375	0.432901	0.403596	Cd300a	1
GO:0007063	GO:0007063	regulation of sister chromatid cohesion	1/283	22/23239	0.236375	0.432901	0.403596	Nsmce2	1
GO:0007141	GO:0007141	male meiosis I	1/283	22/23239	0.236375	0.432901	0.403596	Dnmt3l	1
GO:0010884	GO:0010884	positive regulation of lipid storage	1/283	22/23239	0.236375	0.432901	0.403596	Lpl	1
GO:0014912	GO:0014912	negative regulation of smooth muscle cell migration	1/283	22/23239	0.236375	0.432901	0.403596	Igfbp5	1
GO:0032196	GO:0032196	transposition	1/283	22/23239	0.236375	0.432901	0.403596	Dnmt3l	1
GO:0034367	GO:0034367	protein-containing complex remodeling	1/283	22/23239	0.236375	0.432901	0.403596	Lpl	1
GO:0034405	GO:0034405	response to fluid shear stress	1/283	22/23239	0.236375	0.432901	0.403596	Ptk2b	1
GO:0035510	GO:0035510	DNA dealkylation	1/283	22/23239	0.236375	0.432901	0.403596	Alkbh3	1
GO:0035743	GO:0035743	CD4-positive, alpha-beta T cell cytokine production	1/283	22/23239	0.236375	0.432901	0.403596	Il18rap	1
GO:0043153	GO:0043153	entrainment of circadian clock by photoperiod	1/283	22/23239	0.236375	0.432901	0.403596	Bhlhe40	1
GO:0043567	GO:0043567	regulation of insulin-like growth factor receptor signaling pathway	1/283	22/23239	0.236375	0.432901	0.403596	Igfbp5	1
GO:0051602	GO:0051602	response to electrical stimulus	1/283	22/23239	0.236375	0.432901	0.403596	Palm	1
GO:0060390	GO:0060390	regulation of SMAD protein signal transduction	1/283	22/23239	0.236375	0.432901	0.403596	Bmp4	1
GO:0060602	GO:0060602	branch elongation of an epithelium	1/283	22/23239	0.236375	0.432901	0.403596	Bmp4	1
GO:0070242	GO:0070242	thymocyte apoptotic process	1/283	22/23239	0.236375	0.432901	0.403596	Bmp4	1
GO:0071711	GO:0071711	basement membrane organization	1/283	22/23239	0.236375	0.432901	0.403596	Gas2	1
GO:0072215	GO:0072215	regulation of metanephros development	1/283	22/23239	0.236375	0.432901	0.403596	Bmp4	1
GO:0072273	GO:0072273	metanephric nephron morphogenesis	1/283	22/23239	0.236375	0.432901	0.403596	Bmp4	1
GO:0072574	GO:0072574	hepatocyte proliferation	1/283	22/23239	0.236375	0.432901	0.403596	Plau	1
GO:0072575	GO:0072575	epithelial cell proliferation involved in liver morphogenesis	1/283	22/23239	0.236375	0.432901	0.403596	Plau	1
GO:0085029	GO:0085029	extracellular matrix assembly	1/283	22/23239	0.236375	0.432901	0.403596	Antxr1	1
GO:0099625	GO:0099625	ventricular cardiac muscle cell membrane repolarization	1/283	22/23239	0.236375	0.432901	0.403596	Scn1b	1
GO:1901623	GO:1901623	regulation of lymphocyte chemotaxis	1/283	22/23239	0.236375	0.432901	0.403596	Ptk2b	1
GO:1902003	GO:1902003	regulation of amyloid-beta formation	1/283	22/23239	0.236375	0.432901	0.403596	Gsap	1
GO:2000310	GO:2000310	regulation of NMDA receptor activity	1/283	22/23239	0.236375	0.432901	0.403596	Ptk2b	1
GO:2001026	GO:2001026	regulation of endothelial cell chemotaxis	1/283	22/23239	0.236375	0.432901	0.403596	Kdr	1
GO:0030193	GO:0030193	regulation of blood coagulation	2/283	76/23239	0.23664	0.432901	0.403596	Plau/Tfpi	2
GO:0032890	GO:0032890	regulation of organic acid transport	2/283	76/23239	0.23664	0.432901	0.403596	Rgs2/Hrh2	2
GO:0044272	GO:0044272	sulfur compound biosynthetic process	2/283	76/23239	0.23664	0.432901	0.403596	Pdk1/Chst11	2
GO:0051965	GO:0051965	positive regulation of synapse assembly	2/283	76/23239	0.23664	0.432901	0.403596	Adgrl2/Cbln1	2
GO:0061178	GO:0061178	regulation of insulin secretion involved in cellular response to glucose stimulus	2/283	76/23239	0.23664	0.432901	0.403596	Cacna1d/Gpr27	2
GO:0071277	GO:0071277	cellular response to calcium ion	2/283	76/23239	0.23664	0.432901	0.403596	Fus/Syt15	2
GO:1903312	GO:1903312	negative regulation of mRNA metabolic process	2/283	76/23239	0.23664	0.432901	0.403596	Hnrnpd/Cirbp	2
GO:0048706	GO:0048706	embryonic skeletal system development	3/283	138/23239	0.236865	0.433095	0.403777	Bmp4/Chst11/Mthfd1l	3
GO:0045732	GO:0045732	positive regulation of protein catabolic process	4/283	204/23239	0.237888	0.434744	0.405315	Rhbdd1/Wwp2/Ldlr/Ptk2b	4
GO:0032675	GO:0032675	regulation of interleukin-6 production	3/283	139/23239	0.240098	0.438254	0.408587	Afap1l2/Sirpa/Cd84	3
GO:0043484	GO:0043484	regulation of RNA splicing	3/283	139/23239	0.240098	0.438254	0.408587	Khdrbs1/Rbm3/Cirbp	3
GO:0001666	GO:0001666	response to hypoxia	4/283	205/23239	0.240508	0.438254	0.408587	Tek/Pdk1/Plau/Kdr	4
GO:0060538	GO:0060538	skeletal muscle organ development	4/283	205/23239	0.240508	0.438254	0.408587	Asb2/Nln/Atf3/Gpc1	4
GO:0071559	GO:0071559	response to transforming growth factor beta	4/283	205/23239	0.240508	0.438254	0.408587	Itga8/Chst11/Smad6/Cldn5	4
GO:0043525	GO:0043525	positive regulation of neuron apoptotic process	2/283	77/23239	0.241143	0.438254	0.408587	Nqo1/Itga1	2
GO:0051279	GO:0051279	regulation of release of sequestered calcium ion into cytosol	2/283	77/23239	0.241143	0.438254	0.408587	Aplnr/Ptk2b	2
GO:0070228	GO:0070228	regulation of lymphocyte apoptotic process	2/283	77/23239	0.241143	0.438254	0.408587	Bmp4/Fadd	2
GO:0072332	GO:0072332	intrinsic apoptotic signaling pathway by p53 class mediator	2/283	77/23239	0.241143	0.438254	0.408587	Atad5/E2f2	2
GO:1900046	GO:1900046	regulation of hemostasis	2/283	77/23239	0.241143	0.438254	0.408587	Plau/Tfpi	2
GO:1902117	GO:1902117	positive regulation of organelle assembly	2/283	77/23239	0.241143	0.438254	0.408587	Lrsam1/Sept9	2
GO:0008361	GO:0008361	regulation of cell size	4/283	206/23239	0.243135	0.439803	0.410031	Sema4f/Sema6a/Aatk/Lrrc8d	4
GO:0051216	GO:0051216	cartilage development	4/283	206/23239	0.243135	0.439803	0.410031	Bmp4/Carm1/Chst11/Rspo2	4
GO:0060047	GO:0060047	heart contraction	4/283	206/23239	0.243135	0.439803	0.410031	Jup/Cacna1d/Scn1b/Rgs2	4
GO:0034101	GO:0034101	erythrocyte homeostasis	3/283	140/23239	0.243338	0.439803	0.410031	Dnase2a/Stat5a/Bmp4	3
GO:1901361	GO:1901361	organic cyclic compound catabolic process	8/283	487/23239	0.244048	0.439803	0.410031	Hnrnpd/Hk2/Dnase2a/Enpp3/Maoa/Dnase1l3/Xrn2/Cirbp	8
GO:2000146	GO:2000146	negative regulation of cell motility	5/283	275/23239	0.244893	0.439803	0.410031	Jup/Mmp28/Igfbp5/Cd300a/Cx3cr1	5
GO:0010923	GO:0010923	negative regulation of phosphatase activity	2/283	78/23239	0.24565	0.439803	0.410031	Epm2a/Tsks	2
GO:0030168	GO:0030168	platelet activation	2/283	78/23239	0.24565	0.439803	0.410031	Fzd6/F8	2
GO:0032479	GO:0032479	regulation of type I interferon production	2/283	78/23239	0.24565	0.439803	0.410031	Polr3c/Sirpa	2
GO:0045682	GO:0045682	regulation of epidermis development	2/283	78/23239	0.24565	0.439803	0.410031	Sfrp4/Bmp4	2
GO:0050805	GO:0050805	negative regulation of synaptic transmission	2/283	78/23239	0.24565	0.439803	0.410031	Cbln1/Ptk2b	2
[truncated: 1,614 more rows]
