# Supplementary material for: Pheromone of grouped female mice impairs genome stability in male mice through stress-mediated pathways
Source: Sci Rep. 2023 Oct 17;13:17622. doi: 10.1038/s41598-023-44647-w (PMC10582102; doi:10.1038/s41598-023-44647-w)
Supplement: Supplementary file 5 — Supplementary Table 4. [file 41598_2023_44647_MOESM5_ESM.xls]

## Sheet: Suppl. Table 4 DEGS_kegg
	X	ID	Description	GeneRatio	BgRatio	pvalue	p.adjust	qvalue	geneID	Count
1	mmu04141	mmu04141	Protein processing in endoplasmic reticulum	27/343	163/8646	1.94e-10	5.43e-08	5e-08	Bcl2,Hspa5,Pdia3,Sec23b,Hspa4l,Dnaja1,Wfs1,Hsph1,Pdia4,Rpn1,Edem1,Svip,Dnajb1,Calr,Herpud1,Hspa8,Hyou1,Hsp90b1,Canx,Pdia6,Hsp90aa1,Ubqln1,Dnajc3,Dnajb11,Hspa1b,Hspa1a,Hsp90ab1	27
2	mmu04668	mmu04668	TNF signaling pathway	15/343	113/8646	3.68e-05	0.00515095	0.00474429	Creb1,Cebpb,Vcam1,Cxcl1,Creb3l2,Bcl3,Fadd,Junb,Cx3cl1,Birc3,Lif,Ccl2,Socs3,Nfkbia,Ikbkg	15
3	mmu00100	mmu00100	Steroid biosynthesis	6/343	19/8646	6.53e-05	0.0060928	0.00561179	Soat1,Hsd17b7,Msmo1,Soat2,Lipa,Nsdhl	6
4	mmu05215	mmu05215	Prostate cancer	13/343	97/8646	0.000109714	0.00768001	0.00707369	Il1r2,Creb1,Bcl2,E2f2,Creb3l2,Cdkn1b,Fgfr1,Hsp90b1,Nfkbia,Hsp90aa1,Plau,Hsp90ab1,Ikbkg	13
5	mmu04380	mmu04380	Osteoclast differentiation	15/343	128/8646	0.000156603	0.00768671	0.00707987	Il1r1,Fhl2,Creb1,Sirpa,Ctsk,Tec,Relb,Gab2,Junb,Acp5,Socs3,Nfkbia,Syk,Nfkb2,Ikbkg	15
6	mmu05418	mmu05418	Fluid shear stress and atherosclerosis	16/343	143/8646	0.000164715	0.00768671	0.00707987	Il1r2,Il1r1,Gpc1,Bcl2,Sdc4,Vcam1,Kdr,Trpv4,Nqo1,Hsp90b1,Ccl2,Hsp90aa1,Bmp4,Dusp1,Hsp90ab1,Ikbkg	16
7	mmu04064	mmu04064	NF-kappa B signaling pathway	13/343	111/8646	0.000428798	0.0166676	0.0153517	Il1r1,Bcl2,Vcam1,Cxcl1,Relb,Birc3,Edar,Nfkbia,Syk,Plau,Cd14,Nfkb2,Ikbkg	13
8	mmu05134	mmu05134	Legionellosis	9/343	59/8646	0.000476217	0.0166676	0.0153517	Hspd1,Cxcl1,Hspa8,Nfkbia,Hsf1,Hspa1b,Hspa1a,Cd14,Nfkb2	9
9	mmu04979	mmu04979	Cholesterol metabolism	8/343	49/8646	0.000613567	0.0190887	0.0175817	Cyp27a1,Soat1,Ldlrap1,Lpl,Ldlr,Soat2,Angptl4,Lipa	8
10	mmu04612	mmu04612	Antigen processing and presentation	11/343	91/8646	0.000898673	0.0251629	0.0231763	Creb1,Hspa5,Pdia3,Klrc2,Calr,Hspa8,Canx,Hsp90aa1,Hspa1b,Hspa1a,Hsp90ab1	11
11	mmu05221	mmu05221	Acute myeloid leukemia	9/343	69/8646	0.00151673	0.0386075	0.0355596	Per2,Flt3,Zbtb16,Jup,Stat5a,Myc,Pim1,Cd14,Ikbkg	9
12	mmu04151	mmu04151	PI3K-Akt signaling pathway	26/343	358/8646	0.0020556	0.0464981	0.0428272	Creb1,Bcl2,Itga8,Mcl1,Itga10,Tek,Kdr,Flt3,Creb3l2,Fgf23,Cdkn1b,Fgfr1,Ddit4,Stk11,Hsp90b1,Flt4,Hsp90aa1,Syk,Itga1,Lpar6,Osmr,Myc,Mlst8,Hsp90ab1,Ikbkg,Col4a6	26
13	mmu00340	mmu00340	Histidine metabolism	5/343	24/8646	0.00217479	0.0464981	0.0428272	Hdc,Hal,Aldh3b3,Carnmt1,Maoa	5
14	mmu05202	mmu05202	Transcriptional misregulation in cancer	16/343	183/8646	0.00246355	0.0464981	0.0428272	Il1r2,Per2,Cebpb,Flt3,Hoxa10,Cdkn1b,Fus,Birc3,Zbtb16,Jup,Plau,Myc,Ss18,Cd14,Men1,Tspan7	16
15	mmu04915	mmu04915	Estrogen signaling pathway	13/343	134/8646	0.00249097	0.0464981	0.0428272	Creb1,Bcl2,Creb3l2,Fkbp4,Gnao1,Kcnj5,Hspa8,Hsp90b1,Hsp90aa1,Fkbp5,Hspa1b,Hspa1a,Hsp90ab1	13
