# Supplementary material for: Pheromone of grouped female mice impairs genome stability in male mice through stress-mediated pathways
Source: Sci Rep. 2023 Oct 17;13:17622. doi: 10.1038/s41598-023-44647-w (PMC10582102; doi:10.1038/s41598-023-44647-w)
Supplement: Supplementary file 6 — Supplementary Table 5. [file 41598_2023_44647_MOESM6_ESM.xls]

## Sheet: Suppl. Table 5 Cluster 1 CORR G
	ID	Description	GeneRatio	BgRatio	pvalue	p.adjust	qvalue	geneID	Count
GO:0006986	GO:0006986	response to unfolded protein	20/424	110/23210	1.06802e-14	4.83921e-11	3.96742e-11	Calr/Hspb1/Canx/Pdia6/Hsp90aa1/Dnajc3/Hsf1/Hspd1/Ubxn4/Hspa5/Serp1/Erp44/Hsph1/Edem1/Herpud1/Manf/Tmem33/Creb3l2/Wfs1/Hspa1b	20
GO:0035966	GO:0035966	response to topologically incorrect protein	21/424	133/23210	4.32021e-14	9.78743e-11	8.02421e-11	Calr/Hspb1/Canx/Pdia6/Hsp90aa1/Dnajc3/Hsf1/Sdf2l1/Hspd1/Ubxn4/Hspa5/Serp1/Erp44/Hsph1/Edem1/Herpud1/Manf/Tmem33/Creb3l2/Wfs1/Hspa1b	21
GO:0006457	GO:0006457	protein folding	22/424	153/23210	7.81052e-14	1.17965e-10	9.67134e-11	Chordc1/Calr/Dnajb11/Hspb1/Hsp90b1/Canx/Hsp90aa1/Dnajc3/St13/Hsp90ab1/Fkbp5/Pdia4/Hspd1/Hspa5/Pdia3/Erp44/Dnaja1/Hsph1/Fkbp4/Ptges3/Hspe1/Hspa1b	22
GO:0034976	GO:0034976	response to endoplasmic reticulum stress	23/424	237/23210	8.5652e-11	9.70223e-08	7.95436e-08	Calr/Ubqln1/Usp19/Hsp90b1/Canx/Pdia6/Dnajc3/Sdf2l1/Pdia4/Ubxn4/Hspa5/Pdia3/Serp1/Erp44/Edem1/Atp2a1/Herpud1/Hyou1/Manf/Tmem33/Creb3l2/Wfs1/Bcl2	23
GO:0061077	GO:0061077	chaperone-mediated protein folding	11/424	52/23210	2.04825e-09	1.85613e-06	1.52174e-06	Chordc1/Hspb1/St13/Fkbp5/Pdia4/Hspa5/Hsph1/Fkbp4/Ptges3/Hspe1/Hspa1b	11
GO:0034620	GO:0034620	cellular response to unfolded protein	12/424	82/23210	3.09169e-08	2.33474e-05	1.91414e-05	Calr/Canx/Pdia6/Dnajc3/Hsf1/Hspa5/Serp1/Herpud1/Tmem33/Creb3l2/Wfs1/Hspa1b	12
GO:0030199	GO:0030199	collagen fibril organization	10/424	54/23210	4.34933e-08	2.81526e-05	2.30809e-05	Col1a1/Plod1/P4ha1/Vipas39/Col2a1/Col11a2/Col1a2/Adamts14/Serpinh1/Grem1	10
GO:0035967	GO:0035967	cellular response to topologically incorrect protein	13/424	103/23210	5.0743e-08	2.87396e-05	2.35621e-05	Calr/Canx/Pdia6/Dnajc3/Hsf1/Sdf2l1/Hspa5/Serp1/Herpud1/Tmem33/Creb3l2/Wfs1/Hspa1b	13
GO:0030968	GO:0030968	endoplasmic reticulum unfolded protein response	10/424	65/23210	2.72039e-07	0.000136956	0.000112283	Calr/Canx/Pdia6/Dnajc3/Hspa5/Serp1/Herpud1/Tmem33/Creb3l2/Wfs1	10
GO:0048871	GO:0048871	multicellular organismal homeostasis	27/424	486/23210	3.60269e-07	0.000163238	0.00013383	Acp5/Stk11/Actn3/Trpv4/Acsl1/Pdk4/Mdm1/Syk/Col2a1/Hsf1/Col11a2/Adam8/Il1rn/Ctsk/Scnn1a/Bbs2/Slc27a1/Tle3/Scd1/Whrn/Wfs1/Nphp4/Flt3/S1pr1/Arntl/Per2/Bcl2	27
GO:0051348	GO:0051348	negative regulation of transferase activity	18/424	246/23210	7.15411e-07	0.000294684	0.000241597	Chordc1/Cdkn1b/Ptpn6/Hspb1/Prpsap1/Mapt/Prkar1a/Dnajc3/Cblb/Dusp1/Spry4/Men1/Spred1/Ptpn22/Dnaja1/Dvl1/Pot1a/Zfp36	18
GO:0060249	GO:0060249	anatomical structure homeostasis	23/424	392/23210	1.06108e-06	0.000400648	0.000328471	Acp5/Stk11/Pdk4/Mdm1/Hsp90aa1/Syk/Col2a1/Hsp90ab1/Col11a2/Adam8/P2ry1/Ctsk/Pot1a/Bbs2/Cx3cl1/Whrn/Nphp4/Flt3/S1pr1/Bcl2/Kcnh1/Hnrnpc/Ptges3	23
GO:1905897	GO:1905897	regulation of response to endoplasmic reticulum stress	10/424	77/23210	1.37175e-06	0.000478108	0.000391977	Ubqln1/Usp19/Pdia6/Dnajc3/Edem1/Herpud1/Hyou1/Manf/Tmem33/Wfs1	10
GO:0033673	GO:0033673	negative regulation of kinase activity	16/424	214/23210	2.23522e-06	0.000723411	0.000593088	Chordc1/Cdkn1b/Ptpn6/Hspb1/Prpsap1/Mapt/Prkar1a/Dnajc3/Cblb/Dusp1/Spry4/Men1/Spred1/Ptpn22/Dnaja1/Dvl1	16
GO:0006458	GO:0006458	'de novo' protein folding	7/424	36/23210	3.41328e-06	0.00100176	0.00082129	St13/Hspd1/Hspa5/Hsph1/Ptges3/Hspe1/Hspa1b	7
GO:0042326	GO:0042326	negative regulation of phosphorylation	24/424	452/23210	3.53744e-06	0.00100176	0.00082129	Chordc1/Cdkn1b/Ptpn6/Hspb1/Actn3/Dynll1/Prpsap1/Mapt/Prkar1a/Dnajc3/Cblb/Samsn1/Dusp1/Spry4/Men1/Spred1/Ptpn22/Dnaja1/Dvl1/Hsph1/Birc3/Traf3ip1/Pid1/Grem1	24
GO:0070507	GO:0070507	regulation of microtubule cytoskeleton organization	15/424	199/23210	4.18833e-06	0.00111631	0.000915209	Chordc1/Cdkn1b/Trpv4/Mapt/Mdm1/Hsph1/Fkbp4/Dync1li1/Traf3ip1/Slain2/Bicd2/Pde4dip/Spice1/Hspa1b/Chmp1b	15
GO:0032886	GO:0032886	regulation of microtubule-based process	16/424	235/23210	7.43599e-06	0.0018718	0.0015346	Chordc1/Cdkn1b/Trpv4/Mapt/Mdm1/Hsph1/Fkbp4/Bbs2/Dync1li1/Traf3ip1/Slain2/Bicd2/Pde4dip/Spice1/Hspa1b/Chmp1b	16
GO:0042110	GO:0042110	T cell activation	24/424	491/23210	1.41188e-05	0.00316923	0.00259829	Icosl/Relb/Stk11/Ptpn6/Pknox1/Prkar1a/Hsp90aa1/Syk/Cblb/Adam8/Hspd1/Ptpn22/Hsph1/Foxp1/Clec4e/Clec4d/Otud5/Cd209a/Batf/Flt3/Btla/Rasal3/Bcl2/Zbtb16	24
GO:0006469	GO:0006469	negative regulation of protein kinase activity	14/424	194/23210	1.43289e-05	0.00316923	0.00259829	Chordc1/Cdkn1b/Ptpn6/Hspb1/Prkar1a/Dnajc3/Cblb/Dusp1/Spry4/Men1/Spred1/Ptpn22/Dnaja1/Dvl1	14
GO:0051085	GO:0051085	chaperone cofactor-dependent protein refolding	6/424	30/23210	1.46885e-05	0.00316923	0.00259829	St13/Hspa5/Hsph1/Ptges3/Hspe1/Hspa1b	6
GO:0030099	GO:0030099	myeloid cell differentiation	21/424	401/23210	1.76734e-05	0.00363992	0.00298419	Relb/Ptpn6/Gab2/Pknox1/Nfkbia/Adam8/Creb1/Pip4k2a/Tspan2/Kat8/Il34/Batf/Slc9b2/Hoxa5/L3mbtl3/Zfp36/Gpr171/Klf13/Junb/H4c3/Zbtb16	21
GO:0009408	GO:0009408	response to heat	10/424	103/23210	1.93556e-05	0.00381306	0.00312613	Chordc1/Trpv4/Mapt/Hsp90aa1/Hsf1/Il1r1/Hspa5/Dnaja1/Hikeshi/Hspa1b	10
GO:0034605	GO:0034605	cellular response to heat	8/424	64/23210	2.10082e-05	0.00396617	0.00325166	Chordc1/Trpv4/Mapt/Hsp90aa1/Hsf1/Hspa5/Hikeshi/Hspa1b	8
GO:0001818	GO:0001818	negative regulation of cytokine production	16/424	259/23210	2.48782e-05	0.00450893	0.00369664	Acp5/Relb/Ptpn6/Hsf1/Cd200r1/Hsp90ab1/Pdcd4/Chid1/Il1r2/Ptpn22/Otud5/Fgfr1/Cx3cl1/Traf3ip1/Flt3/Zfp36	16
GO:0001894	GO:0001894	tissue homeostasis	15/424	232/23210	2.62276e-05	0.00453196	0.00371552	Acp5/Stk11/Pdk4/Mdm1/Syk/Col2a1/Col11a2/Adam8/Ctsk/Bbs2/Whrn/Nphp4/Flt3/S1pr1/Bcl2	15
GO:0001503	GO:0001503	ossification	20/424	381/23210	2.70057e-05	0.00453196	0.00371552	Acp5/Col1a1/Actn3/Hdac5/Col2a1/Men1/Bmp2/Dmp1/Col1a2/Fgfr1/Icmt/Fzd1/S1pr1/Mmp13/Junb/Bcl2/Ext1/Zbtb16/Bglap/Grem1	20
GO:0046631	GO:0046631	alpha-beta T cell activation	12/424	157/23210	3.31886e-05	0.00537063	0.00440311	Relb/Syk/Cblb/Ptpn22/Hsph1/Foxp1/Otud5/Batf/Btla/Rasal3/Bcl2/Zbtb16	12
GO:0051216	GO:0051216	cartilage development	14/424	211/23210	3.65176e-05	0.00543285	0.00445411	Col1a1/Trpv4/Col2a1/Col11a2/Bmp2/Ctsk/Fgfr1/Bbs2/Hoxa5/Creb3l2/Mmp13/Zbtb16/Serpinh1/Grem1	14
GO:0071901	GO:0071901	negative regulation of protein serine/threonine kinase activity	10/424	111/23210	3.71555e-05	0.00543285	0.00445411	Chordc1/Cdkn1b/Ptpn6/Prkar1a/Dusp1/Spry4/Men1/Spred1/Ptpn22/Dnaja1	10
GO:0051084	GO:0051084	'de novo' posttranslational protein folding	6/424	35/23210	3.71702e-05	0.00543285	0.00445411	St13/Hspa5/Hsph1/Ptges3/Hspe1/Hspa1b	6
GO:0050708	GO:0050708	regulation of protein secretion	23/424	490/23210	3.99253e-05	0.00565318	0.00463475	Dynll1/Trpv4/Ahi1/Syk/Cd200r1/Hspd1/Il1r2/Capn10/Glul/Postn/Serp1/Ptpn22/Clec4e/Otud5/Cx3cl1/Slc9b2/Flt3/Ffar1/Mmp13/Cd14/Arntl/Per2/Trim6	23
GO:0071900	GO:0071900	regulation of protein serine/threonine kinase activity	21/424	427/23210	4.42854e-05	0.00608052	0.00498511	Chordc1/Cdkn1b/Stk11/Ptpn6/Acsl1/Prkar1a/Syk/Hsp90ab1/Dusp1/Spry4/Men1/Adam8/Il1rn/Spred1/Bmp2/Ccnl1/Ptpn22/Dnaja1/Map3k6/Fgfr1/Slc27a1	21
GO:0009266	GO:0009266	response to temperature stimulus	12/424	163/23210	4.79657e-05	0.00639214	0.00524059	Chordc1/Trpv4/Mapt/Hsp90aa1/Dnajc3/Hsf1/Il1r1/Hspa5/Dnaja1/Slc27a1/Hikeshi/Hspa1b	12
GO:0009991	GO:0009991	response to extracellular stimulus	20/424	401/23210	5.52506e-05	0.00709415	0.00581614	Nuak2/Trpv4/Mapt/Adora2b/Pdk4/Hsp90b1/Vdr/Slc22a3/Capn10/Lct/Glul/Hspa5/Pdia3/Postn/Bbs2/Zfp36/Bcl2/Pick1/Bglap/Nim1k	20
GO:1903555	GO:1903555	regulation of tumor necrosis factor superfamily cytokine production	12/424	166/23210	5.72841e-05	0.00709415	0.00581614	Acp5/Ptpn6/Hspb1/Syk/Hsf1/Adam8/Hspd1/Ptpn22/Cx3cl1/Flt3/Zfp36/Cd14	12
GO:1900034	GO:1900034	regulation of cellular response to heat	3/424	5/23210	5.89055e-05	0.00709415	0.00581614	Chordc1/Mapt/Hsf1	3
GO:0031667	GO:0031667	response to nutrient levels	19/424	371/23210	5.94963e-05	0.00709415	0.00581614	Nuak2/Trpv4/Mapt/Pdk4/Hsp90b1/Vdr/Slc22a3/Capn10/Lct/Glul/Hspa5/Pdia3/Postn/Bbs2/Zfp36/Bcl2/Pick1/Bglap/Nim1k	19
GO:1903532	GO:1903532	positive regulation of secretion by cell	22/424	472/23210	6.49295e-05	0.00743055	0.00609193	Gab2/Stx1a/Dynll1/Trpv4/Adora2b/Syk/Creb1/Hspd1/Capn10/Glul/Postn/P2ry1/Serp1/Ptpn22/Clec4e/Fgfr1/Unc13a/Flt3/Ffar1/Mmp13/Cd14/Trim6	22
GO:0072594	GO:0072594	establishment of protein localization to organelle	19/424	374/23210	6.6213e-05	0.00743055	0.00609193	Mapt/Pex13/Nfkbia/Hsp90aa1/Syk/Agap3/Hspd1/Hspa5/Kpna4/Ptpn22/Dnaja1/Pex10/Hsph1/Pot1a/Vps37a/Srpr/Spcs2/Arntl/Hikeshi	19
GO:0030433	GO:0030433	ubiquitin-dependent ERAD pathway	8/424	75/23210	6.72374e-05	0.00743055	0.00609193	Ubqln1/Usp19/Hsp90b1/Ubxn4/Hspa5/Edem1/Herpud1/Wfs1	8
GO:0036503	GO:0036503	ERAD pathway	9/424	97/23210	7.20078e-05	0.00759885	0.00622991	Ubqln1/Usp19/Hsp90b1/Sdf2l1/Ubxn4/Hspa5/Edem1/Herpud1/Wfs1	9
GO:0071706	GO:0071706	tumor necrosis factor superfamily cytokine production	12/424	170/23210	7.21145e-05	0.00759885	0.00622991	Acp5/Ptpn6/Hspb1/Syk/Hsf1/Adam8/Hspd1/Ptpn22/Cx3cl1/Flt3/Zfp36/Cd14	12
GO:0043062	GO:0043062	extracellular structure organization	17/424	315/23210	7.65202e-05	0.00787984	0.00646028	Col1a1/Plod1/P4ha1/Vipas39/Col2a1/Dgat1/Col11a2/Nfkb2/Soat1/Postn/Dmp1/Col1a2/Crispld2/Mmp13/Adamts14/Serpinh1/Grem1	17
GO:1905323	GO:1905323	telomerase holoenzyme complex assembly	3/424	6/23210	0.000116211	0.0112361	0.0092119	Hsp90aa1/Hsp90ab1/Ptges3	3
GO:2000659	GO:2000659	regulation of interleukin-1-mediated signaling pathway	3/424	6/23210	0.000116211	0.0112361	0.0092119	Il1r1/Il1r2/Il1rn	3
GO:0032479	GO:0032479	regulation of type I interferon production	8/424	81/23210	0.000116552	0.0112361	0.0092119	Relb/Syk/Hspd1/Ptpn22/Traf3ip1/Flt3/Tlr7/Cd14	8
GO:0030217	GO:0030217	T cell differentiation	15/424	269/23210	0.000139884	0.0132045	0.0108257	Relb/Stk11/Pknox1/Hsp90aa1/Syk/Adam8/Ptpn22/Foxp1/Clec4e/Clec4d/Otud5/Batf/Flt3/Bcl2/Zbtb16	15
GO:0030198	GO:0030198	extracellular matrix organization	15/424	271/23210	0.000151709	0.0139001	0.011396	Col1a1/Plod1/P4ha1/Vipas39/Col2a1/Col11a2/Nfkb2/Postn/Dmp1/Col1a2/Crispld2/Mmp13/Adamts14/Serpinh1/Grem1	15
GO:0038061	GO:0038061	NIK/NF-kappaB signaling	9/424	107/23210	0.000153934	0.0139001	0.011396	Relb/Calr/Pdcd4/Nfkb2/Ptpn22/Birc3/Tlr7/Cd14/Grem1	9
GO:0034504	GO:0034504	protein localization to nucleus	15/424	272/23210	0.00015794	0.0139001	0.011396	Col1a1/Stk11/Calr/Nfkbia/Nol8/Syk/Agap3/Banp/Glul/Kpna4/Ptpn22/Dvl1/Arntl/Hikeshi/Zbtb16	15
GO:0050707	GO:0050707	regulation of cytokine secretion	13/424	213/23210	0.000159525	0.0139001	0.011396	Trpv4/Syk/Cd200r1/Hspd1/Il1r2/Postn/Ptpn22/Clec4e/Otud5/Cx3cl1/Flt3/Cd14/Trim6	13
GO:0032606	GO:0032606	type I interferon production	8/424	85/23210	0.000163679	0.013993	0.0114722	Relb/Syk/Hspd1/Ptpn22/Traf3ip1/Flt3/Tlr7/Cd14	8
GO:0050663	GO:0050663	cytokine secretion	14/424	244/23210	0.000172484	0.0142096	0.0116497	Trpv4/Syk/Cd200r1/Hspd1/Il1r2/Postn/Ptpn22/Foxp1/Clec4e/Otud5/Cx3cl1/Flt3/Cd14/Trim6	14
GO:1901215	GO:1901215	negative regulation of neuron death	14/424	244/23210	0.000172484	0.0142096	0.0116497	Nes/Hsf1/Cd200r1/Hsp90ab1/Adam8/Creb1/Hspd1/Hsph1/Cx3cl1/Hyou1/Btbd10/Wfs1/Fzd1/Bcl2	14
GO:0002683	GO:0002683	negative regulation of immune system process	21/424	473/23210	0.000185317	0.0149941	0.0122929	Ptpn6/Ubqln1/Prkar1a/Nfkbia/Cblb/Cd200r1/Samsn1/Dusp1/Ptpn22/Smpdl3b/Cx3cl1/Traf3ip1/Hoxa5/Flt3/Zfp36/Gpr171/Btla/Klf13/H4c3/Zbtb16/Grem1	21
GO:0051052	GO:0051052	regulation of DNA metabolic process	20/424	440/23210	0.000192966	0.0151763	0.0124423	Cacybp/Hsp90aa1/Wrnip1/Hsf1/Gzma/Hsp90ab1/Dusp1/Men1/Fam168a/Pot1a/Fgfr1/Apobec1/Chtf8/H1f4/Ppp4r2/Rnf169/Hnrnpc/Hdac10/Ptges3/Grem1	20
GO:0042026	GO:0042026	protein refolding	5/424	30/23210	0.000194267	0.0151763	0.0124423	Hsp90aa1/St13/Hspd1/Hspa5/Hspa1b	5
GO:1903753	GO:1903753	negative regulation of p38MAPK cascade	3/424	7/23210	0.000200609	0.0154061	0.0126307	Dusp1/Ptpn22/Hsph1	3
GO:0001933	GO:0001933	negative regulation of protein phosphorylation	19/424	408/23210	0.000204491	0.0154425	0.0126605	Chordc1/Cdkn1b/Ptpn6/Hspb1/Prkar1a/Dnajc3/Cblb/Samsn1/Dusp1/Spry4/Men1/Spred1/Ptpn22/Dnaja1/Dvl1/Hsph1/Traf3ip1/Pid1/Grem1	19
GO:2000378	GO:2000378	negative regulation of reactive oxygen species metabolic process	7/424	67/23210	0.000218654	0.0162414	0.0133155	Acp5/Dynll1/Ptgis/Hspd1/Hp/Birc3/Bcl2	7
GO:0032680	GO:0032680	regulation of tumor necrosis factor production	11/424	164/23210	0.000224113	0.0163784	0.0134278	Acp5/Ptpn6/Hspb1/Syk/Hsf1/Hspd1/Ptpn22/Cx3cl1/Flt3/Zfp36/Cd14	11
GO:0051972	GO:0051972	regulation of telomerase activity	6/424	48/23210	0.000230053	0.0165455	0.0135649	Hsp90aa1/Hsp90ab1/Men1/Pot1a/Ptges3/Grem1	6
GO:0032640	GO:0032640	tumor necrosis factor production	11/424	167/23210	0.000262239	0.0185657	0.015221	Acp5/Ptpn6/Hspb1/Syk/Hsf1/Hspd1/Ptpn22/Cx3cl1/Flt3/Zfp36/Cd14	11
GO:0050821	GO:0050821	protein stabilization	11/424	169/23210	0.000290584	0.0202559	0.0166068	Calr/Usp19/Golga7/Hsp90aa1/Creb1/Hspd1/Dvl1/Crebl2/Wfs1/Usp27x/Ptges3	11
GO:0031112	GO:0031112	positive regulation of microtubule polymerization or depolymerization	5/424	33/23210	0.000309309	0.0212345	0.0174091	Cdkn1b/Trpv4/Mapt/Slain2/Pde4dip	5
GO:0031396	GO:0031396	regulation of protein ubiquitination	12/424	199/23210	0.000315703	0.02135	0.0175038	Ubqln1/Hsp90aa1/Cblb/Hsp90ab1/Hspa5/Ptpn22/Dnaja1/Herpud1/Birc3/Siah2/Wfs1/Per2	12
GO:2000377	GO:2000377	regulation of reactive oxygen species metabolic process	12/424	200/23210	0.000330434	0.0217358	0.0178201	Acp5/Dynll1/Ptgis/Mapt/Hsp90aa1/Syk/Arf4/Hspd1/Hp/Birc3/Pid1/Bcl2	12
GO:0007517	GO:0007517	muscle organ development	19/424	424/23210	0.000331003	0.0217358	0.0178201	Actn3/Usp19/Hdac5/Trip10/Nr4a1/Creb1/Des/Bmp2/Serp1/Foxp1/Fgfr1/Acta1/Mybpc2/Maff/Fzd1/S1pr1/Arntl/Bcl2/Grem1	19
GO:2000278	GO:2000278	regulation of DNA biosynthetic process	9/424	119/23210	0.000342826	0.0219277	0.0179774	Hsp90aa1/Hsp90ab1/Dusp1/Men1/Pot1a/Chtf8/Hnrnpc/Ptges3/Grem1	9
GO:0006520	GO:0006520	cellular amino acid metabolic process	14/424	261/23210	0.000343604	0.0219277	0.0179774	Gcat/Cars/Plod1/P4ha1/Hal/Pcyox1l/Glul/Hdc/Rars2/Ears2/Oat/Gpt2/Amt/Icmt	14
GO:0060348	GO:0060348	bone development	13/424	231/23210	0.000351489	0.0221194	0.0181346	Acp5/Col1a1/Ptpn6/Actn3/Trpv4/Col2a1/Pip4k2a/Bmp2/Slc9b2/Mmp13/Serpinh1/Bglap/Grem1	13
GO:0032481	GO:0032481	positive regulation of type I interferon production	6/424	52/23210	0.000358932	0.0222784	0.0182649	Syk/Hspd1/Ptpn22/Flt3/Tlr7/Cd14	6
GO:0002764	GO:0002764	immune response-regulating signaling pathway	20/424	463/23210	0.000372921	0.0226692	0.0185854	Icosl/Stk11/Ptpn6/Ubqln1/Nfkbia/Syk/Cblb/Hspd1/Ptpn22/Smpdl3b/Tec/Clec4e/Clec4d/Plekha1/Klhl6/Tlr7/Cd14/Btla/Bcl2/Lsm14a	20
GO:0043161	GO:0043161	proteasome-mediated ubiquitin-dependent protein catabolic process	18/424	394/23210	0.000375236	0.0226692	0.0185854	Ubqln1/Usp19/Gid4/Hsp90b1/Agap3/Hsp90ab1/Ubxn4/Hspa5/Dvl1/Edem1/Otud5/Herpud1/Siah2/Trim3/Wfs1/Hecw2/Arntl/Hspa1b	18
GO:0030856	GO:0030856	regulation of epithelial cell differentiation	10/424	147/23210	0.000383129	0.0227547	0.0186555	Cdkn1b/Lhx1/Ahi1/Vdr/Foxp1/Btg1/Maff/Zfp36/Mafg/Arntl	10
GO:0030098	GO:0030098	lymphocyte differentiation	18/424	395/23210	0.000386695	0.0227547	0.0186555	Relb/Stk11/Ptpn6/Pknox1/Hdac5/Hsp90aa1/Syk/Adam8/Cr2/Ptpn22/Foxp1/Clec4e/Clec4d/Otud5/Batf/Flt3/Bcl2/Zbtb16	18
GO:0051973	GO:0051973	positive regulation of telomerase activity	5/424	35/23210	0.000410591	0.0235717	0.0193252	Hsp90aa1/Hsp90ab1/Pot1a/Ptges3/Grem1	5
GO:0016202	GO:0016202	regulation of striated muscle tissue development	11/424	176/23210	0.000410983	0.0235717	0.0193252	Actn3/Usp19/Hdac5/Trip10/Creb1/Bmp2/Foxp1/Fgfr1/Arntl/Bcl2/Grem1	11
GO:0070661	GO:0070661	leukocyte proliferation	16/424	331/23210	0.000425633	0.0241068	0.0197639	Icosl/Ptpn6/Prkar1a/Syk/Cblb/Hspd1/Cr2/Ptpn22/Cd209a/Il34/Cx3cl1/Flt3/Btla/Rasal3/Bcl2/Grem1	16
GO:1903748	GO:1903748	negative regulation of establishment of protein localization to mitochondrion	3/424	9/23210	0.000468502	0.0258811	0.0212186	Mapt/Dnaja1/Hsph1	3
GO:0001659	GO:0001659	temperature homeostasis	11/424	179/23210	0.000474097	0.0258811	0.0212186	Stk11/Actn3/Acsl1/Syk/Hsf1/Il1rn/Slc27a1/Tle3/Scd1/Arntl/Per2	11
GO:1901861	GO:1901861	regulation of muscle tissue development	11/424	179/23210	0.000474097	0.0258811	0.0212186	Actn3/Usp19/Hdac5/Trip10/Creb1/Bmp2/Foxp1/Fgfr1/Arntl/Bcl2/Grem1	11
GO:0050714	GO:0050714	positive regulation of protein secretion	15/424	302/23210	0.000481868	0.0259922	0.0213097	Dynll1/Trpv4/Syk/Hspd1/Capn10/Glul/Postn/Serp1/Ptpn22/Clec4e/Flt3/Ffar1/Mmp13/Cd14/Trim6	15
GO:0048634	GO:0048634	regulation of muscle organ development	11/424	180/23210	0.000496858	0.0264855	0.0217141	Actn3/Usp19/Hdac5/Trip10/Creb1/Bmp2/Foxp1/Fgfr1/Arntl/Bcl2/Grem1	11
GO:0032675	GO:0032675	regulation of interleukin-6 production	10/424	153/23210	0.000525608	0.0276922	0.0227034	Ptpn6/Trpv4/Adora2b/Syk/Cd200r1/Hspd1/Il1rn/Ptpn22/Flt3/Tlr7	10
GO:0046640	GO:0046640	regulation of alpha-beta T cell proliferation	5/424	37/23210	0.000535061	0.0278662	0.0228461	Syk/Cblb/Ptpn22/Btla/Rasal3	5
GO:0031647	GO:0031647	regulation of protein stability	14/424	275/23210	0.000578226	0.0297721	0.0244086	Calr/Usp19/Golga7/Hsp90aa1/Creb1/Hspd1/Bmp2/Dvl1/Otud5/Crebl2/Wfs1/Usp27x/Bcl2/Ptges3	14
GO:0042149	GO:0042149	cellular response to glucose starvation	5/424	38/23210	0.000606985	0.0308026	0.0252535	Nuak2/Hspa5/Bcl2/Pick1/Nim1k	5
GO:1990845	GO:1990845	adaptive thermogenesis	10/424	156/23210	0.000611837	0.0308026	0.0252535	Stk11/Actn3/Trpv4/Acsl1/Syk/Hsf1/Tle3/Scd1/Arntl/Per2	10
GO:0035336	GO:0035336	long-chain fatty-acyl-CoA metabolic process	3/424	10/23210	0.000660231	0.0327323	0.0268356	Acsl1/Dgat1/Far1	3
GO:0001819	GO:0001819	positive regulation of cytokine production	19/424	449/23210	0.000664616	0.0327323	0.0268356	Icosl/Hspb1/Trpv4/Adora2b/Syk/Adam8/Creb1/Hspd1/Il1r1/Il1rn/Postn/Ptpn22/Clec4e/Cx3cl1/Flt3/Tlr7/Cd14/Lsm14a/Trim6	19
GO:0002244	GO:0002244	hematopoietic progenitor cell differentiation	10/424	158/23210	0.000675574	0.0329142	0.0269847	Armc6/Ptpn6/Zbtb24/Zfat/Batf/Wdr78/Flt3/Ppp4r2/Bcl2/Rbm47	10
GO:0032727	GO:0032727	positive regulation of interferon-alpha production	4/424	23/23210	0.000738234	0.0355178	0.0291193	Hspd1/Ptpn22/Flt3/Tlr7	4
GO:0031214	GO:0031214	biomineral tissue development	10/424	160/23210	0.000744691	0.0355178	0.0291193	Col1a1/Actn3/Bmp2/Dmp1/Col1a2/Icmt/S1pr1/Mmp13/Bglap/Grem1	10
GO:0046633	GO:0046633	alpha-beta T cell proliferation	5/424	40/23210	0.00077228	0.03645	0.0298835	Syk/Cblb/Ptpn22/Btla/Rasal3	5
GO:0007162	GO:0007162	negative regulation of cell adhesion	14/424	284/23210	0.000791815	0.0369868	0.0303236	Col1a1/Ptpn6/Trpv4/Prkar1a/Cblb/Dusp1/Men1/Adam8/Plxna2/Il1rn/Bmp2/Postn/Ptpn22/Btla	14
GO:0061448	GO:0061448	connective tissue development	14/424	285/23210	0.000819208	0.0369923	0.0303281	Col1a1/Trpv4/Col2a1/Col11a2/Bmp2/Ctsk/Fgfr1/Bbs2/Hoxa5/Creb3l2/Mmp13/Zbtb16/Serpinh1/Grem1	14
GO:0071496	GO:0071496	cellular response to external stimulus	14/424	285/23210	0.000819208	0.0369923	0.0303281	Col1a1/Nuak2/Adora2b/Pdk4/Hsp90b1/Vdr/Glul/Hspa5/Pdia3/Postn/Atp1a1/Bcl2/Pick1/Nim1k	14
GO:0032635	GO:0032635	interleukin-6 production	10/424	162/23210	0.00081953	0.0369923	0.0303281	Ptpn6/Trpv4/Adora2b/Syk/Cd200r1/Hspd1/Il1rn/Ptpn22/Flt3/Tlr7	10
GO:0009896	GO:0009896	positive regulation of catabolic process	18/424	422/23210	0.000834282	0.0369923	0.0303281	Stk11/Ubqln1/Actn3/Stx5a/Cnot8/Hsp90aa1/Hsf1/Cblb/Adam8/Pnpla2/Pip4k2a/Mettl14/Dvl1/Edem1/Herpud1/Hecw2/Zfp36/Hspa1b	18
GO:0010498	GO:0010498	proteasomal protein catabolic process	19/424	459/23210	0.000863154	0.0369923	0.0303281	Ubqln1/Usp19/Gid4/Hsp90b1/Sdf2l1/Agap3/Hsp90ab1/Ubxn4/Hspa5/Dvl1/Edem1/Otud5/Herpud1/Siah2/Trim3/Wfs1/Hecw2/Arntl/Hspa1b	19
GO:0030073	GO:0030073	insulin secretion	12/424	223/23210	0.000869863	0.0369923	0.0303281	Stx1a/Dynll1/Dgat1/Slc18a2/Capn10/Glul/Il1rn/Serp1/Slc9b2/Ffar1/Arntl/Per2	12
GO:0031668	GO:0031668	cellular response to extracellular stimulus	12/424	223/23210	0.000869863	0.0369923	0.0303281	Nuak2/Adora2b/Pdk4/Hsp90b1/Vdr/Glul/Hspa5/Pdia3/Postn/Bcl2/Pick1/Nim1k	12
GO:0045844	GO:0045844	positive regulation of striated muscle tissue development	7/424	84/23210	0.000873718	0.0369923	0.0303281	Actn3/Trip10/Creb1/Fgfr1/Arntl/Bcl2/Grem1	7
GO:0048636	GO:0048636	positive regulation of muscle organ development	7/424	84/23210	0.000873718	0.0369923	0.0303281	Actn3/Trip10/Creb1/Fgfr1/Arntl/Bcl2/Grem1	7
GO:0050727	GO:0050727	regulation of inflammatory response	16/424	354/23210	0.000874729	0.0369923	0.0303281	Acp5/Trpv4/Ptgis/Adora2b/Nfkbia/Cd200r1/Pdcd4/Adam8/Chid1/Hspd1/Il1r1/Il1r2/Smpdl3b/Slc7a2/Cx3cl1/Zfp36	16
GO:0032963	GO:0032963	collagen metabolic process	8/424	109/23210	0.000884506	0.0369923	0.0303281	Col1a1/Adora2b/Plod1/Vipas39/Ctsk/Col1a2/Mmp13/Serpinh1	8
GO:1903332	GO:1903332	regulation of protein folding	3/424	11/23210	0.000895544	0.0369923	0.0303281	St13/Pdia4/Pdia3	3
GO:0002218	GO:0002218	activation of innate immune response	10/424	164/23210	0.000900445	0.0369923	0.0303281	Ubqln1/Nfkbia/Hspd1/Ptpn22/Smpdl3b/Clec4e/Ifi209/Tlr7/Cd14/Lsm14a	10
GO:0072593	GO:0072593	reactive oxygen species metabolic process	14/424	288/23210	0.000906233	0.0369923	0.0303281	Acp5/Dynll1/Ptgis/Mapt/Pdk4/Hsp90aa1/Syk/Arf4/Hspd1/Slc7a2/Hp/Birc3/Pid1/Bcl2	14
GO:0031669	GO:0031669	cellular response to nutrient levels	11/424	194/23210	0.000924302	0.0372591	0.0305468	Nuak2/Pdk4/Hsp90b1/Vdr/Glul/Hspa5/Pdia3/Postn/Bcl2/Pick1/Nim1k	11
GO:0032720	GO:0032720	negative regulation of tumor necrosis factor production	6/424	62/23210	0.000929961	0.0372591	0.0305468	Acp5/Ptpn6/Hsf1/Ptpn22/Cx3cl1/Flt3	6
GO:1901863	GO:1901863	positive regulation of muscle tissue development	7/424	85/23210	0.000937439	0.0372591	0.0305468	Actn3/Trip10/Creb1/Fgfr1/Arntl/Bcl2/Grem1	7
GO:0002221	GO:0002221	pattern recognition receptor signaling pathway	9/424	137/23210	0.000953197	0.037556	0.0307902	Ubqln1/Nfkbia/Hspd1/Ptpn22/Smpdl3b/Clec4e/Tlr7/Cd14/Lsm14a	9
GO:1903573	GO:1903573	negative regulation of response to endoplasmic reticulum stress	5/424	42/23210	0.000969025	0.0378504	0.0310317	Pdia6/Dnajc3/Herpud1/Hyou1/Wfs1	5
GO:1903556	GO:1903556	negative regulation of tumor necrosis factor superfamily cytokine production	6/424	63/23210	0.00101226	0.0392014	0.0321393	Acp5/Ptpn6/Hsf1/Ptpn22/Cx3cl1/Flt3	6
GO:0032469	GO:0032469	endoplasmic reticulum calcium ion homeostasis	4/424	25/23210	0.00102465	0.0393449	0.0322569	Atp2a1/Herpud1/Wfs1/Bcl2	4
GO:0071897	GO:0071897	DNA biosynthetic process	10/424	167/23210	0.00103402	0.0393709	0.0322782	Hsp90aa1/Wrnip1/Hsp90ab1/Dusp1/Men1/Pot1a/Chtf8/Hnrnpc/Ptges3/Grem1	10
GO:0022407	GO:0022407	regulation of cell-cell adhesion	17/424	395/23210	0.00104601	0.0394956	0.0323805	Icosl/Ptpn6/Trpv4/Prkar1a/Hsp90aa1/Syk/Cblb/Adam8/Hspd1/Il1rn/Bmp2/Ptpn22/Hsph1/Cx3cl1/Btla/Rasal3/Zbtb16	17
GO:0002758	GO:0002758	innate immune response-activating signal transduction	9/424	139/23210	0.00105617	0.0395497	0.0324248	Ubqln1/Nfkbia/Hspd1/Ptpn22/Smpdl3b/Clec4e/Tlr7/Cd14/Lsm14a	9
GO:0008631	GO:0008631	intrinsic apoptotic signaling pathway in response to oxidative stress	5/424	43/23210	0.00108029	0.0396581	0.0325137	Hspb1/Ubqln1/Mapt/Hsph1/Bcl2	5
GO:0040018	GO:0040018	positive regulation of multicellular organism growth	5/424	43/23210	0.00108029	0.0396581	0.0325137	Hsf1/Creb1/Bbs2/Flt3/Bcl2	5
GO:0043542	GO:0043542	endothelial cell migration	11/424	198/23210	0.00109112	0.0396581	0.0325137	Calr/Hspb1/Hdac5/Adora2b/Nr4a1/Nus1/Adam8/Glul/Spred1/Fgfr1/Grem1	11
GO:1903320	GO:1903320	regulation of protein modification by small protein conjugation or removal	12/424	229/23210	0.00109408	0.0396581	0.0325137	Ubqln1/Hsp90aa1/Cblb/Hsp90ab1/Hspa5/Ptpn22/Dnaja1/Herpud1/Birc3/Siah2/Wfs1/Per2	12
GO:0048705	GO:0048705	skeletal system morphogenesis	13/424	262/23210	0.0011357	0.0397224	0.0325664	Acp5/Col1a1/Actn3/Trpv4/Lhx1/Col2a1/Col11a2/Men1/Hoxa5/Plekha1/Mmp13/Serpinh1/Grem1	13
GO:0030522	GO:0030522	intracellular receptor signaling pathway	11/424	199/23210	0.00113649	0.0397224	0.0325664	Calr/Ptgis/Prmt2/Nfkbia/Vdr/Ptpn22/Dnaja1/Fkbp4/Arntl/Lsm14a/Ptges3	11
GO:0048193	GO:0048193	Golgi vesicle transport	13/424	263/23210	0.00117546	0.0397224	0.0325664	Lman2l/Stx5a/Golga7/Rabep1/Arf4/Tfg/Sec23b/Slc10a7/Bbs2/Cog8/Hyou1/Bicd2/Creb3l2	13
GO:0035630	GO:0035630	bone mineralization involved in bone maturation	3/424	12/23210	0.00117793	0.0397224	0.0325664	Actn3/Bmp2/Grem1	3
GO:0036498	GO:0036498	IRE1-mediated unfolded protein response	3/424	12/23210	0.00117793	0.0397224	0.0325664	Pdia6/Hspa5/Tmem33	3
GO:0046890	GO:0046890	regulation of lipid biosynthetic process	10/424	170/23210	0.00118339	0.0397224	0.0325664	Stk11/Adora2b/Pdk4/Vdr/Dgat1/Creb1/Bmp2/Slc27a1/Crebl2/Atp1a1	10
GO:0043534	GO:0043534	blood vessel endothelial cell migration	8/424	114/23210	0.00118433	0.0397224	0.0325664	Hspb1/Hdac5/Nr4a1/Nus1/Adam8/Spred1/Fgfr1/Grem1	8
GO:0016556	GO:0016556	mRNA modification	4/424	26/23210	0.00119364	0.0397224	0.0325664	Dnajb11/Mettl14/Apobec1/Hnrnpc	4
GO:0032873	GO:0032873	negative regulation of stress-activated MAPK cascade	5/424	44/23210	0.00120075	0.0397224	0.0325664	Dusp1/Men1/Ptpn22/Dnaja1/Hsph1	5
GO:0070303	GO:0070303	negative regulation of stress-activated protein kinase signaling cascade	5/424	44/23210	0.00120075	0.0397224	0.0325664	Dusp1/Men1/Ptpn22/Dnaja1/Hsph1	5
GO:0046879	GO:0046879	hormone secretion	16/424	365/23210	0.00120363	0.0397224	0.0325664	Stx1a/Dynll1/Trpv4/Dgat1/Slc18a2/Creb1/Capn10/Glul/Il1rn/P2ry1/Serp1/Fgfr1/Slc9b2/Ffar1/Arntl/Per2	16
GO:0002793	GO:0002793	positive regulation of peptide secretion	15/424	331/23210	0.00122223	0.0397224	0.0325664	Dynll1/Trpv4/Syk/Hspd1/Capn10/Glul/Postn/Serp1/Ptpn22/Clec4e/Flt3/Ffar1/Mmp13/Cd14/Trim6	15
GO:0045089	GO:0045089	positive regulation of innate immune response	12/424	232/23210	0.00122303	0.0397224	0.0325664	Ubqln1/Nfkbia/Adam8/Hspd1/Ptpn22/Smpdl3b/Clec4e/Ifi209/Tlr7/Cd14/Lsm14a/Trim6	12
GO:0106106	GO:0106106	cold-induced thermogenesis	9/424	142/23210	0.00122735	0.0397224	0.0325664	Stk11/Actn3/Acsl1/Syk/Hsf1/Tle3/Scd1/Arntl/Per2	9
GO:0120161	GO:0120161	regulation of cold-induced thermogenesis	9/424	142/23210	0.00122735	0.0397224	0.0325664	Stk11/Actn3/Acsl1/Syk/Hsf1/Tle3/Scd1/Arntl/Per2	9
GO:1901214	GO:1901214	regulation of neuron death	16/424	368/23210	0.00130964	0.0420849	0.0345033	Nes/Nsmf/Mapt/Hsf1/Cd200r1/Hsp90ab1/Adam8/Creb1/Hspd1/Hsph1/Cx3cl1/Hyou1/Btbd10/Wfs1/Fzd1/Bcl2	16
GO:0030282	GO:0030282	bone mineralization	8/424	116/23210	0.00132484	0.0422734	0.0346578	Actn3/Bmp2/Col1a2/Icmt/S1pr1/Mmp13/Bglap/Grem1	8
GO:0044342	GO:0044342	type B pancreatic cell proliferation	4/424	27/23210	0.00138121	0.0437639	0.0358798	Igfbp4/Nr4a1/Men1/Btbd10	4
GO:0032102	GO:0032102	negative regulation of response to external stimulus	15/424	336/23210	0.00141691	0.0445833	0.0365516	Acp5/Cdkn1b/Ptgis/Cd200r1/Dusp1/Pdcd4/Chid1/Il1r2/Smpdl3b/Dvl1/Bbs2/Cx3cl1/Traf3ip1/Zfp36/Grem1	15
GO:0009100	GO:0009100	glycoprotein metabolic process	15/424	338/23210	0.00150175	0.0458794	0.0376142	Col2a1/Sdf2l1/Nus1/Soat1/Galnt3/Bmp2/Serp1/Erp44/Rpn1/Edem1/Magt1/Chpf/Alg12/Bcl2/Ext1	15
GO:0009914	GO:0009914	hormone transport	16/424	373/23210	0.00150381	0.0458794	0.0376142	Stx1a/Dynll1/Trpv4/Dgat1/Slc18a2/Creb1/Capn10/Glul/Il1rn/P2ry1/Serp1/Fgfr1/Slc9b2/Ffar1/Arntl/Per2	16
GO:0048742	GO:0048742	regulation of skeletal muscle fiber development	3/424	13/23210	0.00151064	0.0458794	0.0376142	Actn3/Hdac5/Bcl2	3
GO:0071295	GO:0071295	cellular response to vitamin	3/424	13/23210	0.00151064	0.0458794	0.0376142	Vdr/Pdia3/Postn	3
GO:0050863	GO:0050863	regulation of T cell activation	14/424	304/23210	0.00151309	0.0458794	0.0376142	Icosl/Ptpn6/Prkar1a/Hsp90aa1/Syk/Cblb/Adam8/Hspd1/Ptpn22/Hsph1/Cd209a/Btla/Rasal3/Zbtb16	14
GO:0045444	GO:0045444	fat cell differentiation	12/424	238/23210	0.00151885	0.0458794	0.0376142	Trpv4/Nr4a1/Creb1/Bmp2/Bbs2/Crebl2/Scd1/Mrap/Zfp36/Arntl/Per2/Zbtb16	12
GO:0032647	GO:0032647	regulation of interferon-alpha production	4/424	28/23210	0.0015884	0.0470599	0.0385821	Hspd1/Ptpn22/Flt3/Tlr7	4
GO:1904292	GO:1904292	regulation of ERAD pathway	4/424	28/23210	0.0015884	0.0470599	0.0385821	Ubqln1/Usp19/Edem1/Herpud1	4
GO:0036473	GO:0036473	cell death in response to oxidative stress	7/424	93/23210	0.00158909	0.0470599	0.0385821	Hspb1/Ubqln1/Mapt/Hsph1/Foxp1/Fzd1/Bcl2	7
GO:0043407	GO:0043407	negative regulation of MAP kinase activity	6/424	69/23210	0.00162967	0.0477933	0.0391833	Ptpn6/Dusp1/Spry4/Spred1/Ptpn22/Dnaja1	6
GO:0019221	GO:0019221	cytokine-mediated signaling pathway	15/424	341/23210	0.00163696	0.0477933	0.0391833	Ptpn6/Acsl1/Prmt2/Nfkbia/Syk/Il1r1/Il1r2/Il1rn/Bbs2/Cx3cl1/Slc27a1/Flt3/Lifr/Lsm14a/Trim6	15
GO:0002062	GO:0002062	chondrocyte differentiation	8/424	120/23210	0.0016455	0.0477933	0.0391833	Col2a1/Col11a2/Bmp2/Fgfr1/Creb3l2/Zbtb16/Serpinh1/Grem1	8
GO:0014706	GO:0014706	striated muscle tissue development	18/424	449/23210	0.00166784	0.0481335	0.0394622	Actn3/Usp19/Hdac5/Cacybp/Trip10/Prkar1a/Nr4a1/Creb1/Bmp2/Foxp1/Fgfr1/Acta1/Mybpc2/Maff/S1pr1/Arntl/Bcl2/Grem1	18
GO:0017038	GO:0017038	protein import	11/424	209/23210	0.00168181	0.0482296	0.039541	Pex13/Nfkbia/Hsp90aa1/Syk/Agap3/Hspd1/Kpna4/Ptpn22/Pex10/Arntl/Hikeshi	11
GO:0002757	GO:0002757	immune response-activating signal transduction	18/424	450/23210	0.00170889	0.0484524	0.0397237	Icosl/Stk11/Ptpn6/Ubqln1/Nfkbia/Syk/Cblb/Hspd1/Ptpn22/Smpdl3b/Tec/Clec4e/Plekha1/Klhl6/Tlr7/Cd14/Bcl2/Lsm14a	18
GO:0050728	GO:0050728	negative regulation of inflammatory response	9/424	149/23210	0.00171465	0.0484524	0.0397237	Acp5/Ptgis/Cd200r1/Pdcd4/Chid1/Il1r2/Smpdl3b/Cx3cl1/Zfp36	9
GO:0042176	GO:0042176	regulation of protein catabolic process	16/424	378/23210	0.00172166	0.0484524	0.0397237	Ubqln1/Usp19/Stx5a/Hsp90aa1/Cblb/Hsp90ab1/Banp/Adam8/Dvl1/Edem1/Timp4/Herpud1/Hecw2/Snx12/Arntl/Hspa1b	16
GO:0038066	GO:0038066	p38MAPK cascade	5/424	48/23210	0.0017837	0.0492779	0.0404004	Dusp1/Bmp2/Ptpn22/Hsph1/Zfp36	5
GO:0050715	GO:0050715	positive regulation of cytokine secretion	9/424	150/23210	0.00179539	0.0492779	0.0404004	Trpv4/Syk/Hspd1/Postn/Ptpn22/Clec4e/Flt3/Cd14/Trim6	9
GO:0002092	GO:0002092	positive regulation of receptor internalization	4/424	29/23210	0.00181625	0.0492779	0.0404004	Ahi1/Syk/Pick1/Grem1	4
GO:0031116	GO:0031116	positive regulation of microtubule polymerization	4/424	29/23210	0.00181625	0.0492779	0.0404004	Cdkn1b/Mapt/Slain2/Pde4dip	4
GO:0033273	GO:0033273	response to vitamin	4/424	29/23210	0.00181625	0.0492779	0.0404004	Vdr/Pdia3/Postn/Bglap	4
GO:0033687	GO:0033687	osteoblast proliferation	4/424	29/23210	0.00181625	0.0492779	0.0404004	Bmp2/Junb/Bcl2/Grem1	4
GO:0002292	GO:0002292	T cell differentiation involved in immune response	6/424	71/23210	0.00188854	0.050852	0.041691	Relb/Foxp1/Clec4e/Clec4d/Otud5/Batf	6
GO:0045647	GO:0045647	negative regulation of erythrocyte differentiation	3/424	14/23210	0.00189671	0.050852	0.041691	Hoxa5/Zfp36/Klf13	3
GO:0030072	GO:0030072	peptide hormone secretion	13/424	278/23210	0.00192563	0.0513237	0.0420777	Stx1a/Dynll1/Trpv4/Dgat1/Slc18a2/Capn10/Glul/Il1rn/Serp1/Slc9b2/Ffar1/Arntl/Per2	13
GO:0045638	GO:0045638	negative regulation of myeloid cell differentiation	7/424	97/23210	0.00202527	0.0530503	0.0434932	Nfkbia/Hoxa5/Zfp36/Gpr171/Klf13/H4c3/Zbtb16	7
GO:2001243	GO:2001243	negative regulation of intrinsic apoptotic signaling pathway	7/424	97/23210	0.00202527	0.0530503	0.0434932	Hspb1/Dnaja1/Hsph1/Herpud1/Hyou1/Wfs1/Bcl2	7
GO:0048639	GO:0048639	positive regulation of developmental growth	11/424	214/23210	0.00202553	0.0530503	0.0434932	Actn3/Mapt/Trip10/Hsf1/Creb1/Serp1/Fgfr1/Bbs2/Unc13a/Flt3/Bcl2	11
GO:0051053	GO:0051053	negative regulation of DNA metabolic process	9/424	153/23210	0.00205602	0.053486	0.0438505	Hsf1/Gzma/Dusp1/Men1/Pot1a/Apobec1/H1f4/Rnf169/Hnrnpc	9
GO:0032607	GO:0032607	interferon-alpha production	4/424	30/23210	0.00206578	0.053486	0.0438505	Hspd1/Ptpn22/Flt3/Tlr7	4
GO:0045637	GO:0045637	regulation of myeloid cell differentiation	11/424	215/23210	0.00210069	0.0540809	0.0443382	Nfkbia/Adam8/Creb1/Il34/Slc9b2/Hoxa5/Zfp36/Gpr171/Klf13/H4c3/Zbtb16	11
GO:0045453	GO:0045453	bone resorption	6/424	74/23210	0.00233372	0.057943	0.0475046	Acp5/Pdk4/Syk/Adam8/Ctsk/S1pr1	6
GO:2000573	GO:2000573	positive regulation of DNA biosynthetic process	6/424	74/23210	0.00233372	0.057943	0.0475046	Hsp90aa1/Hsp90ab1/Pot1a/Chtf8/Ptges3/Grem1	6
GO:0090075	GO:0090075	relaxation of muscle	4/424	31/23210	0.00233802	0.057943	0.0475046	Actn3/Adora2b/P2ry1/Atp2a1	4
GO:0035337	GO:0035337	fatty-acyl-CoA metabolic process	3/424	15/23210	0.00233895	0.057943	0.0475046	Acsl1/Dgat1/Far1	3
GO:0051131	GO:0051131	chaperone-mediated protein complex assembly	3/424	15/23210	0.00233895	0.057943	0.0475046	Hsp90aa1/Hsp90ab1/Ptges3	3
GO:1904294	GO:1904294	positive regulation of ERAD pathway	3/424	15/23210	0.00233895	0.057943	0.0475046	Ubqln1/Edem1/Herpud1	3
GO:0070542	GO:0070542	response to fatty acid	5/424	51/23210	0.00234023	0.057943	0.0475046	Pdk4/Foxp1/Scd1/Ffar1/Pid1	5
GO:0018108	GO:0018108	peptidyl-tyrosine phosphorylation	14/424	319/23210	0.00235889	0.0580876	0.047623	Stk11/Ptpn6/Prmt2/Syk/Sla/Hsf1/Cblb/Samsn1/Ptpn22/Tec/Hsph1/Fgfr1/Traf3ip1/Grem1	14
GO:0007584	GO:0007584	response to nutrient	7/424	100/23210	0.00240911	0.0587121	0.0481351	Mapt/Hsp90b1/Vdr/Lct/Pdia3/Postn/Bglap	7
GO:0031331	GO:0031331	positive regulation of cellular catabolic process	15/424	355/23210	0.00241016	0.0587121	0.0481351	Stk11/Ubqln1/Actn3/Cnot8/Hsp90aa1/Hsf1/Adam8/Pnpla2/Pip4k2a/Mettl14/Dvl1/Edem1/Herpud1/Zfp36/Hspa1b	15
GO:1903311	GO:1903311	regulation of mRNA metabolic process	12/424	253/23210	0.00252369	0.0605163	0.0496142	Cnot8/Hsf1/Srsf7/BC005624/Fastkd1/Mettl14/Tra2a/Rbm10/Ythdc1/Apobec1/Zfp36/Hnrnpc	12
GO:1903037	GO:1903037	regulation of leukocyte cell-cell adhesion	13/424	287/23210	0.00254041	0.0605163	0.0496142	Icosl/Ptpn6/Prkar1a/Hsp90aa1/Syk/Cblb/Adam8/Hspd1/Ptpn22/Hsph1/Btla/Rasal3/Zbtb16	13
GO:1901222	GO:1901222	regulation of NIK/NF-kappaB signaling	7/424	101/23210	0.00254877	0.0605163	0.0496142	Calr/Pdcd4/Ptpn22/Birc3/Tlr7/Cd14/Grem1	7
GO:0060351	GO:0060351	cartilage development involved in endochondral bone morphogenesis	5/424	52/23210	0.00255101	0.0605163	0.0496142	Col1a1/Trpv4/Col2a1/Mmp13/Serpinh1	5
GO:1901570	GO:1901570	fatty acid derivative biosynthetic process	5/424	52/23210	0.00255101	0.0605163	0.0496142	Ptgis/Acsl1/Syk/Far1/Ptges3	5
GO:0018212	GO:0018212	peptidyl-tyrosine modification	14/424	322/23210	0.00256784	0.0605984	0.0496816	Stk11/Ptpn6/Prmt2/Syk/Sla/Hsf1/Cblb/Samsn1/Ptpn22/Tec/Hsph1/Fgfr1/Traf3ip1/Grem1	14
GO:0046849	GO:0046849	bone remodeling	7/424	102/23210	0.00269456	0.0632594	0.0518631	Acp5/Pdk4/Syk/Adam8/Ctsk/S1pr1/Grem1	7
GO:0031113	GO:0031113	regulation of microtubule polymerization	5/424	53/23210	0.00277521	0.0643267	0.0527382	Cdkn1b/Mapt/Fkbp4/Slain2/Pde4dip	5
GO:0006605	GO:0006605	protein targeting	12/424	256/23210	0.00277837	0.0643267	0.0527382	Golga7/Pex13/Hsp90aa1/Hspd1/Hspa5/Pex10/Vps37a/Srpr/Spcs2/Rab3ip/Pick1/Ywhaq	12
GO:0044320	GO:0044320	cellular response to leptin stimulus	3/424	16/23210	0.00283996	0.0643267	0.0527382	Prmt2/Bbs2/Pid1	3
GO:0061952	GO:0061952	midbody abscission	3/424	16/23210	0.00283996	0.0643267	0.0527382	Cep55/Chmp7/Chmp1b	3
GO:1900016	GO:1900016	negative regulation of cytokine production involved in inflammatory response	3/424	16/23210	0.00283996	0.0643267	0.0527382	Pdcd4/Chid1/Il1r2	3
GO:0002224	GO:0002224	toll-like receptor signaling pathway	7/424	103/23210	0.00284667	0.0643267	0.0527382	Ubqln1/Nfkbia/Hspd1/Ptpn22/Smpdl3b/Tlr7/Cd14	7
GO:0060537	GO:0060537	muscle tissue development	18/424	472/23210	0.00285325	0.0643267	0.0527382	Actn3/Usp19/Hdac5/Cacybp/Trip10/Prkar1a/Nr4a1/Creb1/Bmp2/Foxp1/Fgfr1/Acta1/Mybpc2/Maff/S1pr1/Arntl/Bcl2/Grem1	18
GO:0032729	GO:0032729	positive regulation of interferon-gamma production	6/424	77/23210	0.0028536	0.0643267	0.0527382	Hspd1/Il1r1/Ptpn22/Flt3/Tlr7/Cd14	6
GO:0006775	GO:0006775	fat-soluble vitamin metabolic process	4/424	33/23210	0.0029546	0.0662738	0.0543346	Cyp4f18/Vdr/Dgat1/Fgfr1	4
GO:0046634	GO:0046634	regulation of alpha-beta T cell activation	7/424	104/23210	0.00300528	0.066885	0.0548356	Syk/Cblb/Ptpn22/Hsph1/Btla/Rasal3/Zbtb16	7
GO:1901605	GO:1901605	alpha-amino acid metabolic process	10/424	193/23210	0.00301138	0.066885	0.0548356	Gcat/Plod1/P4ha1/Hal/Glul/Hdc/Oat/Gpt2/Amt/Icmt	10
GO:0046785	GO:0046785	microtubule polymerization	6/424	78/23210	0.00304478	0.067297	0.0551734	Cdkn1b/Trpv4/Mapt/Fkbp4/Slain2/Pde4dip	6
GO:0009895	GO:0009895	negative regulation of catabolic process	13/424	294/23210	0.0031226	0.0682846	0.0559831	Actn3/Usp19/Hsp90ab1/Banp/Ptpn22/Timp4/Rbm10/Hp/Apobec1/Zfp36/Snx12/Bcl2/Hnrnpc	13
GO:1901568	GO:1901568	fatty acid derivative metabolic process	8/424	133/23210	0.00312923	0.0682846	0.0559831	Cyp4f18/Ptgis/Acsl1/Syk/Dgat1/Cyp2b10/Far1/Ptges3	8
GO:0006548	GO:0006548	histidine catabolic process	2/424	5/23210	0.00321002	0.0682846	0.0559831	Hal/Hdc	2
GO:0014724	GO:0014724	regulation of twitch skeletal muscle contraction	2/424	5/23210	0.00321002	0.0682846	0.0559831	Actn3/Atp2a1	2
GO:0031944	GO:0031944	negative regulation of glucocorticoid metabolic process	2/424	5/23210	0.00321002	0.0682846	0.0559831	Bmp2/Atp1a1	2
GO:0031947	GO:0031947	negative regulation of glucocorticoid biosynthetic process	2/424	5/23210	0.00321002	0.0682846	0.0559831	Bmp2/Atp1a1	2
GO:0032571	GO:0032571	response to vitamin K	2/424	5/23210	0.00321002	0.0682846	0.0559831	Postn/Bglap	2
GO:0060480	GO:0060480	lung goblet cell differentiation	2/424	5/23210	0.00321002	0.0682846	0.0559831	Foxp1/Hoxa5	2
GO:0045058	GO:0045058	T cell selection	5/424	55/23210	0.00326586	0.0691477	0.0566907	Stk11/Syk/Otud5/Batf/Bcl2	5
GO:0002931	GO:0002931	response to ischemia	4/424	34/23210	0.00330092	0.0692429	0.0567687	Cx3cl1/Hyou1/Per2/Bcl2	4
GO:1905898	GO:1905898	positive regulation of response to endoplasmic reticulum stress	4/424	34/23210	0.00330092	0.0692429	0.0567687	Ubqln1/Edem1/Herpud1/Tmem33	4
GO:0045989	GO:0045989	positive regulation of striated muscle contraction	3/424	17/23210	0.00340216	0.0700122	0.0573994	Actn3/Atp2a1/Atp1a1	3
GO:0098760	GO:0098760	response to interleukin-7	3/424	17/23210	0.00340216	0.0700122	0.0573994	Stip1/Hspd1/Pdia3	3
GO:0098761	GO:0098761	cellular response to interleukin-7	3/424	17/23210	0.00340216	0.0700122	0.0573994	Stip1/Hspd1/Pdia3	3
GO:0070997	GO:0070997	neuron death	16/424	405/23210	0.00340739	0.0700122	0.0573994	Nes/Nsmf/Mapt/Hsf1/Cd200r1/Hsp90ab1/Adam8/Creb1/Hspd1/Hsph1/Cx3cl1/Hyou1/Btbd10/Wfs1/Fzd1/Bcl2	16
GO:0007179	GO:0007179	transforming growth factor beta receptor signaling pathway	9/424	165/23210	0.00341485	0.0700122	0.0573994	Stk11/Mtmr4/Hsp90ab1/Men1/Creb1/Hspa5/Bmp2/Col1a2/Rasl11b	9
GO:0050730	GO:0050730	regulation of peptidyl-tyrosine phosphorylation	12/424	263/23210	0.00345438	0.0702125	0.0575637	Stk11/Ptpn6/Prmt2/Syk/Hsf1/Cblb/Samsn1/Ptpn22/Tec/Hsph1/Traf3ip1/Grem1	12
GO:0043154	GO:0043154	negative regulation of cysteine-type endopeptidase activity involved in apoptotic process	6/424	80/23210	0.00345562	0.0702125	0.0575637	Nr4a1/Herpud1/Birc3/Siah2/Fcmr/Hspa1b	6
GO:0036293	GO:0036293	response to decreased oxygen levels	11/424	230/23210	0.00352682	0.0712474	0.0584121	Ubqln1/Usp19/Ptgis/Hsp90b1/Prmt2/Adam8/Lct/Bmp2/Hyou1/Bcl2/Pick1	11
GO:0031349	GO:0031349	positive regulation of defense response	15/424	370/23210	0.0035523	0.0712474	0.0584121	Ubqln1/Trpv4/Adora2b/Nfkbia/Pdcd4/Adam8/Hspd1/Ptpn22/Smpdl3b/Clec4e/Ifi209/Tlr7/Cd14/Lsm14a/Trim6	15
GO:0071407	GO:0071407	cellular response to organic cyclic compound	18/424	482/23210	0.00355372	0.0712474	0.0584121	Gramd1a/Cdkn1b/Calr/Hsp90b1/Prmt2/Nfkbia/Vdr/Hsf1/Pdia3/Bmp2/P2ry1/Dnaja1/Foxp1/Fkbp4/Atp1a1/Zfp36/Arntl/Ptges3	18
GO:2001234	GO:2001234	negative regulation of apoptotic signaling pathway	11/424	231/23210	0.00364422	0.0727399	0.0596358	Hspb1/Col2a1/Dnaja1/Hsph1/Herpud1/Cx3cl1/Hyou1/Siah2/Wfs1/Fcmr/Bcl2	11
GO:0001505	GO:0001505	regulation of neurotransmitter levels	15/424	372/23210	0.00373355	0.0741961	0.0608296	Acp5/Stx1a/Dynll1/Ptgis/Adora2b/Hsp90aa1/Slc22a3/Hdc/P2ry1/Dvl1/Slc7a2/Amt/Unc13a/Per2/Kcnh1	15
GO:0002067	GO:0002067	glandular epithelial cell differentiation	5/424	57/23210	0.00381601	0.0755038	0.0619017	Men1/Bmp2/Foxp1/Hoxa5/Arntl	5
GO:0015844	GO:0015844	monoamine transport	7/424	109/23210	0.00390203	0.0766795	0.0628656	Stx1a/Adora2b/Syk/Slc22a3/Slc18a2/P2ry1/Pick1	7
GO:0019216	GO:0019216	regulation of lipid metabolic process	14/424	338/23210	0.00395585	0.0766795	0.0628656	Stk11/Mtmr4/Adora2b/Pdk4/Vdr/Dgat1/Pnpla2/Creb1/Bmp2/Slc27a1/Crebl2/Atp1a1/Scd1/Apobec1	14
GO:0043281	GO:0043281	regulation of cysteine-type endopeptidase activity involved in apoptotic process	10/424	201/23210	0.00401739	0.0766795	0.0628656	Syk/Hsf1/Nr4a1/Men1/Hspd1/Herpud1/Birc3/Siah2/Fcmr/Hspa1b	10
GO:0014061	GO:0014061	regulation of norepinephrine secretion	3/424	18/23210	0.00402775	0.0766795	0.0628656	Stx1a/Adora2b/P2ry1	3
GO:0044321	GO:0044321	response to leptin	3/424	18/23210	0.00402775	0.0766795	0.0628656	Prmt2/Bbs2/Pid1	3
GO:0045019	GO:0045019	negative regulation of nitric oxide biosynthetic process	3/424	18/23210	0.00402775	0.0766795	0.0628656	Acp5/Dynll1/Ptgis	3
GO:0048243	GO:0048243	norepinephrine secretion	3/424	18/23210	0.00402775	0.0766795	0.0628656	Stx1a/Adora2b/P2ry1	3
GO:0070935	GO:0070935	3'-UTR-mediated mRNA stabilization	3/424	18/23210	0.00402775	0.0766795	0.0628656	Rbm10/Zfp36/Hnrnpc	3
GO:1904406	GO:1904406	negative regulation of nitric oxide metabolic process	3/424	18/23210	0.00402775	0.0766795	0.0628656	Acp5/Dynll1/Ptgis	3
GO:1903427	GO:1903427	negative regulation of reactive oxygen species biosynthetic process	4/424	36/23210	0.00407438	0.0772428	0.0633274	Acp5/Dynll1/Ptgis/Hspd1	4
GO:0046605	GO:0046605	regulation of centrosome cycle	5/424	58/23210	0.00411461	0.0776804	0.0636862	Chordc1/Mdm1/Dync1li1/Spice1/Chmp1b	5
GO:0042129	GO:0042129	regulation of T cell proliferation	9/424	170/23210	0.00415558	0.0781283	0.0640534	Icosl/Ptpn6/Prkar1a/Syk/Cblb/Ptpn22/Cd209a/Btla/Rasal3	9
GO:0006970	GO:0006970	response to osmotic stress	6/424	84/23210	0.00439913	0.0807979	0.0662421	Relb/Letm1/Trpv4/Trip10/Slc12a6/Apobec1	6
GO:0034103	GO:0034103	regulation of tissue remodeling	6/424	84/23210	0.00439913	0.0807979	0.0662421	Pdk4/Syk/Vdr/Adam8/S1pr1/Grem1	6
GO:0001666	GO:0001666	response to hypoxia	10/424	204/23210	0.00445675	0.0807979	0.0662421	Ubqln1/Usp19/Ptgis/Hsp90b1/Prmt2/Adam8/Lct/Bmp2/Hyou1/Bcl2	10
GO:0010955	GO:0010955	negative regulation of protein processing	4/424	37/23210	0.00450339	0.0807979	0.0662421	Il1r2/Birc3/Fcmr/Snx12	4
GO:1903318	GO:1903318	negative regulation of protein maturation	4/424	37/23210	0.00450339	0.0807979	0.0662421	Il1r2/Birc3/Fcmr/Snx12	4
GO:0046632	GO:0046632	alpha-beta T cell differentiation	7/424	112/23210	0.00452965	0.0807979	0.0662421	Relb/Syk/Foxp1/Otud5/Batf/Bcl2/Zbtb16	7
GO:0070663	GO:0070663	regulation of leukocyte proliferation	11/424	238/23210	0.00455633	0.0807979	0.0662421	Icosl/Ptpn6/Prkar1a/Syk/Cblb/Ptpn22/Cd209a/Btla/Rasal3/Bcl2/Grem1	11
GO:0045927	GO:0045927	positive regulation of growth	13/424	308/23210	0.00461331	0.0807979	0.0662421	Actn3/Mapt/Trip10/Ahi1/Hsf1/Creb1/Serp1/Fgfr1/Bbs2/Unc13a/Wfs1/Flt3/Bcl2	13
GO:0046651	GO:0046651	lymphocyte proliferation	13/424	308/23210	0.00461331	0.0807979	0.0662421	Icosl/Ptpn6/Prkar1a/Syk/Cblb/Hspd1/Cr2/Ptpn22/Cd209a/Flt3/Btla/Rasal3/Bcl2	13
GO:0002363	GO:0002363	alpha-beta T cell lineage commitment	3/424	19/23210	0.00471876	0.0807979	0.0662421	Otud5/Batf/Bcl2	3
GO:0050860	GO:0050860	negative regulation of T cell receptor signaling pathway	3/424	19/23210	0.00471876	0.0807979	0.0662421	Ptpn6/Cblb/Ptpn22	3
GO:1902236	GO:1902236	negative regulation of endoplasmic reticulum stress-induced intrinsic apoptotic signaling pathway	3/424	19/23210	0.00471876	0.0807979	0.0662421	Herpud1/Hyou1/Wfs1	3
GO:0010701	GO:0010701	positive regulation of norepinephrine secretion	2/424	6/23210	0.00475693	0.0807979	0.0662421	Stx1a/Adora2b	2
GO:0016554	GO:0016554	cytidine to uridine editing	2/424	6/23210	0.00475693	0.0807979	0.0662421	Apobec1/Rbm47	2
GO:0019740	GO:0019740	nitrogen utilization	2/424	6/23210	0.00475693	0.0807979	0.0662421	Glul/Bcl2	2
GO:0052805	GO:0052805	imidazole-containing compound catabolic process	2/424	6/23210	0.00475693	0.0807979	0.0662421	Hal/Hdc	2
GO:0060481	GO:0060481	lobar bronchus epithelium development	2/424	6/23210	0.00475693	0.0807979	0.0662421	Foxp1/Hoxa5	2
GO:0090027	GO:0090027	negative regulation of monocyte chemotaxis	2/424	6/23210	0.00475693	0.0807979	0.0662421	Dusp1/Grem1	2
GO:0090032	GO:0090032	negative regulation of steroid hormone biosynthetic process	2/424	6/23210	0.00475693	0.0807979	0.0662421	Bmp2/Atp1a1	2
GO:1900086	GO:1900086	positive regulation of peptidyl-tyrosine autophosphorylation	2/424	6/23210	0.00475693	0.0807979	0.0662421	Syk/Grem1	2
GO:1900157	GO:1900157	regulation of bone mineralization involved in bone maturation	2/424	6/23210	0.00475693	0.0807979	0.0662421	Actn3/Grem1	2
GO:1903071	GO:1903071	positive regulation of ER-associated ubiquitin-dependent protein catabolic process	2/424	6/23210	0.00475693	0.0807979	0.0662421	Ubqln1/Herpud1	2
GO:1903334	GO:1903334	positive regulation of protein folding	2/424	6/23210	0.00475693	0.0807979	0.0662421	Pdia4/Pdia3	2
GO:1903894	GO:1903894	regulation of IRE1-mediated unfolded protein response	2/424	6/23210	0.00475693	0.0807979	0.0662421	Pdia6/Tmem33	2
GO:2000491	GO:2000491	positive regulation of hepatic stellate cell activation	2/424	6/23210	0.00475693	0.0807979	0.0662421	Dgat1/Acta2	2
GO:0046850	GO:0046850	regulation of bone remodeling	5/424	60/23210	0.00476121	0.0807979	0.0662421	Pdk4/Syk/Adam8/S1pr1/Grem1	5
GO:0001655	GO:0001655	urogenital system development	14/424	346/23210	0.00485006	0.0819719	0.0672046	Cdkn1b/Stk11/Hdac5/Lhx1/Ahi1/Cep55/Bmp2/Fkbp4/Fgfr1/Traf3ip1/Wfs1/Bcl2/Zbtb16/Grem1	14
GO:0032943	GO:0032943	mononuclear cell proliferation	13/424	310/23210	0.00486657	0.0819719	0.0672046	Icosl/Ptpn6/Prkar1a/Syk/Cblb/Hspd1/Cr2/Ptpn22/Cd209a/Flt3/Btla/Rasal3/Bcl2	13
GO:0061333	GO:0061333	renal tubule morphogenesis	6/424	86/23210	0.00493634	0.082654	0.0677638	Hdac5/Lhx1/Ahi1/Bmp2/Bcl2/Grem1	6
GO:0032506	GO:0032506	cytokinetic process	4/424	38/23210	0.00496179	0.082654	0.0677638	Cep55/Chmp7/Snx18/Chmp1b	4
GO:0043368	GO:0043368	positive T cell selection	4/424	38/23210	0.00496179	0.082654	0.0677638	Stk11/Otud5/Batf/Bcl2	4
GO:1901652	GO:1901652	response to peptide	15/424	384/23210	0.00498678	0.0827659	0.0678556	Trpv4/Cacybp/Pdk4/Nfkbia/Hsf1/Nr4a1/Rhoq/Creb1/Capn10/Ptpn22/Atp2a1/Slc27a1/Ncoa5/Pid1/Bglap	15
GO:0045600	GO:0045600	positive regulation of fat cell differentiation	5/424	61/23210	0.00511017	0.0845043	0.0692808	Creb1/Bmp2/Crebl2/Zfp36/Zbtb16	5
GO:2000117	GO:2000117	negative regulation of cysteine-type endopeptidase activity	6/424	87/23210	0.0052223	0.0860445	0.0705436	Nr4a1/Herpud1/Birc3/Siah2/Fcmr/Hspa1b	6
GO:2000027	GO:2000027	regulation of animal organ morphogenesis	10/424	209/23210	0.00527229	0.0865534	0.0709607	Lhx1/Ahi1/Vdr/Bmp2/Dvl1/Dmp1/Fgfr1/Fzd1/Bcl2/Grem1	10
GO:0045732	GO:0045732	positive regulation of protein catabolic process	10/424	210/23210	0.00544858	0.0880017	0.0721481	Ubqln1/Stx5a/Hsp90aa1/Cblb/Adam8/Dvl1/Edem1/Herpud1/Hecw2/Hspa1b	10
GO:0009651	GO:0009651	response to salt stress	4/424	39/23210	0.00545046	0.0880017	0.0721481	Letm1/Trpv4/Trip10/Slc12a6	4
GO:0006089	GO:0006089	lactate metabolic process	3/424	20/23210	0.00547704	0.0880017	0.0721481	Actn3/Per2/D2hgdh	3
GO:0043931	GO:0043931	ossification involved in bone maturation	3/424	20/23210	0.00547704	0.0880017	0.0721481	Actn3/Bmp2/Grem1	3
GO:0070498	GO:0070498	interleukin-1-mediated signaling pathway	3/424	20/23210	0.00547704	0.0880017	0.0721481	Il1r1/Il1r2/Il1rn	3
GO:1900101	GO:1900101	regulation of endoplasmic reticulum unfolded protein response	3/424	20/23210	0.00547704	0.0880017	0.0721481	Pdia6/Tmem33/Wfs1	3
GO:0031110	GO:0031110	regulation of microtubule polymerization or depolymerization	6/424	88/23210	0.00552022	0.088382	0.0724599	Cdkn1b/Trpv4/Mapt/Fkbp4/Slain2/Pde4dip	6
GO:0010951	GO:0010951	negative regulation of endopeptidase activity	9/424	178/23210	0.00559535	0.0889562	0.0729307	Nr4a1/Serpinb8/Timp4/Herpud1/Birc3/Siah2/Fcmr/Serpinh1/Hspa1b	9
GO:0043524	GO:0043524	negative regulation of neuron apoptotic process	9/424	178/23210	0.00559535	0.0889562	0.0729307	Nes/Hsp90ab1/Adam8/Hspd1/Hsph1/Cx3cl1/Hyou1/Wfs1/Bcl2	9
GO:0051054	GO:0051054	positive regulation of DNA metabolic process	11/424	245/23210	0.00564113	0.0893167	0.0732262	Cacybp/Hsp90aa1/Hsf1/Hsp90ab1/Fam168a/Pot1a/Fgfr1/Chtf8/Hdac10/Ptges3/Grem1	11
GO:0010631	GO:0010631	epithelial cell migration	12/424	280/23210	0.00565745	0.0893167	0.0732262	Calr/Gab2/Hspb1/Hdac5/Adora2b/Nr4a1/Nus1/Adam8/Glul/Spred1/Fgfr1/Grem1	12
GO:0006278	GO:0006278	RNA-dependent DNA biosynthetic process	5/424	63/23210	0.00586173	0.0912698	0.0748274	Hsp90aa1/Hsp90ab1/Pot1a/Hnrnpc/Ptges3	5
GO:0007004	GO:0007004	telomere maintenance via telomerase	5/424	63/23210	0.00586173	0.0912698	0.0748274	Hsp90aa1/Hsp90ab1/Pot1a/Hnrnpc/Ptges3	5
GO:0032722	GO:0032722	positive regulation of chemokine production	5/424	63/23210	0.00586173	0.0912698	0.0748274	Trpv4/Adora2b/Syk/Postn/Tlr7	5
GO:0070059	GO:0070059	intrinsic apoptotic signaling pathway in response to endoplasmic reticulum stress	5/424	63/23210	0.00586173	0.0912698	0.0748274	Atp2a1/Herpud1/Hyou1/Wfs1/Bcl2	5
GO:0050657	GO:0050657	nucleic acid transport	8/424	148/23210	0.00595025	0.0913183	0.0748672	Phax/Mapt/Hsf1/Srsf7/Rftn2/Ythdc1/Bicd2/Zfp36	8
GO:0050658	GO:0050658	RNA transport	8/424	148/23210	0.00595025	0.0913183	0.0748672	Phax/Mapt/Hsf1/Srsf7/Rftn2/Ythdc1/Bicd2/Zfp36	8
GO:0055067	GO:0055067	monovalent inorganic cation homeostasis	8/424	148/23210	0.00595025	0.0913183	0.0748672	Pdk4/Slc12a6/Atp6v0d2/Scnn1a/Atp1a1/Mllt6/Mafg/Bcl2	8
GO:0048741	GO:0048741	skeletal muscle fiber development	4/424	40/23210	0.00597026	0.0913183	0.0748672	Actn3/Hdac5/Acta1/Bcl2	4
GO:0090132	GO:0090132	epithelium migration	12/424	282/23210	0.00597697	0.0913183	0.0748672	Calr/Gab2/Hspb1/Hdac5/Adora2b/Nr4a1/Nus1/Adam8/Glul/Spred1/Fgfr1/Grem1	12
GO:0031330	GO:0031330	negative regulation of cellular catabolic process	11/424	247/23210	0.00598577	0.0913183	0.0748672	Actn3/Usp19/Hsp90ab1/Ptpn22/Timp4/Rbm10/Hp/Apobec1/Zfp36/Bcl2/Hnrnpc	11
GO:0060349	GO:0060349	bone morphogenesis	7/424	118/23210	0.00601	0.0913802	0.074918	Acp5/Col1a1/Actn3/Trpv4/Col2a1/Mmp13/Serpinh1	7
GO:0007159	GO:0007159	leukocyte cell-cell adhesion	13/424	319/23210	0.00614802	0.0918052	0.0752664	Icosl/Ptpn6/Prkar1a/Hsp90aa1/Syk/Cblb/Adam8/Hspd1/Ptpn22/Hsph1/Btla/Rasal3/Zbtb16	13
GO:0009063	GO:0009063	cellular amino acid catabolic process	6/424	90/23210	0.00615304	0.0918052	0.0752664	Gcat/Hal/Pcyox1l/Hdc/Oat/Amt	6
GO:1903313	GO:1903313	positive regulation of mRNA metabolic process	6/424	90/23210	0.00615304	0.0918052	0.0752664	Cnot8/Hsf1/Mettl14/Tra2a/Apobec1/Zfp36	6
GO:0015931	GO:0015931	nucleobase-containing compound transport	9/424	181/23210	0.00622482	0.0918052	0.0752664	Phax/Mapt/Hsf1/Srsf7/Rftn2/Slc25a36/Ythdc1/Bicd2/Zfp36	9
GO:0043369	GO:0043369	CD4-positive or CD8-positive, alpha-beta T cell lineage commitment	3/424	21/23210	0.00630429	0.0918052	0.0752664	Otud5/Batf/Bcl2	3
GO:0046325	GO:0046325	negative regulation of glucose import	3/424	21/23210	0.00630429	0.0918052	0.0752664	Ahi1/Rhoq/Pid1	3
GO:0090130	GO:0090130	tissue migration	12/424	284/23210	0.00631064	0.0918052	0.0752664	Calr/Gab2/Hspb1/Hdac5/Adora2b/Nr4a1/Nus1/Adam8/Glul/Spred1/Fgfr1/Grem1	12
GO:0002274	GO:0002274	myeloid leukocyte activation	10/424	215/23210	0.00640031	0.0918052	0.0752664	Relb/Gab2/Adora2b/Syk/Hspd1/Clec4d/Slc7a2/Cx3cl1/Batf/Tlr7	10
GO:0038083	GO:0038083	peptidyl-tyrosine autophosphorylation	4/424	41/23210	0.00652202	0.0918052	0.0752664	Syk/Sla/Tec/Grem1	4
GO:1900744	GO:1900744	regulation of p38MAPK cascade	4/424	41/23210	0.00652202	0.0918052	0.0752664	Dusp1/Bmp2/Ptpn22/Hsph1	4
GO:2000279	GO:2000279	negative regulation of DNA biosynthetic process	4/424	41/23210	0.00652202	0.0918052	0.0752664	Dusp1/Men1/Pot1a/Hnrnpc	4
GO:0003010	GO:0003010	voluntary skeletal muscle contraction	2/424	7/23210	0.00657946	0.0918052	0.0752664	Actn3/Atp2a1	2
GO:0006547	GO:0006547	histidine metabolic process	2/424	7/23210	0.00657946	0.0918052	0.0752664	Hal/Hdc	2
GO:0014721	GO:0014721	twitch skeletal muscle contraction	2/424	7/23210	0.00657946	0.0918052	0.0752664	Actn3/Atp2a1	2
GO:0033211	GO:0033211	adiponectin-activated signaling pathway	2/424	7/23210	0.00657946	0.0918052	0.0752664	Acsl1/Slc27a1	2
GO:0034154	GO:0034154	toll-like receptor 7 signaling pathway	2/424	7/23210	0.00657946	0.0918052	0.0752664	Ptpn22/Tlr7	2
GO:0034379	GO:0034379	very-low-density lipoprotein particle assembly	2/424	7/23210	0.00657946	0.0918052	0.0752664	Dgat1/Soat1	2
GO:0060482	GO:0060482	lobar bronchus development	2/424	7/23210	0.00657946	0.0918052	0.0752664	Foxp1/Hoxa5	2
GO:0060770	GO:0060770	negative regulation of epithelial cell proliferation involved in prostate gland development	2/424	7/23210	0.00657946	0.0918052	0.0752664	Cdkn1b/Stk11	2
GO:0061517	GO:0061517	macrophage proliferation	2/424	7/23210	0.00657946	0.0918052	0.0752664	Il34/Cx3cl1	2
GO:0061518	GO:0061518	microglial cell proliferation	2/424	7/23210	0.00657946	0.0918052	0.0752664	Il34/Cx3cl1	2
GO:0071476	GO:0071476	cellular hypotonic response	2/424	7/23210	0.00657946	0.0918052	0.0752664	Trpv4/Slc12a6	2
GO:0071676	GO:0071676	negative regulation of mononuclear cell migration	2/424	7/23210	0.00657946	0.0918052	0.0752664	Dusp1/Grem1	2
GO:1900084	GO:1900084	regulation of peptidyl-tyrosine autophosphorylation	2/424	7/23210	0.00657946	0.0918052	0.0752664	Syk/Grem1	2
GO:1990001	GO:1990001	inhibition of cysteine-type endopeptidase activity involved in apoptotic process	2/424	7/23210	0.00657946	0.0918052	0.0752664	Birc3/Fcmr	2
GO:2000271	GO:2000271	positive regulation of fibroblast apoptotic process	2/424	7/23210	0.00657946	0.0918052	0.0752664	Stk17b/Btg1	2
GO:0002573	GO:0002573	myeloid leukocyte differentiation	10/424	216/23210	0.00660527	0.0918052	0.0752664	Relb/Gab2/Adam8/Creb1/Tspan2/Il34/Batf/Slc9b2/L3mbtl3/Junb	10
GO:0048545	GO:0048545	response to steroid hormone	10/424	216/23210	0.00660527	0.0918052	0.0752664	Calr/Prmt2/Il1rn/Dnaja1/Fkbp4/Atp1a1/Zfp36/Arntl/Bcl2/Ptges3	10
GO:0051222	GO:0051222	positive regulation of protein transport	16/424	435/23210	0.00668131	0.0924604	0.0758036	Dynll1/Trpv4/Syk/Hspd1/Capn10/Glul/Postn/Serp1/Ptpn22/Edem1/Clec4e/Flt3/Ffar1/Mmp13/Cd14/Trim6	16
GO:0051236	GO:0051236	establishment of RNA localization	8/424	151/23210	0.00669323	0.0924604	0.0758036	Phax/Mapt/Hsf1/Srsf7/Rftn2/Ythdc1/Bicd2/Zfp36	8
GO:0036294	GO:0036294	cellular response to decreased oxygen levels	7/424	121/23210	0.00687298	0.094368	0.0773676	Ubqln1/Usp19/Ptgis/Adam8/Hyou1/Bcl2/Pick1	7
GO:0042542	GO:0042542	response to hydrogen peroxide	7/424	121/23210	0.00687298	0.094368	0.0773676	Hsf1/Kpna4/Hsph1/Foxp1/Hp/Plekha1/Bcl2	7
GO:0043434	GO:0043434	response to peptide hormone	13/424	324/23210	0.00696832	0.0953881	0.0782039	Trpv4/Cacybp/Pdk4/Hsf1/Nr4a1/Rhoq/Creb1/Capn10/Atp2a1/Slc27a1/Ncoa5/Pid1/Bglap	13
GO:0048255	GO:0048255	mRNA stabilization	4/424	42/23210	0.00710654	0.0960769	0.0787686	Rbm10/Apobec1/Zfp36/Hnrnpc	4
GO:0046324	GO:0046324	regulation of glucose import	5/424	66/23210	0.00713011	0.0960769	0.0787686	Ahi1/Rhoq/Capn10/Crebl2/Pid1	5
GO:0061013	GO:0061013	regulation of mRNA catabolic process	7/424	122/23210	0.0071801	0.0960769	0.0787686	Cnot8/Fastkd1/Mettl14/Rbm10/Apobec1/Zfp36/Hnrnpc	7
GO:0015874	GO:0015874	norepinephrine transport	3/424	22/23210	0.00720201	0.0960769	0.0787686	Stx1a/Adora2b/P2ry1	3
GO:0033008	GO:0033008	positive regulation of mast cell activation involved in immune response	3/424	22/23210	0.00720201	0.0960769	0.0787686	Gab2/Adora2b/Syk	3
GO:0043306	GO:0043306	positive regulation of mast cell degranulation	3/424	22/23210	0.00720201	0.0960769	0.0787686	Gab2/Adora2b/Syk	3
GO:0046641	GO:0046641	positive regulation of alpha-beta T cell proliferation	3/424	22/23210	0.00720201	0.0960769	0.0787686	Syk/Ptpn22/Rasal3	3
GO:0070977	GO:0070977	bone maturation	3/424	22/23210	0.00720201	0.0960769	0.0787686	Actn3/Bmp2/Grem1	3
GO:0045088	GO:0045088	regulation of innate immune response	12/424	289/23210	0.00720948	0.0960769	0.0787686	Ubqln1/Nfkbia/Adam8/Hspd1/Ptpn22/Smpdl3b/Clec4e/Ifi209/Tlr7/Cd14/Lsm14a/Trim6	12
GO:0031348	GO:0031348	negative regulation of defense response	10/424	220/23210	0.00747655	0.099328	0.081434	Acp5/Ptgis/Cd200r1/Pdcd4/Chid1/Il1r2/Smpdl3b/Cx3cl1/Traf3ip1/Zfp36	10
GO:0051153	GO:0051153	regulation of striated muscle cell differentiation	7/424	123/23210	0.00749728	0.099328	0.081434	Actn3/Hdac5/Trip10/Bmp2/Foxp1/Bcl2/Grem1	7
GO:0050710	GO:0050710	negative regulation of cytokine secretion	5/424	67/23210	0.00759232	0.100002	0.0819868	Cd200r1/Il1r2/Ptpn22/Otud5/Cx3cl1	5
GO:0051298	GO:0051298	centrosome duplication	5/424	67/23210	0.00759232	0.100002	0.0819868	Chordc1/Mdm1/Ccp110/Spice1/Chmp1b	5
GO:0022408	GO:0022408	negative regulation of cell-cell adhesion	9/424	187/23210	0.00764601	0.100127	0.0820894	Ptpn6/Trpv4/Prkar1a/Cblb/Adam8/Il1rn/Bmp2/Ptpn22/Btla	9
GO:0050870	GO:0050870	positive regulation of T cell activation	9/424	187/23210	0.00764601	0.100127	0.0820894	Icosl/Hsp90aa1/Syk/Adam8/Hspd1/Ptpn22/Hsph1/Rasal3/Zbtb16	9
GO:0010824	GO:0010824	regulation of centrosome duplication	4/424	43/23210	0.00772462	0.100575	0.0824567	Chordc1/Mdm1/Spice1/Chmp1b	4
GO:0031670	GO:0031670	cellular response to nutrient	4/424	43/23210	0.00772462	0.100575	0.0824567	Hsp90b1/Vdr/Pdia3/Postn	4
GO:0016311	GO:0016311	dephosphorylation	14/424	366/23210	0.00781276	0.101432	0.0831586	Acp5/Stk11/Ptpn6/Nsmf/Mtmr4/Hsp90b1/Hsp90ab1/Dusp1/Ptp4a1/Spred1/Bmp2/Ptpn22/Ppp4r2/Bcl2	14
GO:0071383	GO:0071383	cellular response to steroid hormone stimulus	8/424	156/23210	0.00808485	0.104664	0.0858088	Calr/Prmt2/Dnaja1/Fkbp4/Atp1a1/Zfp36/Arntl/Ptges3	8
GO:0002320	GO:0002320	lymphoid progenitor cell differentiation	3/424	23/23210	0.00817157	0.104888	0.0859922	Batf/Flt3/Bcl2	3
GO:1902410	GO:1902410	mitotic cytokinetic process	3/424	23/23210	0.00817157	0.104888	0.0859922	Cep55/Chmp7/Chmp1b	3
GO:1903077	GO:1903077	negative regulation of protein localization to plasma membrane	3/424	23/23210	0.00817157	0.104888	0.0859922	Rhoq/Mrap/Pid1	3
GO:1903706	GO:1903706	regulation of hemopoiesis	15/424	407/23210	0.00833534	0.105947	0.0868608	Ptpn6/Nfkbia/Hsp90aa1/Syk/Adam8/Creb1/Il34/Slc9b2/Hoxa5/Flt3/Zfp36/Gpr171/Klf13/H4c3/Zbtb16	15
GO:0071456	GO:0071456	cellular response to hypoxia	6/424	96/23210	0.0083678	0.105947	0.0868608	Ubqln1/Usp19/Ptgis/Adam8/Hyou1/Bcl2	6
GO:0014904	GO:0014904	myotube cell development	4/424	44/23210	0.00837701	0.105947	0.0868608	Actn3/Hdac5/Acta1/Bcl2	4
GO:0010594	GO:0010594	regulation of endothelial cell migration	8/424	157/23210	0.00838742	0.105947	0.0868608	Calr/Hspb1/Hdac5/Adora2b/Nus1/Glul/Spred1/Fgfr1	8
GO:0043405	GO:0043405	regulation of MAP kinase activity	12/424	295/23210	0.00841784	0.105947	0.0868608	Ptpn6/Syk/Dusp1/Spry4/Adam8/Il1rn/Spred1/Bmp2/Ptpn22/Dnaja1/Map3k6/Fgfr1	12
GO:0046635	GO:0046635	positive regulation of alpha-beta T cell activation	5/424	69/23210	0.00857852	0.105947	0.0868608	Syk/Ptpn22/Hsph1/Rasal3/Zbtb16	5
GO:0006030	GO:0006030	chitin metabolic process	2/424	8/23210	0.00866707	0.105947	0.0868608	Chil3/Ovgp1	2
GO:0006032	GO:0006032	chitin catabolic process	2/424	8/23210	0.00866707	0.105947	0.0868608	Chil3/Ovgp1	2
GO:0017185	GO:0017185	peptidyl-lysine hydroxylation	2/424	8/23210	0.00866707	0.105947	0.0868608	Plod1/Vipas39	2
GO:0031946	GO:0031946	regulation of glucocorticoid biosynthetic process	2/424	8/23210	0.00866707	0.105947	0.0868608	Bmp2/Atp1a1	2
GO:0035425	GO:0035425	autocrine signaling	2/424	8/23210	0.00866707	0.105947	0.0868608	Cx3cl1/Fzd1	2
GO:0048743	GO:0048743	positive regulation of skeletal muscle fiber development	2/424	8/23210	0.00866707	0.105947	0.0868608	Actn3/Bcl2	2
GO:0048793	GO:0048793	pronephros development	2/424	8/23210	0.00866707	0.105947	0.0868608	Lhx1/Ahi1	2
GO:0051135	GO:0051135	positive regulation of NK T cell activation	2/424	8/23210	0.00866707	0.105947	0.0868608	Hsph1/Rasal3	2
GO:0097065	GO:0097065	anterior head development	2/424	8/23210	0.00866707	0.105947	0.0868608	Lhx1/Col2a1	2
GO:1903069	GO:1903069	regulation of ER-associated ubiquitin-dependent protein catabolic process	2/424	8/23210	0.00866707	0.105947	0.0868608	Ubqln1/Herpud1	2
GO:0050670	GO:0050670	regulation of lymphocyte proliferation	10/424	225/23210	0.00868752	0.105947	0.0868608	Icosl/Ptpn6/Prkar1a/Syk/Cblb/Ptpn22/Cd209a/Btla/Rasal3/Bcl2	10
GO:0009755	GO:0009755	hormone-mediated signaling pathway	8/424	158/23210	0.00869839	0.105947	0.0868608	Calr/Acsl1/Prmt2/Dnaja1/Fkbp4/Slc27a1/Arntl/Ptges3	8
GO:1903707	GO:1903707	negative regulation of hemopoiesis	8/424	158/23210	0.00869839	0.105947	0.0868608	Nfkbia/Hoxa5/Flt3/Zfp36/Gpr171/Klf13/H4c3/Zbtb16	8
GO:0070167	GO:0070167	regulation of biomineral tissue development	6/424	97/23210	0.00878599	0.106727	0.0875004	Actn3/Bmp2/Dmp1/S1pr1/Bglap/Grem1	6
GO:2000116	GO:2000116	regulation of cysteine-type endopeptidase activity	10/424	226/23210	0.0089468	0.10839	0.0888637	Syk/Hsf1/Nr4a1/Men1/Hspd1/Herpud1/Birc3/Siah2/Fcmr/Hspa1b	10
GO:0060135	GO:0060135	maternal process involved in female pregnancy	4/424	45/23210	0.00906444	0.10912	0.0894619	Ptgis/Vdr/Men1/Junb	4
GO:0090207	GO:0090207	regulation of triglyceride metabolic process	4/424	45/23210	0.00906444	0.10912	0.0894619	Dgat1/Pnpla2/Slc27a1/Apobec1	4
GO:0019915	GO:0019915	lipid storage	5/424	70/23210	0.00910337	0.10912	0.0894619	Nfkbia/Dgat1/Msr1/Pnpla2/Soat1	5
GO:0048641	GO:0048641	regulation of skeletal muscle tissue development	5/424	70/23210	0.00910337	0.10912	0.0894619	Actn3/Usp19/Hdac5/Arntl/Bcl2	5
GO:0032944	GO:0032944	regulation of mononuclear cell proliferation	10/424	227/23210	0.00921197	0.109348	0.089649	Icosl/Ptpn6/Prkar1a/Syk/Cblb/Ptpn22/Cd209a/Btla/Rasal3/Bcl2	10
GO:0032928	GO:0032928	regulation of superoxide anion generation	3/424	24/23210	0.0092142	0.109348	0.089649	Acp5/Mapt/Syk	3
GO:0010660	GO:0010660	regulation of muscle cell apoptotic process	6/424	98/23210	0.00921894	0.109348	0.089649	Trip10/Hsf1/Pdcd4/Rbm10/Lifr/Bcl2	6
GO:0043488	GO:0043488	regulation of mRNA stability	6/424	98/23210	0.00921894	0.109348	0.089649	Fastkd1/Mettl14/Rbm10/Apobec1/Zfp36/Hnrnpc	6
GO:0055002	GO:0055002	striated muscle cell development	9/424	193/23210	0.00930239	0.109825	0.0900397	Tmod4/Actn3/Hdac5/Trip10/Prkar1a/Foxp1/Acta1/Mybpc2/Bcl2	9
GO:0060326	GO:0060326	cell chemotaxis	12/424	299/23210	0.00930759	0.109825	0.0900397	Calr/Hspb1/Trpv4/Syk/Nr4a1/Dusp1/Adam8/Il1rn/Fgfr1/Cx3cl1/S1pr1/Grem1	12
GO:0045786	GO:0045786	negative regulation of cell cycle	16/424	452/23210	0.00944761	0.111187	0.0911569	Cdkn1b/Stk11/Calr/Mdm1/Prmt2/Hsf1/Nr4a1/Hsp90ab1/Men1/Bmp2/Ints3/Dync1li1/Btg1/Nudt6/Bcl2/Zfyve19	16
GO:0052548	GO:0052548	regulation of endopeptidase activity	13/424	337/23210	0.00951118	0.111646	0.0915325	Syk/Hsf1/Nr4a1/Men1/Hspd1/Serpinb8/Timp4/Herpud1/Birc3/Siah2/Fcmr/Serpinh1/Hspa1b	13
GO:0045995	GO:0045995	regulation of embryonic development	7/424	129/23210	0.00962211	0.112498	0.0922315	Lhx1/Hspa5/Il1rn/Dvl1/Fgfr1/Traf3ip1/Fzd1	7
GO:0006641	GO:0006641	triglyceride metabolic process	6/424	99/23210	0.0096669	0.112498	0.0922315	Acsl1/Dgat1/Pnpla2/Slc27a1/Scd1/Apobec1	6
GO:0032755	GO:0032755	positive regulation of interleukin-6 production	6/424	99/23210	0.0096669	0.112498	0.0922315	Trpv4/Adora2b/Syk/Hspd1/Il1rn/Tlr7	6
GO:0051147	GO:0051147	regulation of muscle cell differentiation	8/424	161/23210	0.00968313	0.112498	0.0922315	Actn3/Hdac5/Trip10/Pdcd4/Bmp2/Foxp1/Bcl2/Grem1	8
GO:0010035	GO:0010035	response to inorganic substance	17/424	493/23210	0.00970823	0.112501	0.0922341	Cdkn1b/Mapt/Hsf1/Nr4a1/Creb1/Lct/Kpna4/Hsph1/Foxp1/Hp/Cpne7/Plekha1/Apobec1/Junb/Bcl2/Kcnh1/D2hgdh	17
GO:0002768	GO:0002768	immune response-regulating cell surface receptor signaling pathway	13/424	338/23210	0.0097334	0.112505	0.0922373	Icosl/Stk11/Ptpn6/Syk/Cblb/Ptpn22/Tec/Clec4e/Clec4d/Plekha1/Klhl6/Btla/Bcl2	13
GO:0072604	GO:0072604	interleukin-6 secretion	4/424	46/23210	0.00978762	0.112844	0.0925151	Trpv4/Cd200r1/Hspd1/Ptpn22	4
GO:1904951	GO:1904951	positive regulation of establishment of protein localization	16/424	454/23210	0.00982547	0.112993	0.0926371	Dynll1/Trpv4/Syk/Hspd1/Capn10/Glul/Postn/Serp1/Ptpn22/Edem1/Clec4e/Flt3/Ffar1/Mmp13/Cd14/Trim6	16
GO:0030239	GO:0030239	myofibril assembly	5/424	72/23210	0.0102187	0.116732	0.0957027	Tmod4/Prkar1a/Foxp1/Acta1/Mybpc2	5
GO:0010742	GO:0010742	macrophage derived foam cell differentiation	3/424	25/23210	0.010331	0.116732	0.0957027	Nfkbia/Msr1/Soat1	3
GO:0018126	GO:0018126	protein hydroxylation	3/424	25/23210	0.010331	0.116732	0.0957027	Plod1/P4ha1/Vipas39	3
GO:0070050	GO:0070050	neuron cellular homeostasis	3/424	25/23210	0.010331	0.116732	0.0957027	P2ry1/Cx3cl1/Kcnh1	3
GO:0120033	GO:0120033	negative regulation of plasma membrane bounded cell projection assembly	3/424	25/23210	0.010331	0.116732	0.0957027	Tchp/Ccp110/Rab3ip	3
GO:1903747	GO:1903747	regulation of establishment of protein localization to mitochondrion	3/424	25/23210	0.010331	0.116732	0.0957027	Mapt/Dnaja1/Hsph1	3
GO:1904376	GO:1904376	negative regulation of protein localization to cell periphery	3/424	25/23210	0.010331	0.116732	0.0957027	Rhoq/Mrap/Pid1	3
GO:0120163	GO:0120163	negative regulation of cold-induced thermogenesis	4/424	47/23210	0.0105472	0.117099	0.0960034	Stk11/Actn3/Tle3/Arntl	4
GO:2001239	GO:2001239	regulation of extrinsic apoptotic signaling pathway in absence of ligand	4/424	47/23210	0.0105472	0.117099	0.0960034	Col2a1/Fgfr1/Cx3cl1/Bcl2	4
GO:0007519	GO:0007519	skeletal muscle tissue development	9/424	197/23210	0.0105486	0.117099	0.0960034	Actn3/Usp19/Hdac5/Nr4a1/Foxp1/Acta1/Maff/Arntl/Bcl2	9
GO:0055024	GO:0055024	regulation of cardiac muscle tissue development	6/424	101/23210	0.010609	0.117099	0.0960034	Trip10/Creb1/Bmp2/Foxp1/Fgfr1/Grem1	6
GO:2000300	GO:2000300	regulation of synaptic vesicle exocytosis	6/424	101/23210	0.010609	0.117099	0.0960034	Stx1a/Adora2b/P2ry1/Dvl1/Unc13a/Kcnh1	6
GO:0050878	GO:0050878	regulation of body fluid levels	13/424	342/23210	0.0106631	0.117099	0.0960034	Ptpn6/Trpv4/Syk/Vdr/Creb1/P2ry1/Tec/Scnn1a/Cx3cl1/Scd1/Mllt6/Wfs1/Mmp13	13
GO:0034599	GO:0034599	cellular response to oxidative stress	11/424	268/23210	0.0106927	0.117099	0.0960034	Hspb1/Ubqln1/Mapt/Hsf1/Agap3/Hsph1/Foxp1/Plekha1/Fzd1/Arntl/Bcl2	11
GO:0046887	GO:0046887	positive regulation of hormone secretion	8/424	164/23210	0.0107485	0.117099	0.0960034	Dynll1/Creb1/Capn10/Glul/P2ry1/Serp1/Fgfr1/Ffar1	8
GO:0030278	GO:0030278	regulation of ossification	10/424	233/23210	0.0109314	0.117099	0.0960034	Actn3/Hdac5/Men1/Bmp2/Fgfr1/S1pr1/Bcl2/Zbtb16/Bglap/Grem1	10
GO:0002366	GO:0002366	leukocyte activation involved in immune response	11/424	269/23210	0.0109723	0.117099	0.0960034	Icosl/Relb/Gab2/Adora2b/Syk/Hspd1/Foxp1/Clec4e/Clec4d/Otud5/Batf	11
GO:0010038	GO:0010038	response to metal ion	11/424	269/23210	0.0109723	0.117099	0.0960034	Cdkn1b/Mapt/Hsf1/Creb1/Lct/Cpne7/Apobec1/Junb/Bcl2/Kcnh1/D2hgdh	11
GO:0006971	GO:0006971	hypotonic response	2/424	9/23210	0.0110095	0.117099	0.0960034	Trpv4/Slc12a6	2
GO:0016338	GO:0016338	calcium-independent cell-cell adhesion via plasma membrane cell-adhesion molecules	2/424	9/23210	0.0110095	0.117099	0.0960034	Bmp2/Cx3cl1	2
GO:0019249	GO:0019249	lactate biosynthetic process	2/424	9/23210	0.0110095	0.117099	0.0960034	Actn3/Per2	2
GO:0032650	GO:0032650	regulation of interleukin-1 alpha production	2/424	9/23210	0.0110095	0.117099	0.0960034	Il1r2/Cx3cl1	2
GO:0034139	GO:0034139	regulation of toll-like receptor 3 signaling pathway	2/424	9/23210	0.0110095	0.117099	0.0960034	Ubqln1/Ptpn22	2
GO:0044539	GO:0044539	long-chain fatty acid import	2/424	9/23210	0.0110095	0.117099	0.0960034	Acsl1/Slc27a1	2
GO:0060136	GO:0060136	embryonic process involved in female pregnancy	2/424	9/23210	0.0110095	0.117099	0.0960034	Hsf1/Junb	2
GO:0060638	GO:0060638	mesenchymal-epithelial cell signaling	2/424	9/23210	0.0110095	0.117099	0.0960034	Fgfr1/Hoxa5	2
GO:0097340	GO:0097340	inhibition of cysteine-type endopeptidase activity	2/424	9/23210	0.0110095	0.117099	0.0960034	Birc3/Fcmr	2
GO:0097341	GO:0097341	zymogen inhibition	2/424	9/23210	0.0110095	0.117099	0.0960034	Birc3/Fcmr	2
GO:1900102	GO:1900102	negative regulation of endoplasmic reticulum unfolded protein response	2/424	9/23210	0.0110095	0.117099	0.0960034	Pdia6/Wfs1	2
GO:1903012	GO:1903012	positive regulation of bone development	2/424	9/23210	0.0110095	0.117099	0.0960034	Actn3/Slc9b2	2
GO:1903715	GO:1903715	regulation of aerobic respiration	2/424	9/23210	0.0110095	0.117099	0.0960034	Actn3/Trpv4	2
GO:2000489	GO:2000489	regulation of hepatic stellate cell activation	2/424	9/23210	0.0110095	0.117099	0.0960034	Dgat1/Acta2	2
GO:0070372	GO:0070372	regulation of ERK1 and ERK2 cascade	12/424	306/23210	0.011039	0.117137	0.0960349	Ptpn6/Trpv4/Syk/Dusp1/Spry4/Spred1/Bmp2/P2ry1/Ptpn22/Cx3cl1/Acta2/Flt3	12
GO:0001649	GO:0001649	osteoblast differentiation	9/424	199/23210	0.0112168	0.118122	0.0968419	Col1a1/Hdac5/Men1/Bmp2/Fgfr1/Fzd1/Junb/Bglap/Grem1	9
GO:0043489	GO:0043489	RNA stabilization	4/424	48/23210	0.0113439	0.118122	0.0968419	Rbm10/Apobec1/Zfp36/Hnrnpc	4
GO:2000725	GO:2000725	regulation of cardiac muscle cell differentiation	4/424	48/23210	0.0113439	0.118122	0.0968419	Trip10/Bmp2/Foxp1/Grem1	4
GO:0002532	GO:0002532	production of molecular mediator involved in inflammatory response	5/424	74/23210	0.0114242	0.118122	0.0968419	Syk/Pdcd4/Chid1/Il1r2/Slc7a2	5
GO:1901224	GO:1901224	positive regulation of NIK/NF-kappaB signaling	5/424	74/23210	0.0114242	0.118122	0.0968419	Calr/Pdcd4/Tlr7/Cd14/Grem1	5
GO:1903201	GO:1903201	regulation of oxidative stress-induced cell death	5/424	74/23210	0.0114242	0.118122	0.0968419	Hspb1/Ubqln1/Hsph1/Foxp1/Fzd1	5
GO:0042594	GO:0042594	response to starvation	8/424	166/23210	0.0115054	0.118122	0.0968419	Nuak2/Pdk4/Glul/Hspa5/Zfp36/Bcl2/Pick1/Nim1k	8
GO:0010829	GO:0010829	negative regulation of glucose transmembrane transport	3/424	26/23210	0.0115228	0.118122	0.0968419	Ahi1/Rhoq/Pid1	3
GO:0033688	GO:0033688	regulation of osteoblast proliferation	3/424	26/23210	0.0115228	0.118122	0.0968419	Bmp2/Bcl2/Grem1	3
GO:0048799	GO:0048799	animal organ maturation	3/424	26/23210	0.0115228	0.118122	0.0968419	Actn3/Bmp2/Grem1	3
GO:0050858	GO:0050858	negative regulation of antigen receptor-mediated signaling pathway	3/424	26/23210	0.0115228	0.118122	0.0968419	Ptpn6/Cblb/Ptpn22	3
GO:0090077	GO:0090077	foam cell differentiation	3/424	26/23210	0.0115228	0.118122	0.0968419	Nfkbia/Msr1/Soat1	3
GO:0090208	GO:0090208	positive regulation of triglyceride metabolic process	3/424	26/23210	0.0115228	0.118122	0.0968419	Dgat1/Pnpla2/Slc27a1	3
GO:1902175	GO:1902175	regulation of oxidative stress-induced intrinsic apoptotic signaling pathway	3/424	26/23210	0.0115228	0.118122	0.0968419	Hspb1/Ubqln1/Hsph1	3
GO:1903010	GO:1903010	regulation of bone development	3/424	26/23210	0.0115228	0.118122	0.0968419	Actn3/Slc9b2/Grem1	3
GO:0010657	GO:0010657	muscle cell apoptotic process	6/424	103/23210	0.0116144	0.118792	0.0973914	Trip10/Hsf1/Pdcd4/Rbm10/Lifr/Bcl2	6
GO:0002685	GO:0002685	regulation of leukocyte migration	9/424	201/23210	0.0119163	0.121605	0.0996977	Calr/Trpv4/Cd200r1/Dusp1/Adam8/Il1r1/Ptpn22/Cx3cl1/Grem1	9
GO:0046323	GO:0046323	glucose import	5/424	75/23210	0.0120617	0.122079	0.100087	Ahi1/Rhoq/Capn10/Crebl2/Pid1	5
GO:0030518	GO:0030518	intracellular steroid hormone receptor signaling pathway	6/424	104/23210	0.0121415	0.122079	0.100087	Calr/Prmt2/Dnaja1/Fkbp4/Arntl/Ptges3	6
GO:0042136	GO:0042136	neurotransmitter biosynthetic process	6/424	104/23210	0.0121415	0.122079	0.100087	Acp5/Dynll1/Ptgis/Hsp90aa1/Hdc/Slc7a2	6
GO:0061326	GO:0061326	renal tubule development	6/424	104/23210	0.0121415	0.122079	0.100087	Hdac5/Lhx1/Ahi1/Bmp2/Bcl2/Grem1	6
GO:0002263	GO:0002263	cell activation involved in immune response	11/424	273/23210	0.0121472	0.122079	0.100087	Icosl/Relb/Gab2/Adora2b/Syk/Hspd1/Foxp1/Clec4e/Clec4d/Otud5/Batf	11
GO:0045598	GO:0045598	regulation of fat cell differentiation	7/424	135/23210	0.0121566	0.122079	0.100087	Trpv4/Creb1/Bmp2/Crebl2/Zfp36/Arntl/Zbtb16	7
GO:0071453	GO:0071453	cellular response to oxygen levels	7/424	135/23210	0.0121566	0.122079	0.100087	Ubqln1/Usp19/Ptgis/Adam8/Hyou1/Bcl2/Pick1	7
GO:0071470	GO:0071470	cellular response to osmotic stress	4/424	49/23210	0.0121783	0.122079	0.100087	Relb/Letm1/Trpv4/Slc12a6	4
GO:0031346	GO:0031346	positive regulation of cell projection organization	16/424	466/23210	0.0123514	0.123542	0.101285	Stk11/Hspb1/Dynll1/Mapt/Ahi1/Hsp90aa1/Rhoq/Plxna2/Hspa5/Dvl1/Fgfr1/Cx3cl1/Ccp110/Unc13a/Creb3l2/Fzd1	16
GO:0045861	GO:0045861	negative regulation of proteolysis	13/424	349/23210	0.012455	0.124098	0.101741	Usp19/Nr4a1/Hsp90ab1/Il1r2/Serpinb8/Timp4/Herpud1/Birc3/Siah2/Fcmr/Snx12/Serpinh1/Hspa1b	13
GO:0006470	GO:0006470	protein dephosphorylation	10/424	238/23210	0.0125416	0.124098	0.101741	Stk11/Ptpn6/Nsmf/Mtmr4/Hsp90b1/Hsp90ab1/Dusp1/Ptpn22/Ppp4r2/Bcl2	10
GO:1903039	GO:1903039	positive regulation of leukocyte cell-cell adhesion	9/424	203/23210	0.0126478	0.124098	0.101741	Icosl/Hsp90aa1/Syk/Adam8/Hspd1/Ptpn22/Hsph1/Rasal3/Zbtb16	9
GO:2001242	GO:2001242	regulation of intrinsic apoptotic signaling pathway	8/424	169/23210	0.0127134	0.124098	0.101741	Hspb1/Ubqln1/Dnaja1/Hsph1/Herpud1/Hyou1/Wfs1/Bcl2	8
GO:0006809	GO:0006809	nitric oxide biosynthetic process	5/424	76/23210	0.012723	0.124098	0.101741	Acp5/Dynll1/Ptgis/Hsp90aa1/Slc7a2	5
GO:0030168	GO:0030168	platelet activation	5/424	76/23210	0.012723	0.124098	0.101741	Ptpn6/Syk/P2ry1/Tec/Cx3cl1	5
GO:0060350	GO:0060350	endochondral bone morphogenesis	5/424	76/23210	0.012723	0.124098	0.101741	Col1a1/Trpv4/Col2a1/Mmp13/Serpinh1	5
GO:1901606	GO:1901606	alpha-amino acid catabolic process	5/424	76/23210	0.012723	0.124098	0.101741	Gcat/Hal/Hdc/Oat/Amt	5
GO:0030970	GO:0030970	retrograde protein transport, ER to cytosol	3/424	27/23210	0.0127905	0.124098	0.101741	Hsp90b1/Edem1/Herpud1	3
GO:0036037	GO:0036037	CD8-positive, alpha-beta T cell activation	3/424	27/23210	0.0127905	0.124098	0.101741	Ptpn22/Otud5/Bcl2	3
GO:0042538	GO:0042538	hyperosmotic salinity response	3/424	27/23210	0.0127905	0.124098	0.101741	Letm1/Trpv4/Trip10	3
GO:0051560	GO:0051560	mitochondrial calcium ion homeostasis	3/424	27/23210	0.0127905	0.124098	0.101741	Letm1/Mcub/Atp2a1	3
GO:0071472	GO:0071472	cellular response to salt stress	3/424	27/23210	0.0127905	0.124098	0.101741	Letm1/Trpv4/Slc12a6	3
GO:1903513	GO:1903513	endoplasmic reticulum to cytosol transport	3/424	27/23210	0.0127905	0.124098	0.101741	Hsp90b1/Edem1/Herpud1	3
GO:0071560	GO:0071560	cellular response to transforming growth factor beta stimulus	9/424	204/23210	0.0130258	0.124231	0.101851	Stk11/Mtmr4/Hsp90ab1/Men1/Creb1/Hspa5/Bmp2/Col1a2/Rasl11b	9
GO:0010332	GO:0010332	response to gamma radiation	4/424	50/23210	0.013051	0.124231	0.101851	Hsf1/Men1/Apobec1/Bcl2	4
GO:0031663	GO:0031663	lipopolysaccharide-mediated signaling pathway	4/424	50/23210	0.013051	0.124231	0.101851	Nfkbia/Ptpn22/Cx3cl1/Cd14	4
GO:0032715	GO:0032715	negative regulation of interleukin-6 production	4/424	50/23210	0.013051	0.124231	0.101851	Ptpn6/Cd200r1/Ptpn22/Flt3	4
GO:0045124	GO:0045124	regulation of bone resorption	4/424	50/23210	0.013051	0.124231	0.101851	Pdk4/Syk/Adam8/S1pr1	4
GO:0050891	GO:0050891	multicellular organismal water homeostasis	4/424	50/23210	0.013051	0.124231	0.101851	Trpv4/Scnn1a/Scd1/Wfs1	4
GO:0051055	GO:0051055	negative regulation of lipid biosynthetic process	4/424	50/23210	0.013051	0.124231	0.101851	Stk11/Bmp2/Slc27a1/Atp1a1	4
GO:0071675	GO:0071675	regulation of mononuclear cell migration	4/424	50/23210	0.013051	0.124231	0.101851	Trpv4/Dusp1/Cx3cl1/Grem1	4
GO:1902373	GO:1902373	negative regulation of mRNA catabolic process	4/424	50/23210	0.013051	0.124231	0.101851	Rbm10/Apobec1/Zfp36/Hnrnpc	4
GO:1902803	GO:1902803	regulation of synaptic vesicle transport	6/424	106/23210	0.0132457	0.124711	0.102244	Stx1a/Adora2b/P2ry1/Dvl1/Unc13a/Kcnh1	6
GO:0010833	GO:0010833	telomere maintenance via telomere lengthening	5/424	77/23210	0.0134084	0.124711	0.102244	Hsp90aa1/Hsp90ab1/Pot1a/Hnrnpc/Ptges3	5
GO:0042098	GO:0042098	T cell proliferation	9/424	205/23210	0.0134122	0.124711	0.102244	Icosl/Ptpn6/Prkar1a/Syk/Cblb/Ptpn22/Cd209a/Btla/Rasal3	9
GO:0043409	GO:0043409	negative regulation of MAPK cascade	8/424	171/23210	0.0135688	0.124711	0.102244	Ptpn6/Dusp1/Spry4/Men1/Spred1/Ptpn22/Dnaja1/Hsph1	8
GO:0006488	GO:0006488	dolichol-linked oligosaccharide biosynthetic process	2/424	10/23210	0.0135968	0.124711	0.102244	Nus1/Alg12	2
GO:0010288	GO:0010288	response to lead ion	2/424	10/23210	0.0135968	0.124711	0.102244	Mapt/Lct	2
GO:0031943	GO:0031943	regulation of glucocorticoid metabolic process	2/424	10/23210	0.0135968	0.124711	0.102244	Bmp2/Atp1a1	2
GO:0033689	GO:0033689	negative regulation of osteoblast proliferation	2/424	10/23210	0.0135968	0.124711	0.102244	Bcl2/Grem1	2
GO:0034214	GO:0034214	protein hexamerization	2/424	10/23210	0.0135968	0.124711	0.102244	Letm1/Oat	2
GO:0043497	GO:0043497	regulation of protein heterodimerization activity	2/424	10/23210	0.0135968	0.124711	0.102244	Hsf1/Bcl2	2
GO:0051133	GO:0051133	regulation of NK T cell activation	2/424	10/23210	0.0135968	0.124711	0.102244	Hsph1/Rasal3	2
GO:0052803	GO:0052803	imidazole-containing compound metabolic process	2/424	10/23210	0.0135968	0.124711	0.102244	Hal/Hdc	2
GO:0060484	GO:0060484	lung-associated mesenchyme development	2/424	10/23210	0.0135968	0.124711	0.102244	Fgfr1/Hoxa5	2
GO:0071305	GO:0071305	cellular response to vitamin D	2/424	10/23210	0.0135968	0.124711	0.102244	Vdr/Pdia3	2
GO:0099509	GO:0099509	regulation of presynaptic cytosolic calcium ion concentration	2/424	10/23210	0.0135968	0.124711	0.102244	P2ry1/Kcnh1	2
GO:1902018	GO:1902018	negative regulation of cilium assembly	2/424	10/23210	0.0135968	0.124711	0.102244	Tchp/Ccp110	2
GO:2000389	GO:2000389	regulation of neutrophil extravasation	2/424	10/23210	0.0135968	0.124711	0.102244	Adam8/Il1r1	2
GO:2000391	GO:2000391	positive regulation of neutrophil extravasation	2/424	10/23210	0.0135968	0.124711	0.102244	Adam8/Il1r1	2
GO:0009101	GO:0009101	glycoprotein biosynthetic process	11/424	278/23210	0.0137477	0.125518	0.102906	Sdf2l1/Nus1/Soat1/Galnt3/Serp1/Rpn1/Magt1/Chpf/Alg12/Bcl2/Ext1	11
GO:0060538	GO:0060538	skeletal muscle organ development	9/424	206/23210	0.013807	0.125518	0.102906	Actn3/Usp19/Hdac5/Nr4a1/Foxp1/Acta1/Maff/Arntl/Bcl2	9
GO:1902115	GO:1902115	regulation of organelle assembly	9/424	206/23210	0.013807	0.125518	0.102906	Tchp/Dynll1/Mdm1/Pip4k2a/Rabep2/Ccp110/Spice1/Hspa1b/Chmp1b	9
GO:0001823	GO:0001823	mesonephros development	6/424	107/23210	0.0138234	0.125518	0.102906	Lhx1/Bmp2/Fgfr1/Bcl2/Zbtb16/Grem1	6
GO:0043487	GO:0043487	regulation of RNA stability	6/424	107/23210	0.0138234	0.125518	0.102906	Fastkd1/Mettl14/Rbm10/Apobec1/Zfp36/Hnrnpc	6
GO:0051146	GO:0051146	striated muscle cell differentiation	12/424	316/23210	0.0139314	0.125824	0.103157	Tmod4/Actn3/Hdac5/Cacybp/Trip10/Prkar1a/Bmp2/Foxp1/Acta1/Mybpc2/Bcl2/Grem1	12
GO:0022409	GO:0022409	positive regulation of cell-cell adhesion	10/424	242/23210	0.0139535	0.125824	0.103157	Icosl/Hsp90aa1/Syk/Adam8/Hspd1/Ptpn22/Hsph1/Cx3cl1/Rasal3/Zbtb16	10
GO:0032648	GO:0032648	regulation of interferon-beta production	4/424	51/23210	0.0139625	0.125824	0.103157	Relb/Ptpn22/Traf3ip1/Tlr7	4
GO:0006403	GO:0006403	RNA localization	8/424	172/23210	0.014012	0.125824	0.103157	Phax/Mapt/Hsf1/Srsf7/Rftn2/Ythdc1/Bicd2/Zfp36	8
GO:0006874	GO:0006874	cellular calcium ion homeostasis	16/424	473/23210	0.0140448	0.125824	0.103157	Ptpn6/Letm1/Trpv4/Gpr65/Vdr/P2ry1/Mcub/Atp2a1/Herpud1/Cx3cl1/Wfs1/Ffar1/S1pr1/Bcl2/Kcnh1/Gpr174	16
GO:0071902	GO:0071902	positive regulation of protein serine/threonine kinase activity	11/424	279/23210	0.0140862	0.125824	0.103157	Cdkn1b/Stk11/Acsl1/Syk/Hsp90ab1/Adam8/Il1rn/Bmp2/Map3k6/Fgfr1/Slc27a1	11
GO:0061515	GO:0061515	myeloid cell development	5/424	78/23210	0.0141182	0.125824	0.103157	Ptpn6/Pip4k2a/Tspan2/Slc9b2/L3mbtl3	5
GO:0002360	GO:0002360	T cell lineage commitment	3/424	28/23210	0.0141347	0.125824	0.103157	Otud5/Batf/Bcl2	3
GO:0030511	GO:0030511	positive regulation of transforming growth factor beta receptor signaling pathway	3/424	28/23210	0.0141347	0.125824	0.103157	Stk11/Hsp90ab1/Men1	3
GO:1903846	GO:1903846	positive regulation of cellular response to transforming growth factor beta stimulus	3/424	28/23210	0.0141347	0.125824	0.103157	Stk11/Hsp90ab1/Men1	3
GO:0055001	GO:0055001	muscle cell development	9/424	207/23210	0.0142104	0.126002	0.103303	Tmod4/Actn3/Hdac5/Trip10/Prkar1a/Foxp1/Acta1/Mybpc2/Bcl2	9
GO:0097529	GO:0097529	myeloid leukocyte migration	9/424	207/23210	0.0142104	0.126002	0.103303	Trpv4/Syk/Cd200r1/Dusp1/Adam8/Il1r1/Il1rn/Cx3cl1/Grem1	9
GO:0001959	GO:0001959	regulation of cytokine-mediated signaling pathway	6/424	108/23210	0.0144184	0.127348	0.104406	Syk/Il1r1/Il1r2/Il1rn/Lsm14a/Trim6	6
GO:0051028	GO:0051028	mRNA transport	6/424	108/23210	0.0144184	0.127348	0.104406	Mapt/Hsf1/Srsf7/Ythdc1/Bicd2/Zfp36	6
GO:0071559	GO:0071559	response to transforming growth factor beta	9/424	208/23210	0.0146224	0.128899	0.105678	Stk11/Mtmr4/Hsp90ab1/Men1/Creb1/Hspa5/Bmp2/Col1a2/Rasl11b	9
GO:0007178	GO:0007178	transmembrane receptor protein serine/threonine kinase signaling pathway	13/424	357/23210	0.0147784	0.130022	0.106598	Stk11/Mtmr4/Hsp90ab1/Men1/Pdcd4/Creb1/Hspa5/Bmp2/Col1a2/Zcchc18/Fzd1/Rasl11b/Grem1	13
GO:0001895	GO:0001895	retina homeostasis	4/424	52/23210	0.0149135	0.130955	0.107364	Mdm1/Bbs2/Whrn/Nphp4	4
GO:0032649	GO:0032649	regulation of interferon-gamma production	6/424	109/23210	0.015031	0.131584	0.107879	Hspd1/Il1r1/Ptpn22/Flt3/Tlr7/Cd14	6
GO:1904950	GO:1904950	negative regulation of establishment of protein localization	9/424	209/23210	0.0150431	0.131584	0.107879	Mapt/Cd200r1/Il1r2/Ptpn22/Dnaja1/Hsph1/Otud5/Cx3cl1/Snx12	9
GO:0070482	GO:0070482	response to oxygen levels	11/424	282/23210	0.0151392	0.132169	0.108359	Ubqln1/Usp19/Ptgis/Hsp90b1/Prmt2/Adam8/Lct/Bmp2/Hyou1/Bcl2/Pick1	11
GO:0071353	GO:0071353	cellular response to interleukin-4	3/424	29/23210	0.0155561	0.135002	0.110681	Hsp90ab1/Hspa5/Nfil3	3
GO:1902235	GO:1902235	regulation of endoplasmic reticulum stress-induced intrinsic apoptotic signaling pathway	3/424	29/23210	0.0155561	0.135002	0.110681	Herpud1/Hyou1/Wfs1	3
GO:0030500	GO:0030500	regulation of bone mineralization	5/424	80/23210	0.0156127	0.135002	0.110681	Actn3/Bmp2/S1pr1/Bglap/Grem1	5
GO:0046209	GO:0046209	nitric oxide metabolic process	5/424	80/23210	0.0156127	0.135002	0.110681	Acp5/Dynll1/Ptgis/Hsp90aa1/Slc7a2	5
GO:0072078	GO:0072078	nephron tubule morphogenesis	5/424	80/23210	0.0156127	0.135002	0.110681	Lhx1/Ahi1/Bmp2/Bcl2/Grem1	5
GO:0032608	GO:0032608	interferon-beta production	4/424	53/23210	0.0159044	0.135759	0.111302	Relb/Ptpn22/Traf3ip1/Tlr7	4
GO:0030595	GO:0030595	leukocyte chemotaxis	9/424	211/23210	0.0159113	0.135759	0.111302	Calr/Trpv4/Syk/Dusp1/Adam8/Il1rn/Cx3cl1/S1pr1/Grem1	9
GO:0009267	GO:0009267	cellular response to starvation	7/424	143/23210	0.0162418	0.135759	0.111302	Nuak2/Pdk4/Glul/Hspa5/Bcl2/Pick1/Nim1k	7
GO:0070371	GO:0070371	ERK1 and ERK2 cascade	12/424	323/23210	0.0162769	0.135759	0.111302	Ptpn6/Trpv4/Syk/Dusp1/Spry4/Spred1/Bmp2/P2ry1/Ptpn22/Cx3cl1/Acta2/Flt3	12
GO:0048638	GO:0048638	regulation of developmental growth	14/424	401/23210	0.0162863	0.135759	0.111302	Cdkn1b/Actn3/Mapt/Trip10/Hsf1/Men1/Creb1/Serp1/Foxp1/Fgfr1/Bbs2/Unc13a/Flt3/Bcl2	14
GO:0043401	GO:0043401	steroid hormone mediated signaling pathway	6/424	111/23210	0.0163099	0.135759	0.111302	Calr/Prmt2/Dnaja1/Fkbp4/Arntl/Ptges3	6
GO:1903312	GO:1903312	negative regulation of mRNA metabolic process	5/424	81/23210	0.016398	0.135759	0.111302	Srsf7/Rbm10/Apobec1/Zfp36/Hnrnpc	5
GO:0010807	GO:0010807	regulation of synaptic vesicle priming	2/424	11/23210	0.0164194	0.135759	0.111302	Stx1a/Unc13a	2
GO:0032610	GO:0032610	interleukin-1 alpha production	2/424	11/23210	0.0164194	0.135759	0.111302	Il1r2/Cx3cl1	2
GO:0033210	GO:0033210	leptin-mediated signaling pathway	2/424	11/23210	0.0164194	0.135759	0.111302	Prmt2/Bbs2	2
GO:0035733	GO:0035733	hepatic stellate cell activation	2/424	11/23210	0.0164194	0.135759	0.111302	Dgat1/Acta2	2
GO:0035845	GO:0035845	photoreceptor cell outer segment organization	2/424	11/23210	0.0164194	0.135759	0.111302	Ahi1/Nphp4	2
GO:0038063	GO:0038063	collagen-activated tyrosine kinase receptor signaling pathway	2/424	11/23210	0.0164194	0.135759	0.111302	Col1a1/Syk	2
GO:0043589	GO:0043589	skin morphogenesis	2/424	11/23210	0.0164194	0.135759	0.111302	Col1a1/Col1a2	2
GO:0045416	GO:0045416	positive regulation of interleukin-8 biosynthetic process	2/424	11/23210	0.0164194	0.135759	0.111302	Syk/Tlr7	2
GO:0060174	GO:0060174	limb bud formation	2/424	11/23210	0.0164194	0.135759	0.111302	Col2a1/Plxna2	2
GO:0060346	GO:0060346	bone trabecula formation	2/424	11/23210	0.0164194	0.135759	0.111302	Col1a1/Grem1	2
GO:0060768	GO:0060768	regulation of epithelial cell proliferation involved in prostate gland development	2/424	11/23210	0.0164194	0.135759	0.111302	Cdkn1b/Stk11	2
GO:0072641	GO:0072641	type I interferon secretion	2/424	11/23210	0.0164194	0.135759	0.111302	Ptpn22/Flt3	2
GO:0072642	GO:0072642	interferon-alpha secretion	2/424	11/23210	0.0164194	0.135759	0.111302	Ptpn22/Flt3	2
GO:0150079	GO:0150079	negative regulation of neuroinflammatory response	2/424	11/23210	0.0164194	0.135759	0.111302	Cd200r1/Cx3cl1	2
GO:1901072	GO:1901072	glucosamine-containing compound catabolic process	2/424	11/23210	0.0164194	0.135759	0.111302	Chil3/Ovgp1	2
GO:1902739	GO:1902739	regulation of interferon-alpha secretion	2/424	11/23210	0.0164194	0.135759	0.111302	Ptpn22/Flt3	2
GO:1902741	GO:1902741	positive regulation of interferon-alpha secretion	2/424	11/23210	0.0164194	0.135759	0.111302	Ptpn22/Flt3	2
GO:0002065	GO:0002065	columnar/cuboidal epithelial cell differentiation	7/424	144/23210	0.0168131	0.137502	0.112731	Men1/Bmp2/Foxp1/Fgfr1/Hoxa5/Whrn/Arntl	7
GO:0016054	GO:0016054	organic acid catabolic process	9/424	213/23210	0.0168157	0.137502	0.112731	Cyp4f18/Gcat/Hal/Pex13/Pcyox1l/Hdc/Oat/Amt/Abhd10	9
GO:0046395	GO:0046395	carboxylic acid catabolic process	9/424	213/23210	0.0168157	0.137502	0.112731	Cyp4f18/Gcat/Hal/Pex13/Pcyox1l/Hdc/Oat/Amt/Abhd10	9
GO:0051588	GO:0051588	regulation of neurotransmitter transport	8/424	178/23210	0.016895	0.137502	0.112731	Stx1a/Adora2b/Slc18a2/P2ry1/Dvl1/Unc13a/Per2/Kcnh1	8
GO:0010639	GO:0010639	negative regulation of organelle organization	14/424	403/23210	0.016926	0.137502	0.112731	Tchp/Tmod4/Mapt/Mdm1/Pot1a/Fkbp4/Dync1li1/Ccp110/Mllt6/Apobec1/S1pr1/H1f4/Hnrnpc/Pick1	14
GO:0045604	GO:0045604	regulation of epidermal cell differentiation	4/424	54/23210	0.0169357	0.137502	0.112731	Vdr/Maff/Zfp36/Mafg	4
GO:0055025	GO:0055025	positive regulation of cardiac muscle tissue development	4/424	54/23210	0.0169357	0.137502	0.112731	Trip10/Creb1/Fgfr1/Grem1	4
GO:0031398	GO:0031398	positive regulation of protein ubiquitination	6/424	112/23210	0.0169767	0.137502	0.112731	Ubqln1/Cblb/Hspa5/Ptpn22/Birc3/Wfs1	6
GO:1905330	GO:1905330	regulation of morphogenesis of an epithelium	6/424	112/23210	0.0169767	0.137502	0.112731	Lhx1/Ahi1/Dvl1/Fgfr1/Fzd1/Grem1	6
GO:0046486	GO:0046486	glycerolipid metabolic process	12/424	325/23210	0.0169989	0.137502	0.112731	Mtmr4/Acsl1/Dgat1/Pnpla2/Pip4k2a/Far1/Piga/Slc27a1/Ip6k2/Scd1/Pigu/Apobec1	12
GO:0032692	GO:0032692	negative regulation of interleukin-1 production	3/424	30/23210	0.017055	0.137502	0.112731	Acp5/Il1r2/Cx3cl1	3
GO:0033005	GO:0033005	positive regulation of mast cell activation	3/424	30/23210	0.017055	0.137502	0.112731	Gab2/Adora2b/Syk	3
GO:0035767	GO:0035767	endothelial cell chemotaxis	3/424	30/23210	0.017055	0.137502	0.112731	Hspb1/Nr4a1/Fgfr1	3
GO:0048643	GO:0048643	positive regulation of skeletal muscle tissue development	3/424	30/23210	0.017055	0.137502	0.112731	Actn3/Arntl/Bcl2	3
GO:0048747	GO:0048747	muscle fiber development	5/424	82/23210	0.0172091	0.138253	0.113346	Actn3/Hdac5/Acta1/Mybpc2/Bcl2	5
GO:0072088	GO:0072088	nephron epithelium morphogenesis	5/424	82/23210	0.0172091	0.138253	0.113346	Lhx1/Ahi1/Bmp2/Bcl2/Grem1	5
GO:1905952	GO:1905952	regulation of lipid localization	7/424	145/23210	0.0173986	0.139527	0.114391	Cyp4f18/Nfkbia/Syk/Dgat1/Nus1/Msr1/Pnpla2	7
GO:0002286	GO:0002286	T cell activation involved in immune response	6/424	113/23210	0.0176621	0.14139	0.115919	Relb/Foxp1/Clec4e/Clec4d/Otud5/Batf	6
GO:0035265	GO:0035265	organ growth	9/424	215/23210	0.0177572	0.141901	0.116337	Trip10/Prkar1a/Men1/Serp1/Foxp1/Fgfr1/S1pr1/Mmp13/Bcl2	9
GO:0006913	GO:0006913	nucleocytoplasmic transport	11/424	289/23210	0.0178258	0.141949	0.116376	Calr/Phax/Nfkbia/Syk/Agap3/Kpna4/Ptpn22/Ythdc1/Mlxip/Arntl/Hikeshi	11
GO:0051169	GO:0051169	nuclear transport	11/424	289/23210	0.0178258	0.141949	0.116376	Calr/Phax/Nfkbia/Syk/Agap3/Kpna4/Ptpn22/Ythdc1/Mlxip/Arntl/Hikeshi	11
GO:0002042	GO:0002042	cell migration involved in sprouting angiogenesis	4/424	55/23210	0.0180078	0.142397	0.116744	Hdac5/Nr4a1/Spred1/Grem1	4
GO:0032655	GO:0032655	regulation of interleukin-12 production	4/424	55/23210	0.0180078	0.142397	0.116744	Acp5/Syk/Hspd1/Flt3	4
GO:0050732	GO:0050732	negative regulation of peptidyl-tyrosine phosphorylation	4/424	55/23210	0.0180078	0.142397	0.116744	Ptpn6/Cblb/Samsn1/Traf3ip1	4
GO:0061512	GO:0061512	protein localization to cilium	4/424	55/23210	0.0180078	0.142397	0.116744	Rabep1/Arf4/Bbs2/Nphp4	4
GO:0072028	GO:0072028	nephron morphogenesis	5/424	83/23210	0.0180464	0.142454	0.11679	Lhx1/Ahi1/Bmp2/Bcl2/Grem1	5
GO:0055074	GO:0055074	calcium ion homeostasis	16/424	489/23210	0.0185939	0.145053	0.118922	Ptpn6/Letm1/Trpv4/Gpr65/Vdr/P2ry1/Mcub/Atp2a1/Herpud1/Cx3cl1/Wfs1/Ffar1/S1pr1/Bcl2/Kcnh1/Gpr174	16
GO:0042133	GO:0042133	neurotransmitter metabolic process	7/424	147/23210	0.0186123	0.145053	0.118922	Acp5/Dynll1/Ptgis/Hsp90aa1/Hdc/Slc7a2/Amt	7
GO:0001958	GO:0001958	endochondral ossification	3/424	31/23210	0.0186318	0.145053	0.118922	Col1a1/Col2a1/Mmp13	3
GO:0036075	GO:0036075	replacement ossification	3/424	31/23210	0.0186318	0.145053	0.118922	Col1a1/Col2a1/Mmp13	3
GO:0043276	GO:0043276	anoikis	3/424	31/23210	0.0186318	0.145053	0.118922	Stk11/Pdk4/Bcl2	3
GO:0043302	GO:0043302	positive regulation of leukocyte degranulation	3/424	31/23210	0.0186318	0.145053	0.118922	Gab2/Adora2b/Syk	3
GO:0070670	GO:0070670	response to interleukin-4	3/424	31/23210	0.0186318	0.145053	0.118922	Hsp90ab1/Hspa5/Nfil3	3
GO:1905476	GO:1905476	negative regulation of protein localization to membrane	3/424	31/23210	0.0186318	0.145053	0.118922	Rhoq/Mrap/Pid1	3
GO:2001057	GO:2001057	reactive nitrogen species metabolic process	5/424	84/23210	0.0189102	0.146282	0.119929	Acp5/Dynll1/Ptgis/Hsp90aa1/Slc7a2	5
GO:0002695	GO:0002695	negative regulation of leukocyte activation	8/424	182/23210	0.01904	0.146282	0.119929	Ptpn6/Prkar1a/Cblb/Samsn1/Ptpn22/Cx3cl1/Flt3/Btla	8
GO:0097193	GO:0097193	intrinsic apoptotic signaling pathway	11/424	292/23210	0.01908	0.146282	0.119929	Stk11/Hspb1/Ubqln1/Mapt/Dnaja1/Hsph1/Atp2a1/Herpud1/Hyou1/Wfs1/Bcl2	11
GO:0030104	GO:0030104	water homeostasis	4/424	56/23210	0.0191212	0.146282	0.119929	Trpv4/Scnn1a/Scd1/Wfs1	4
GO:0065002	GO:0065002	intracellular protein transmembrane transport	4/424	56/23210	0.0191212	0.146282	0.119929	Pex13/Hspd1/Hspa5/Pex10	4
GO:0001973	GO:0001973	adenosine receptor signaling pathway	2/424	12/23210	0.0194676	0.146282	0.119929	Adora2b/P2ry1	2
GO:0006490	GO:0006490	oligosaccharide-lipid intermediate biosynthetic process	2/424	12/23210	0.0194676	0.146282	0.119929	Nus1/Alg12	2
GO:0016558	GO:0016558	protein import into peroxisome matrix	2/424	12/23210	0.0194676	0.146282	0.119929	Pex13/Pex10	2
GO:0032353	GO:0032353	negative regulation of hormone biosynthetic process	2/424	12/23210	0.0194676	0.146282	0.119929	Bmp2/Atp1a1	2
GO:0035588	GO:0035588	G protein-coupled purinergic receptor signaling pathway	2/424	12/23210	0.0194676	0.146282	0.119929	Adora2b/P2ry1	2
GO:0060430	GO:0060430	lung saccule development	2/424	12/23210	0.0194676	0.146282	0.119929	Creb1/Ptges3	2
GO:0060433	GO:0060433	bronchus development	2/424	12/23210	0.0194676	0.146282	0.119929	Foxp1/Hoxa5	2
GO:0060767	GO:0060767	epithelial cell proliferation involved in prostate gland development	2/424	12/23210	0.0194676	0.146282	0.119929	Cdkn1b/Stk11	2
GO:0070341	GO:0070341	fat cell proliferation	2/424	12/23210	0.0194676	0.146282	0.119929	Pid1/Per2	2
GO:0070344	GO:0070344	regulation of fat cell proliferation	2/424	12/23210	0.0194676	0.146282	0.119929	Pid1/Per2	2
GO:0070423	GO:0070423	nucleotide-binding oligomerization domain containing signaling pathway	2/424	12/23210	0.0194676	0.146282	0.119929	Nfkbia/Ptpn22	2
GO:0070431	GO:0070431	nucleotide-binding oligomerization domain containing 2 signaling pathway	2/424	12/23210	0.0194676	0.146282	0.119929	Nfkbia/Ptpn22	2
GO:0071639	GO:0071639	positive regulation of monocyte chemotactic protein-1 production	2/424	12/23210	0.0194676	0.146282	0.119929	Trpv4/Syk	2
GO:0072540	GO:0072540	T-helper 17 cell lineage commitment	2/424	12/23210	0.0194676	0.146282	0.119929	Otud5/Batf	2
GO:1900165	GO:1900165	negative regulation of interleukin-6 secretion	2/424	12/23210	0.0194676	0.146282	0.119929	Cd200r1/Ptpn22	2
GO:2000674	GO:2000674	regulation of type B pancreatic cell apoptotic process	2/424	12/23210	0.0194676	0.146282	0.119929	Capn10/Wfs1	2
GO:1900407	GO:1900407	regulation of cellular response to oxidative stress	5/424	85/23210	0.0198007	0.147869	0.12123	Hspb1/Ubqln1/Hsph1/Foxp1/Fzd1	5
GO:1903828	GO:1903828	negative regulation of cellular protein localization	6/424	116/23210	0.0198315	0.147869	0.12123	Mapt/Rhoq/Dnaja1/Hsph1/Mrap/Pid1	6
GO:0000375	GO:0000375	RNA splicing, via transesterification reactions	10/424	256/23210	0.0198421	0.147869	0.12123	Srsf7/Dhx16/Clns1a/BC005624/Mettl14/Tra2a/Rbm10/Ythdc1/Txnl4a/Hnrnpc	10
GO:0000377	GO:0000377	RNA splicing, via transesterification reactions with bulged adenosine as nucleophile	10/424	256/23210	0.0198421	0.147869	0.12123	Srsf7/Dhx16/Clns1a/BC005624/Mettl14/Tra2a/Rbm10/Ythdc1/Txnl4a/Hnrnpc	10
GO:0000398	GO:0000398	mRNA splicing, via spliceosome	10/424	256/23210	0.0198421	0.147869	0.12123	Srsf7/Dhx16/Clns1a/BC005624/Mettl14/Tra2a/Rbm10/Ythdc1/Txnl4a/Hnrnpc	10
GO:0030183	GO:0030183	B cell differentiation	7/424	149/23210	0.0198842	0.14794	0.121288	Ptpn6/Hdac5/Syk/Cr2/Foxp1/Flt3/Bcl2	7
GO:0048260	GO:0048260	positive regulation of receptor-mediated endocytosis	4/424	57/23210	0.0202763	0.150195	0.123137	Ahi1/Syk/Pick1/Grem1	4
GO:0071806	GO:0071806	protein transmembrane transport	4/424	57/23210	0.0202763	0.150195	0.123137	Pex13/Hspd1/Hspa5/Pex10	4
GO:0045577	GO:0045577	regulation of B cell differentiation	3/424	32/23210	0.0202868	0.150195	0.123137	Ptpn6/Syk/Flt3	3
GO:0051403	GO:0051403	stress-activated MAPK cascade	10/424	257/23210	0.0203229	0.150217	0.123156	Trpv4/Syk/Dusp1/Men1/Il1rn/Bmp2/Ptpn22/Dnaja1/Hsph1/Zfp36	10
GO:0006282	GO:0006282	regulation of DNA repair	6/424	117/23210	0.0205931	0.151966	0.124589	Wrnip1/Hsf1/Fam168a/Ppp4r2/Rnf169/Hdac10	6
GO:0010827	GO:0010827	regulation of glucose transmembrane transport	5/424	86/23210	0.0207182	0.152641	0.125143	Ahi1/Rhoq/Capn10/Crebl2/Pid1	5
GO:0050796	GO:0050796	regulation of insulin secretion	8/424	185/23210	0.0207717	0.152699	0.12519	Dynll1/Capn10/Glul/Serp1/Slc9b2/Ffar1/Arntl/Per2	8
GO:2001233	GO:2001233	regulation of apoptotic signaling pathway	14/424	414/23210	0.0207935	0.152699	0.12519	Hspb1/Ubqln1/Col2a1/Pdia3/Dnaja1/Hsph1/Fgfr1/Herpud1/Cx3cl1/Hyou1/Siah2/Wfs1/Fcmr/Bcl2	14
GO:0006606	GO:0006606	protein import into nucleus	7/424	151/23210	0.0212156	0.155296	0.127319	Nfkbia/Syk/Agap3/Kpna4/Ptpn22/Arntl/Hikeshi	7
GO:0030178	GO:0030178	negative regulation of Wnt signaling pathway	7/424	151/23210	0.0212156	0.155296	0.127319	Stk11/Bmp2/Tle3/Siah2/Nphp4/Fzd1/Grem1	7
GO:0072503	GO:0072503	cellular divalent inorganic cation homeostasis	16/424	497/23210	0.0212553	0.155335	0.127351	Ptpn6/Letm1/Trpv4/Gpr65/Vdr/P2ry1/Mcub/Atp2a1/Herpud1/Cx3cl1/Wfs1/Ffar1/S1pr1/Bcl2/Kcnh1/Gpr174	16
GO:1903305	GO:1903305	regulation of regulated secretory pathway	8/424	186/23210	0.0213729	0.155426	0.127426	Gab2/Stx1a/Adora2b/Syk/P2ry1/Dvl1/Unc13a/Kcnh1	8
GO:0060759	GO:0060759	regulation of response to cytokine stimulus	6/424	118/23210	0.0213743	0.155426	0.127426	Syk/Il1r1/Il1r2/Il1rn/Lsm14a/Trim6	6
GO:0010656	GO:0010656	negative regulation of muscle cell apoptotic process	4/424	58/23210	0.0214735	0.155426	0.127426	Trip10/Hsf1/Lifr/Bcl2	4
GO:0016447	GO:0016447	somatic recombination of immunoglobulin gene segments	4/424	58/23210	0.0214735	0.155426	0.127426	Icosl/Hspd1/Foxp1/Batf	4
GO:0032615	GO:0032615	interleukin-12 production	4/424	58/23210	0.0214735	0.155426	0.127426	Acp5/Syk/Hspd1/Flt3	4
GO:1902369	GO:1902369	negative regulation of RNA catabolic process	4/424	58/23210	0.0214735	0.155426	0.127426	Rbm10/Apobec1/Zfp36/Hnrnpc	4
GO:0048588	GO:0048588	developmental cell growth	10/424	260/23210	0.0218166	0.156299	0.128142	Stk11/Mapt/Trip10/Prmt2/Hsp90aa1/Hsp90ab1/Postn/Dvl1/Foxp1/Unc13a	10
GO:0048738	GO:0048738	cardiac muscle tissue development	10/424	260/23210	0.0218166	0.156299	0.128142	Cacybp/Trip10/Prkar1a/Creb1/Bmp2/Foxp1/Fgfr1/Mybpc2/S1pr1/Grem1	10
GO:0051250	GO:0051250	negative regulation of lymphocyte activation	7/424	152/23210	0.0219041	0.156299	0.128142	Ptpn6/Prkar1a/Cblb/Samsn1/Ptpn22/Flt3/Btla	7
GO:0010667	GO:0010667	negative regulation of cardiac muscle cell apoptotic process	3/424	33/23210	0.02202	0.156299	0.128142	Trip10/Hsf1/Bcl2	3
GO:0021680	GO:0021680	cerebellar Purkinje cell layer development	3/424	33/23210	0.02202	0.156299	0.128142	Lhx1/Hspa5/Whrn	3
GO:0034142	GO:0034142	toll-like receptor 4 signaling pathway	3/424	33/23210	0.02202	0.156299	0.128142	Nfkbia/Ptpn22/Cd14	3
GO:0045047	GO:0045047	protein targeting to ER	3/424	33/23210	0.02202	0.156299	0.128142	Hspa5/Srpr/Spcs2	3
GO:0060487	GO:0060487	lung epithelial cell differentiation	3/424	33/23210	0.02202	0.156299	0.128142	Creb1/Foxp1/Hoxa5	3
GO:1901099	GO:1901099	negative regulation of signal transduction in absence of ligand	3/424	33/23210	0.02202	0.156299	0.128142	Col2a1/Cx3cl1/Bcl2	3
GO:2001240	GO:2001240	negative regulation of extrinsic apoptotic signaling pathway in absence of ligand	3/424	33/23210	0.02202	0.156299	0.128142	Col2a1/Cx3cl1/Bcl2	3
GO:0090090	GO:0090090	negative regulation of canonical Wnt signaling pathway	6/424	119/23210	0.0221754	0.156299	0.128142	Stk11/Tle3/Siah2/Nphp4/Fzd1/Grem1	6
GO:0060828	GO:0060828	regulation of canonical Wnt signaling pathway	9/424	224/23210	0.0224734	0.156299	0.128142	Col1a1/Stk11/Tle3/Siah2/Nphp4/Fzd1/Arntl/Csnk1g3/Grem1	9
GO:0032024	GO:0032024	positive regulation of insulin secretion	5/424	88/23210	0.0226356	0.156299	0.128142	Dynll1/Capn10/Glul/Serp1/Ffar1	5
GO:0032642	GO:0032642	regulation of chemokine production	5/424	88/23210	0.0226356	0.156299	0.128142	Trpv4/Adora2b/Syk/Postn/Tlr7	5
GO:0070664	GO:0070664	negative regulation of leukocyte proliferation	5/424	88/23210	0.0226356	0.156299	0.128142	Ptpn6/Prkar1a/Cblb/Btla/Grem1	5
GO:0031122	GO:0031122	cytoplasmic microtubule organization	4/424	59/23210	0.0227131	0.156299	0.128142	Trpv4/Dvl1/Slain2/Pde4dip	4
GO:0051148	GO:0051148	negative regulation of muscle cell differentiation	4/424	59/23210	0.0227131	0.156299	0.128142	Hdac5/Pdcd4/Bmp2/Foxp1	4
GO:0006465	GO:0006465	signal peptide processing	2/424	13/23210	0.0227325	0.156299	0.128142	Sec11a/Spcs2	2
GO:0030240	GO:0030240	skeletal muscle thin filament assembly	2/424	13/23210	0.0227325	0.156299	0.128142	Acta1/Mybpc2	2
GO:0032351	GO:0032351	negative regulation of hormone metabolic process	2/424	13/23210	0.0227325	0.156299	0.128142	Bmp2/Atp1a1	2
GO:0033280	GO:0033280	response to vitamin D	2/424	13/23210	0.0227325	0.156299	0.128142	Vdr/Pdia3	2
GO:0035872	GO:0035872	nucleotide-binding domain, leucine rich repeat containing receptor signaling pathway	2/424	13/23210	0.0227325	0.156299	0.128142	Nfkbia/Ptpn22	2
GO:0038065	GO:0038065	collagen-activated signaling pathway	2/424	13/23210	0.0227325	0.156299	0.128142	Col1a1/Syk	2
GO:0038094	GO:0038094	Fc-gamma receptor signaling pathway	2/424	13/23210	0.0227325	0.156299	0.128142	Clec4e/Clec4d	2
GO:0043508	GO:0043508	negative regulation of JUN kinase activity	2/424	13/23210	0.0227325	0.156299	0.128142	Ptpn22/Dnaja1	2
GO:0046642	GO:0046642	negative regulation of alpha-beta T cell proliferation	2/424	13/23210	0.0227325	0.156299	0.128142	Cblb/Btla	2
GO:0051132	GO:0051132	NK T cell activation	2/424	13/23210	0.0227325	0.156299	0.128142	Hsph1/Rasal3	2
GO:0051974	GO:0051974	negative regulation of telomerase activity	2/424	13/23210	0.0227325	0.156299	0.128142	Men1/Pot1a	2
GO:0060340	GO:0060340	positive regulation of type I interferon-mediated signaling pathway	2/424	13/23210	0.0227325	0.156299	0.128142	Lsm14a/Trim6	2
GO:0061140	GO:0061140	lung secretory cell differentiation	2/424	13/23210	0.0227325	0.156299	0.128142	Foxp1/Hoxa5	2
GO:1902715	GO:1902715	positive regulation of interferon-gamma secretion	2/424	13/23210	0.0227325	0.156299	0.128142	Ptpn22/Flt3	2
GO:1902916	GO:1902916	positive regulation of protein polyubiquitination	2/424	13/23210	0.0227325	0.156299	0.128142	Ptpn22/Birc3	2
GO:1903441	GO:1903441	protein localization to ciliary membrane	2/424	13/23210	0.0227325	0.156299	0.128142	Rabep1/Bbs2	2
GO:0031109	GO:0031109	microtubule polymerization or depolymerization	6/424	120/23210	0.0229964	0.157874	0.129433	Cdkn1b/Trpv4/Mapt/Fkbp4/Slain2/Pde4dip	6
GO:0010632	GO:0010632	regulation of epithelial cell migration	9/424	225/23210	0.0230478	0.157987	0.129526	Calr/Gab2/Hspb1/Hdac5/Adora2b/Nus1/Glul/Spred1/Fgfr1	9
GO:0050900	GO:0050900	leukocyte migration	12/424	340/23210	0.0232057	0.158598	0.130027	Calr/Trpv4/Syk/Cd200r1/Dusp1/Adam8/Il1r1/Il1rn/Ptpn22/Cx3cl1/S1pr1/Grem1	12
GO:0050867	GO:0050867	positive regulation of cell activation	15/424	461/23210	0.0232069	0.158598	0.130027	Icosl/Gab2/Adora2b/Hsp90aa1/Syk/Dgat1/Adam8/Hspd1/Ptpn22/Hsph1/Clec4d/Acta2/Rasal3/Bcl2/Zbtb16	15
GO:0046883	GO:0046883	regulation of hormone secretion	11/424	302/23210	0.0237347	0.160488	0.131576	Dynll1/Creb1/Capn10/Glul/P2ry1/Serp1/Fgfr1/Slc9b2/Ffar1/Arntl/Per2	11
GO:0072001	GO:0072001	renal system development	11/424	302/23210	0.0237347	0.160488	0.131576	Hdac5/Lhx1/Ahi1/Cep55/Bmp2/Fgfr1/Traf3ip1/Wfs1/Bcl2/Zbtb16/Grem1	11
GO:0001773	GO:0001773	myeloid dendritic cell activation	3/424	34/23210	0.0238315	0.160488	0.131576	Relb/Clec4d/Batf	3
GO:0006984	GO:0006984	ER-nucleus signaling pathway	3/424	34/23210	0.0238315	0.160488	0.131576	Hspa5/Tmem33/Wfs1	3
GO:0018208	GO:0018208	peptidyl-proline modification	3/424	34/23210	0.0238315	0.160488	0.131576	P4ha1/Fkbp5/Fkbp4	3
GO:0050869	GO:0050869	negative regulation of B cell activation	3/424	34/23210	0.0238315	0.160488	0.131576	Samsn1/Flt3/Btla	3
GO:0060479	GO:0060479	lung cell differentiation	3/424	34/23210	0.0238315	0.160488	0.131576	Creb1/Foxp1/Hoxa5	3
GO:0071634	GO:0071634	regulation of transforming growth factor beta production	3/424	34/23210	0.0238315	0.160488	0.131576	Hsp90ab1/Creb1/Cx3cl1	3
GO:0090322	GO:0090322	regulation of superoxide metabolic process	3/424	34/23210	0.0238315	0.160488	0.131576	Acp5/Mapt/Syk	3
GO:1903409	GO:1903409	reactive oxygen species biosynthetic process	6/424	121/23210	0.0238376	0.160488	0.131576	Acp5/Dynll1/Ptgis/Hsp90aa1/Hspd1/Slc7a2	6
GO:0044706	GO:0044706	multi-multicellular organism process	8/424	190/23210	0.0239014	0.160635	0.131696	Calr/Ptgis/Vdr/Hsf1/Men1/Fkbp4/Junb/Arntl	8
GO:0043523	GO:0043523	regulation of neuron apoptotic process	10/424	264/23210	0.0239303	0.160635	0.131696	Nes/Nsmf/Hsp90ab1/Adam8/Hspd1/Hsph1/Cx3cl1/Hyou1/Wfs1/Bcl2	10
GO:1902017	GO:1902017	regulation of cilium assembly	4/424	60/23210	0.0239953	0.160833	0.131859	Tchp/Dynll1/Rabep2/Ccp110	4
GO:0051170	GO:0051170	import into nucleus	7/424	155/23210	0.0240618	0.16104	0.132029	Nfkbia/Syk/Agap3/Kpna4/Ptpn22/Arntl/Hikeshi	7
GO:0040014	GO:0040014	regulation of multicellular organism growth	5/424	90/23210	0.0246643	0.163375	0.133943	Hsf1/Creb1/Bbs2/Flt3/Bcl2	5
GO:0043535	GO:0043535	regulation of blood vessel endothelial cell migration	5/424	90/23210	0.0246643	0.163375	0.133943	Hspb1/Hdac5/Nus1/Spred1/Fgfr1	5
GO:0045833	GO:0045833	negative regulation of lipid metabolic process	5/424	90/23210	0.0246643	0.163375	0.133943	Stk11/Bmp2/Slc27a1/Atp1a1/Apobec1	5
GO:0072655	GO:0072655	establishment of protein localization to mitochondrion	5/424	90/23210	0.0246643	0.163375	0.133943	Mapt/Hsp90aa1/Hspd1/Dnaja1/Hsph1	5
GO:0006639	GO:0006639	acylglycerol metabolic process	6/424	122/23210	0.0246992	0.163375	0.133943	Acsl1/Dgat1/Pnpla2/Slc27a1/Scd1/Apobec1	6
GO:0007098	GO:0007098	centrosome cycle	6/424	122/23210	0.0246992	0.163375	0.133943	Chordc1/Mdm1/Dync1li1/Ccp110/Spice1/Chmp1b	6
GO:0015837	GO:0015837	amine transport	6/424	122/23210	0.0246992	0.163375	0.133943	Stx1a/Adora2b/Slc18a2/Il1rn/P2ry1/Per2	6
GO:0032609	GO:0032609	interferon-gamma production	6/424	122/23210	0.0246992	0.163375	0.133943	Hspd1/Il1r1/Ptpn22/Flt3/Tlr7/Cd14	6
GO:0050673	GO:0050673	epithelial cell proliferation	14/424	425/23210	0.0252924	0.166755	0.136714	Cdkn1b/Stk11/Igfbp4/Adora2b/Vdr/Nr4a1/Men1/Glul/Bmp2/Foxp1/Fgfr1/Btbd10/Hoxa5/Zfp36	14
GO:1903307	GO:1903307	positive regulation of regulated secretory pathway	4/424	61/23210	0.0253206	0.166755	0.136714	Gab2/Stx1a/Adora2b/Syk	4
GO:1905207	GO:1905207	regulation of cardiocyte differentiation	4/424	61/23210	0.0253206	0.166755	0.136714	Trip10/Bmp2/Foxp1/Grem1	4
GO:1901617	GO:1901617	organic hydroxy compound biosynthetic process	9/424	229/23210	0.0254505	0.167368	0.137216	Actn3/Isyna1/Vdr/Nus1/Bmp2/Hdc/P2ry1/Ip6k2/Per2	9
GO:0000910	GO:0000910	cytokinesis	7/424	157/23210	0.0255789	0.167447	0.137281	Cep55/Ccp110/Chmp7/Snx18/Zfyve19/Klhl9/Chmp1b	7
GO:0045834	GO:0045834	positive regulation of lipid metabolic process	7/424	157/23210	0.0255789	0.167447	0.137281	Adora2b/Dgat1/Pnpla2/Creb1/Slc27a1/Crebl2/Scd1	7
GO:0006888	GO:0006888	ER to Golgi vesicle-mediated transport	6/424	123/23210	0.0255814	0.167447	0.137281	Lman2l/Stx5a/Tfg/Sec23b/Hyou1/Creb3l2	6
GO:0006972	GO:0006972	hyperosmotic response	3/424	35/23210	0.0257213	0.167447	0.137281	Letm1/Trpv4/Trip10	3
GO:0019432	GO:0019432	triglyceride biosynthetic process	3/424	35/23210	0.0257213	0.167447	0.137281	Acsl1/Dgat1/Slc27a1	3
GO:0043304	GO:0043304	regulation of mast cell degranulation	3/424	35/23210	0.0257213	0.167447	0.137281	Gab2/Adora2b/Syk	3
GO:1902116	GO:1902116	negative regulation of organelle assembly	3/424	35/23210	0.0257213	0.167447	0.137281	Tchp/Mdm1/Ccp110	3
GO:0002285	GO:0002285	lymphocyte activation involved in immune response	8/424	193/23210	0.0259306	0.167706	0.137493	Icosl/Relb/Hspd1/Foxp1/Clec4e/Clec4d/Otud5/Batf	8
GO:0048771	GO:0048771	tissue remodeling	8/424	193/23210	0.0259306	0.167706	0.137493	Acp5/Pdk4/Syk/Vdr/Adam8/Ctsk/S1pr1/Grem1	8
GO:0014819	GO:0014819	regulation of skeletal muscle contraction	2/424	14/23210	0.0262052	0.167706	0.137493	Actn3/Atp2a1	2
GO:0014866	GO:0014866	skeletal myofibril assembly	2/424	14/23210	0.0262052	0.167706	0.137493	Acta1/Mybpc2	2
GO:0034433	GO:0034433	steroid esterification	2/424	14/23210	0.0262052	0.167706	0.137493	Soat1/Scd1	2
GO:0034434	GO:0034434	sterol esterification	2/424	14/23210	0.0262052	0.167706	0.137493	Soat1/Scd1	2
GO:0034435	GO:0034435	cholesterol esterification	2/424	14/23210	0.0262052	0.167706	0.137493	Soat1/Scd1	2
GO:0042921	GO:0042921	glucocorticoid receptor signaling pathway	2/424	14/23210	0.0262052	0.167706	0.137493	Arntl/Ptges3	2
GO:0047484	GO:0047484	regulation of response to osmotic stress	2/424	14/23210	0.0262052	0.167706	0.137493	Letm1/Trpv4	2
GO:0061469	GO:0061469	regulation of type B pancreatic cell proliferation	2/424	14/23210	0.0262052	0.167706	0.137493	Nr4a1/Men1	2
GO:0072537	GO:0072537	fibroblast activation	2/424	14/23210	0.0262052	0.167706	0.137493	Dgat1/Acta2	2
GO:0090179	GO:0090179	planar cell polarity pathway involved in neural tube closure	2/424	14/23210	0.0262052	0.167706	0.137493	Dvl1/Fzd1	2
GO:0006638	GO:0006638	neutral lipid metabolic process	6/424	124/23210	0.0264843	0.169014	0.138566	Acsl1/Dgat1/Pnpla2/Slc27a1/Scd1/Apobec1	6
GO:0033138	GO:0033138	positive regulation of peptidyl-serine phosphorylation	6/424	124/23210	0.0264843	0.169014	0.138566	Hsp90aa1/Hsp90ab1/Bcar3/Crebl2/Bcl2/Trim6	6
GO:0030858	GO:0030858	positive regulation of epithelial cell differentiation	4/424	62/23210	0.0266891	0.169605	0.139051	Lhx1/Ahi1/Vdr/Btg1	4
GO:0045668	GO:0045668	negative regulation of osteoblast differentiation	4/424	62/23210	0.0266891	0.169605	0.139051	Hdac5/Men1/Fgfr1/Grem1	4
GO:0070206	GO:0070206	protein trimerization	4/424	62/23210	0.0266891	0.169605	0.139051	Col1a1/Hsf1/Col1a2/Trim6	4
GO:0006476	GO:0006476	protein deacetylation	5/424	92/23210	0.0268063	0.169873	0.13927	Hdac5/Mapt/Spred1/Per2/Hdac10	5
GO:0032602	GO:0032602	chemokine production	5/424	92/23210	0.0268063	0.169873	0.13927	Trpv4/Adora2b/Syk/Postn/Tlr7	5
GO:1902905	GO:1902905	positive regulation of supramolecular fiber organization	8/424	195/23210	0.0273482	0.172572	0.141483	Cdkn1b/Trpv4/Mapt/Gpr65/Cx3cl1/Slain2/Pde4dip/Pick1	8
GO:0032872	GO:0032872	regulation of stress-activated MAPK cascade	9/424	232/23210	0.0273655	0.172572	0.141483	Trpv4/Syk/Dusp1/Men1/Il1rn/Bmp2/Ptpn22/Dnaja1/Hsph1	9
GO:0010212	GO:0010212	response to ionizing radiation	6/424	125/23210	0.027408	0.172572	0.141483	Stk11/Hsf1/Men1/Ints3/Apobec1/Bcl2	6
GO:0032273	GO:0032273	positive regulation of protein polymerization	6/424	125/23210	0.027408	0.172572	0.141483	Cdkn1b/Mapt/Hsp90aa1/Slain2/Pde4dip/Pick1	6
GO:0010664	GO:0010664	negative regulation of striated muscle cell apoptotic process	3/424	36/23210	0.0276892	0.172572	0.141483	Trip10/Hsf1/Bcl2	3
GO:0032735	GO:0032735	positive regulation of interleukin-12 production	3/424	36/23210	0.0276892	0.172572	0.141483	Syk/Hspd1/Flt3	3
GO:0033006	GO:0033006	regulation of mast cell activation involved in immune response	3/424	36/23210	0.0276892	0.172572	0.141483	Gab2/Adora2b/Syk	3
GO:0046329	GO:0046329	negative regulation of JNK cascade	3/424	36/23210	0.0276892	0.172572	0.141483	Men1/Ptpn22/Dnaja1	3
GO:0051482	GO:0051482	positive regulation of cytosolic calcium ion concentration involved in phospholipase C-activating G protein-coupled signaling pathway	3/424	36/23210	0.0276892	0.172572	0.141483	Gpr65/S1pr1/Gpr174	3
GO:0071398	GO:0071398	cellular response to fatty acid	3/424	36/23210	0.0276892	0.172572	0.141483	Pdk4/Foxp1/Pid1	3
GO:0071604	GO:0071604	transforming growth factor beta production	3/424	36/23210	0.0276892	0.172572	0.141483	Hsp90ab1/Creb1/Cx3cl1	3
GO:0098751	GO:0098751	bone cell development	3/424	36/23210	0.0276892	0.172572	0.141483	Ptpn6/Pip4k2a/Slc9b2	3
GO:0042116	GO:0042116	macrophage activation	5/424	93/23210	0.0279204	0.173233	0.142025	Syk/Hspd1/Slc7a2/Cx3cl1/Tlr7	5
GO:0046889	GO:0046889	positive regulation of lipid biosynthetic process	5/424	93/23210	0.0279204	0.173233	0.142025	Adora2b/Dgat1/Creb1/Slc27a1/Crebl2	5
GO:0007565	GO:0007565	female pregnancy	7/424	160/23210	0.0279752	0.173233	0.142025	Calr/Ptgis/Vdr/Hsf1/Men1/Fkbp4/Junb	7
GO:0006486	GO:0006486	protein glycosylation	8/424	196/23210	0.0280768	0.173233	0.142025	Sdf2l1/Nus1/Galnt3/Serp1/Rpn1/Magt1/Alg12/Ext1	8
GO:0043413	GO:0043413	macromolecule glycosylation	8/424	196/23210	0.0280768	0.173233	0.142025	Sdf2l1/Nus1/Galnt3/Serp1/Rpn1/Magt1/Alg12/Ext1	8
GO:0032677	GO:0032677	regulation of interleukin-8 production	4/424	63/23210	0.0281012	0.173233	0.142025	Syk/Ptpn22/Tlr7/Cd14	4
GO:0042093	GO:0042093	T-helper cell differentiation	4/424	63/23210	0.0281012	0.173233	0.142025	Relb/Foxp1/Otud5/Batf	4
GO:0045454	GO:0045454	cell redox homeostasis	4/424	63/23210	0.0281012	0.173233	0.142025	Pdia6/Pdia4/Pdia3/Erp44	4
GO:0050852	GO:0050852	T cell receptor signaling pathway	6/424	126/23210	0.0283529	0.174547	0.143103	Icosl/Stk11/Ptpn6/Cblb/Ptpn22/Tec	6
GO:0070302	GO:0070302	regulation of stress-activated protein kinase signaling cascade	9/424	234/23210	0.0286973	0.175353	0.143763	Trpv4/Syk/Dusp1/Men1/Il1rn/Bmp2/Ptpn22/Dnaja1/Hsph1	9
GO:2001236	GO:2001236	regulation of extrinsic apoptotic signaling pathway	7/424	161/23210	0.0288067	0.175353	0.143763	Col2a1/Pdia3/Fgfr1/Cx3cl1/Siah2/Fcmr/Bcl2	7
GO:0060021	GO:0060021	roof of mouth development	5/424	94/23210	0.0290634	0.175353	0.143763	Col2a1/Col11a2/Men1/Plekha1/Fzd1	5
GO:1902882	GO:1902882	regulation of response to oxidative stress	5/424	94/23210	0.0290634	0.175353	0.143763	Hspb1/Ubqln1/Hsph1/Foxp1/Fzd1	5
GO:0032103	GO:0032103	positive regulation of response to external stimulus	11/424	312/23210	0.0291684	0.175353	0.143763	Calr/Hspb1/Trpv4/Adora2b/Nfkbia/Pdcd4/Adam8/Hspd1/Fgfr1/Cx3cl1/S1pr1	11
GO:0001658	GO:0001658	branching involved in ureteric bud morphogenesis	4/424	64/23210	0.0295569	0.175353	0.143763	Lhx1/Bmp2/Bcl2/Grem1	4
GO:0002294	GO:0002294	CD4-positive, alpha-beta T cell differentiation involved in immune response	4/424	64/23210	0.0295569	0.175353	0.143763	Relb/Foxp1/Otud5/Batf	4
GO:0002753	GO:0002753	cytoplasmic pattern recognition receptor signaling pathway	3/424	37/23210	0.029735	0.175353	0.143763	Nfkbia/Ptpn22/Lsm14a	3
GO:0019934	GO:0019934	cGMP-mediated signaling	3/424	37/23210	0.029735	0.175353	0.143763	Adora2b/Prkar1a/Pdzd3	3
GO:0042554	GO:0042554	superoxide anion generation	3/424	37/23210	0.029735	0.175353	0.143763	Acp5/Mapt/Syk	3
GO:0072599	GO:0072599	establishment of protein localization to endoplasmic reticulum	3/424	37/23210	0.029735	0.175353	0.143763	Hspa5/Srpr/Spcs2	3
GO:0097028	GO:0097028	dendritic cell differentiation	3/424	37/23210	0.029735	0.175353	0.143763	Relb/Batf/Flt3	3
GO:0051258	GO:0051258	protein polymerization	10/424	274/23210	0.0298548	0.175353	0.143763	Cdkn1b/Tmod4/Trpv4/Mapt/Hsp90aa1/Fkbp4/Slain2/Pde4dip/Pick1/Trim6	10
GO:0006704	GO:0006704	glucocorticoid biosynthetic process	2/424	15/23210	0.0298769	0.175353	0.143763	Bmp2/Atp1a1	2
GO:0010878	GO:0010878	cholesterol storage	2/424	15/23210	0.0298769	0.175353	0.143763	Msr1/Soat1	2
GO:0015919	GO:0015919	peroxisomal membrane transport	2/424	15/23210	0.0298769	0.175353	0.143763	Pex13/Pex10	2
GO:0016553	GO:0016553	base conversion or substitution editing	2/424	15/23210	0.0298769	0.175353	0.143763	Apobec1/Rbm47	2
GO:0021694	GO:0021694	cerebellar Purkinje cell layer formation	2/424	15/23210	0.0298769	0.175353	0.143763	Lhx1/Whrn	2
GO:0030656	GO:0030656	regulation of vitamin metabolic process	2/424	15/23210	0.0298769	0.175353	0.143763	Vdr/Dgat1	2
GO:0031958	GO:0031958	corticosteroid receptor signaling pathway	2/424	15/23210	0.0298769	0.175353	0.143763	Arntl/Ptges3	2
GO:0034393	GO:0034393	positive regulation of smooth muscle cell apoptotic process	2/424	15/23210	0.0298769	0.175353	0.143763	Pdcd4/Rbm10	2
GO:0035587	GO:0035587	purinergic receptor signaling pathway	2/424	15/23210	0.0298769	0.175353	0.143763	Adora2b/P2ry1	2
GO:0042953	GO:0042953	lipoprotein transport	2/424	15/23210	0.0298769	0.175353	0.143763	Msr1/Apobec1	2
GO:0044872	GO:0044872	lipoprotein localization	2/424	15/23210	0.0298769	0.175353	0.143763	Msr1/Apobec1	2
GO:0045414	GO:0045414	regulation of interleukin-8 biosynthetic process	2/424	15/23210	0.0298769	0.175353	0.143763	Syk/Tlr7	2
GO:0046348	GO:0046348	amino sugar catabolic process	2/424	15/23210	0.0298769	0.175353	0.143763	Chil3/Ovgp1	2
GO:0050872	GO:0050872	white fat cell differentiation	2/424	15/23210	0.0298769	0.175353	0.143763	Scd1/Per2	2
GO:0061430	GO:0061430	bone trabecula morphogenesis	2/424	15/23210	0.0298769	0.175353	0.143763	Col1a1/Grem1	2
GO:0071599	GO:0071599	otic vesicle development	2/424	15/23210	0.0298769	0.175353	0.143763	Ahi1/Col2a1	2
GO:0072283	GO:0072283	metanephric renal vesicle morphogenesis	2/424	15/23210	0.0298769	0.175353	0.143763	Lhx1/Grem1	2
GO:0072498	GO:0072498	embryonic skeletal joint development	2/424	15/23210	0.0298769	0.175353	0.143763	Col2a1/Ext1	2
GO:0090178	GO:0090178	regulation of establishment of planar polarity involved in neural tube closure	2/424	15/23210	0.0298769	0.175353	0.143763	Dvl1/Fzd1	2
GO:0097050	GO:0097050	type B pancreatic cell apoptotic process	2/424	15/23210	0.0298769	0.175353	0.143763	Capn10/Wfs1	2
GO:1902570	GO:1902570	protein localization to nucleolus	2/424	15/23210	0.0298769	0.175353	0.143763	Nol8/Glul	2
GO:1903358	GO:1903358	regulation of Golgi organization	2/424	15/23210	0.0298769	0.175353	0.143763	Stx5a/Pde4dip	2
GO:2000811	GO:2000811	negative regulation of anoikis	2/424	15/23210	0.0298769	0.175353	0.143763	Pdk4/Bcl2	2
GO:0042158	GO:0042158	lipoprotein biosynthetic process	5/424	95/23210	0.0302356	0.176999	0.145113	Golga7/Glul/Piga/Pigu/Apobec1	5
GO:0070585	GO:0070585	protein localization to mitochondrion	5/424	95/23210	0.0302356	0.176999	0.145113	Mapt/Hsp90aa1/Hspd1/Dnaja1/Hsph1	5
GO:0042692	GO:0042692	muscle cell differentiation	13/424	395/23210	0.0305828	0.178801	0.14659	Tmod4/Actn3/Hdac5/Cacybp/Trip10/Prkar1a/Pdcd4/Bmp2/Foxp1/Acta1/Mybpc2/Bcl2/Grem1	13
GO:0002293	GO:0002293	alpha-beta T cell differentiation involved in immune response	4/424	65/23210	0.0310565	0.180406	0.147906	Relb/Foxp1/Otud5/Batf	4
GO:0006487	GO:0006487	protein N-linked glycosylation	4/424	65/23210	0.0310565	0.180406	0.147906	Nus1/Rpn1/Magt1/Alg12	4
GO:0006893	GO:0006893	Golgi to plasma membrane transport	4/424	65/23210	0.0310565	0.180406	0.147906	Golga7/Rabep1/Arf4/Bbs2	4
GO:0016445	GO:0016445	somatic diversification of immunoglobulins	4/424	65/23210	0.0310565	0.180406	0.147906	Icosl/Hspd1/Foxp1/Batf	4
GO:2000242	GO:2000242	negative regulation of reproductive process	4/424	65/23210	0.0310565	0.180406	0.147906	Cdkn1b/Stk11/Calr/Ovgp1	4
GO:0046488	GO:0046488	phosphatidylinositol metabolic process	6/424	129/23210	0.0313154	0.181678	0.148948	Mtmr4/Pip4k2a/Piga/Slc27a1/Ip6k2/Pigu	6
GO:0030279	GO:0030279	negative regulation of ossification	5/424	96/23210	0.0314371	0.181805	0.149053	Hdac5/Men1/Fgfr1/Bcl2/Grem1	5
GO:0120162	GO:0120162	positive regulation of cold-induced thermogenesis	5/424	96/23210	0.0314371	0.181805	0.149053	Acsl1/Syk/Hsf1/Scd1/Per2	5
GO:0032386	GO:0032386	regulation of intracellular transport	14/424	438/23210	0.0314979	0.181805	0.149053	Gab2/Stx1a/Mapt/Adora2b/Syk/Nus1/Capn10/P2ry1/Ptpn22/Dvl1/Edem1/Unc13a/Snx12/Kcnh1	14
GO:0045860	GO:0045860	positive regulation of protein kinase activity	14/424	438/23210	0.0314979	0.181805	0.149053	Cdkn1b/Stk11/Acsl1/Hsp90aa1/Syk/Hsp90ab1/Adam8/Il1rn/Bmp2/Map3k6/Hsph1/Fgfr1/Slc27a1/Grem1	14
GO:0006636	GO:0006636	unsaturated fatty acid biosynthetic process	3/424	38/23210	0.0318584	0.182722	0.149805	Ptgis/Scd1/Ptges3	3
GO:0007099	GO:0007099	centriole replication	3/424	38/23210	0.0318584	0.182722	0.149805	Mdm1/Ccp110/Spice1	3
GO:0032781	GO:0032781	positive regulation of ATPase activity	3/424	38/23210	0.0318584	0.182722	0.149805	Dnajb11/Dynll1/Ahsa1	3
GO:0046460	GO:0046460	neutral lipid biosynthetic process	3/424	38/23210	0.0318584	0.182722	0.149805	Acsl1/Dgat1/Slc27a1	3
GO:0046463	GO:0046463	acylglycerol biosynthetic process	3/424	38/23210	0.0318584	0.182722	0.149805	Acsl1/Dgat1/Slc27a1	3
GO:0000302	GO:0000302	response to reactive oxygen species	8/424	201/23210	0.0319218	0.182854	0.149913	Hsf1/Agap3/Kpna4/Hsph1/Foxp1/Hp/Plekha1/Bcl2	8
GO:1901615	GO:1901615	organic hydroxy compound metabolic process	15/424	481/23210	0.0320842	0.183553	0.150485	Cyp4f18/Actn3/Isyna1/Rdh12/Vdr/Nus1/Soat1/Bmp2/Hdc/P2ry1/Fgfr1/Ip6k2/Per2/Bcl2/D2hgdh	15
GO:0015850	GO:0015850	organic hydroxy compound transport	9/424	239/23210	0.0322242	0.184121	0.150951	Stx1a/Adora2b/Nfkbia/Syk/Nus1/Slc22a3/Msr1/Soat1/P2ry1	9
GO:0031023	GO:0031023	microtubule organizing center organization	6/424	130/23210	0.0323461	0.184585	0.151331	Chordc1/Mdm1/Dync1li1/Ccp110/Spice1/Chmp1b	6
GO:0002287	GO:0002287	alpha-beta T cell activation involved in immune response	4/424	66/23210	0.0326001	0.185378	0.151982	Relb/Foxp1/Otud5/Batf	4
GO:0006334	GO:0006334	nucleosome assembly	5/424	97/23210	0.0326681	0.185378	0.151982	H1f4/H4c3/H3c3/H2bc3/H2bc14	5
GO:0010595	GO:0010595	positive regulation of endothelial cell migration	5/424	97/23210	0.0326681	0.185378	0.151982	Calr/Hspb1/Adora2b/Nus1/Fgfr1	5
GO:0048644	GO:0048644	muscle organ morphogenesis	5/424	97/23210	0.0326681	0.185378	0.151982	Bmp2/Serp1/Mybpc2/Fzd1/S1pr1	5
GO:0050678	GO:0050678	regulation of epithelial cell proliferation	12/424	358/23210	0.0326897	0.185378	0.151982	Cdkn1b/Stk11/Adora2b/Vdr/Nr4a1/Men1/Glul/Bmp2/Foxp1/Fgfr1/Hoxa5/Zfp36	12
GO:0046777	GO:0046777	protein autophosphorylation	9/424	240/23210	0.0329641	0.186203	0.152659	Stk11/Syk/Sla/Stk17b/Tec/Fgfr1/Flt3/Csnk1g3/Grem1	9
GO:0060070	GO:0060070	canonical Wnt signaling pathway	10/424	279/23210	0.033177	0.186203	0.152659	Col1a1/Stk11/Dvl1/Tle3/Siah2/Nphp4/Fzd1/Arntl/Csnk1g3/Grem1	10
GO:0006979	GO:0006979	response to oxidative stress	13/424	400/23210	0.0333352	0.186203	0.152659	Hspb1/Ubqln1/Mapt/Hsf1/Agap3/Kpna4/Hsph1/Foxp1/Hp/Plekha1/Fzd1/Arntl/Bcl2	13
GO:1903038	GO:1903038	negative regulation of leukocyte cell-cell adhesion	6/424	131/23210	0.0333986	0.186203	0.152659	Ptpn6/Prkar1a/Cblb/Adam8/Ptpn22/Btla	6
GO:0003018	GO:0003018	vascular process in circulatory system	8/424	203/23210	0.0335558	0.186203	0.152659	Trpv4/Adora2b/P2ry1/Bbs2/Cx3cl1/Manf/Acta2/Per2	8
GO:0050866	GO:0050866	negative regulation of cell activation	8/424	203/23210	0.0335558	0.186203	0.152659	Ptpn6/Prkar1a/Cblb/Samsn1/Ptpn22/Cx3cl1/Flt3/Btla	8
GO:0002295	GO:0002295	T-helper cell lineage commitment	2/424	16/23210	0.0337393	0.186203	0.152659	Otud5/Batf	2
GO:0002467	GO:0002467	germinal center formation	2/424	16/23210	0.0337393	0.186203	0.152659	Nfkb2/Klhl6	2
GO:0002689	GO:0002689	negative regulation of leukocyte chemotaxis	2/424	16/23210	0.0337393	0.186203	0.152659	Dusp1/Grem1	2
GO:0010224	GO:0010224	response to UV-B	2/424	16/23210	0.0337393	0.186203	0.152659	Stk11/Bcl2	2
GO:0010752	GO:0010752	regulation of cGMP-mediated signaling	2/424	16/23210	0.0337393	0.186203	0.152659	Adora2b/Pdzd3	2
GO:0032688	GO:0032688	negative regulation of interferon-beta production	2/424	16/23210	0.0337393	0.186203	0.152659	Relb/Traf3ip1	2
GO:0042228	GO:0042228	interleukin-8 biosynthetic process	2/424	16/23210	0.0337393	0.186203	0.152659	Syk/Tlr7	2
GO:0042359	GO:0042359	vitamin D metabolic process	2/424	16/23210	0.0337393	0.186203	0.152659	Vdr/Fgfr1	2
GO:0043374	GO:0043374	CD8-positive, alpha-beta T cell differentiation	2/424	16/23210	0.0337393	0.186203	0.152659	Otud5/Bcl2	2
GO:0060979	GO:0060979	vasculogenesis involved in coronary vascular morphogenesis	2/424	16/23210	0.0337393	0.186203	0.152659	Spred1/Fgfr1	2
GO:0072672	GO:0072672	neutrophil extravasation	2/424	16/23210	0.0337393	0.186203	0.152659	Adam8/Il1r1	2
GO:0090051	GO:0090051	negative regulation of cell migration involved in sprouting angiogenesis	2/424	16/23210	0.0337393	0.186203	0.152659	Hdac5/Spred1	2
GO:0090177	GO:0090177	establishment of planar polarity involved in neural tube closure	2/424	16/23210	0.0337393	0.186203	0.152659	Dvl1/Fzd1	2
GO:0090231	GO:0090231	regulation of spindle checkpoint	2/424	16/23210	0.0337393	0.186203	0.152659	Hsf1/Dync1li1	2
GO:1900037	GO:1900037	regulation of cellular response to hypoxia	2/424	16/23210	0.0337393	0.186203	0.152659	Usp19/Hyou1	2
GO:1900119	GO:1900119	positive regulation of execution phase of apoptosis	2/424	16/23210	0.0337393	0.186203	0.152659	Ptgis/Hsf1	2
GO:0072080	GO:0072080	nephron tubule development	5/424	98/23210	0.0339288	0.186794	0.153143	Lhx1/Ahi1/Bmp2/Bcl2/Grem1	5
GO:2001237	GO:2001237	negative regulation of extrinsic apoptotic signaling pathway	5/424	98/23210	0.0339288	0.186794	0.153143	Col2a1/Cx3cl1/Siah2/Fcmr/Bcl2	5
GO:0030521	GO:0030521	androgen receptor signaling pathway	3/424	39/23210	0.0340591	0.18683	0.153173	Prmt2/Dnaja1/Fkbp4	3
GO:0046885	GO:0046885	regulation of hormone biosynthetic process	3/424	39/23210	0.0340591	0.18683	0.153173	Vdr/Bmp2/Atp1a1	3
GO:0098534	GO:0098534	centriole assembly	3/424	39/23210	0.0340591	0.18683	0.153173	Mdm1/Ccp110/Spice1	3
GO:0002562	GO:0002562	somatic diversification of immune receptors via germline recombination within a single locus	4/424	67/23210	0.0341879	0.187084	0.153381	Icosl/Hspd1/Foxp1/Batf	4
GO:0016444	GO:0016444	somatic cell DNA recombination	4/424	67/23210	0.0341879	0.187084	0.153381	Icosl/Hspd1/Foxp1/Batf	4
GO:0010466	GO:0010466	negative regulation of peptidase activity	9/424	242/23210	0.034479	0.188222	0.154314	Nr4a1/Serpinb8/Timp4/Herpud1/Birc3/Siah2/Fcmr/Serpinh1/Hspa1b	9
GO:0043583	GO:0043583	ear development	9/424	242/23210	0.034479	0.188222	0.154314	Cdkn1b/Ahi1/Col2a1/Bmp2/Dvl1/Fgfr1/Whrn/Tmie/Bcl2	9
GO:0051098	GO:0051098	regulation of binding	13/424	403/23210	0.0350699	0.19107	0.156648	Hdac5/Hsf1/Cblb/Gzma/Hsp90ab1/Men1/Bmp2/P2ry1/Dvl1/Traf3ip1/Per2/Bcl2/Trim6	13
GO:1902107	GO:1902107	positive regulation of leukocyte differentiation	7/424	168/23210	0.0350972	0.19107	0.156648	Hsp90aa1/Syk/Adam8/Creb1/Il34/Slc9b2/Zbtb16	7
GO:0010976	GO:0010976	positive regulation of neuron projection development	12/424	362/23210	0.0351271	0.19107	0.156648	Stk11/Hspb1/Mapt/Ahi1/Plxna2/Hspa5/Dvl1/Fgfr1/Cx3cl1/Unc13a/Creb3l2/Fzd1	12
GO:0060993	GO:0060993	kidney morphogenesis	5/424	99/23210	0.0352194	0.191112	0.156683	Lhx1/Ahi1/Bmp2/Bcl2/Grem1	5
GO:1903557	GO:1903557	positive regulation of tumor necrosis factor superfamily cytokine production	5/424	99/23210	0.0352194	0.191112	0.156683	Hspb1/Syk/Adam8/Hspd1/Cd14	5
GO:0007034	GO:0007034	vacuolar transport	6/424	133/23210	0.0355695	0.192321	0.157675	Atp6v0d2/Vps37a/Chmp7/Hgsnat/Gprasp1/Chmp1b	6
GO:0034763	GO:0034763	negative regulation of transmembrane transport	6/424	133/23210	0.0355695	0.192321	0.157675	Ubqln1/Ahi1/Rhoq/Hecw2/Pid1/Ywhaq	6
GO:0046928	GO:0046928	regulation of neurotransmitter secretion	6/424	133/23210	0.0355695	0.192321	0.157675	Stx1a/Adora2b/P2ry1/Dvl1/Unc13a/Kcnh1	6
GO:0045428	GO:0045428	regulation of nitric oxide biosynthetic process	4/424	68/23210	0.03582	0.193445	0.158596	Acp5/Dynll1/Ptgis/Hsp90aa1	4
GO:0002686	GO:0002686	negative regulation of leukocyte migration	3/424	40/23210	0.0363366	0.194152	0.159176	Cd200r1/Dusp1/Grem1	3
GO:0003009	GO:0003009	skeletal muscle contraction	3/424	40/23210	0.0363366	0.194152	0.159176	Actn3/Atp2a1/Tnni2	3
GO:0010470	GO:0010470	regulation of gastrulation	3/424	40/23210	0.0363366	0.194152	0.159176	Lhx1/Il1rn/Fgfr1	3
GO:0030225	GO:0030225	macrophage differentiation	3/424	40/23210	0.0363366	0.194152	0.159176	Tspan2/Il34/L3mbtl3	3
GO:0034105	GO:0034105	positive regulation of tissue remodeling	3/424	40/23210	0.0363366	0.194152	0.159176	Syk/Vdr/Adam8	3
GO:0044743	GO:0044743	protein transmembrane import into intracellular organelle	3/424	40/23210	0.0363366	0.194152	0.159176	Pex13/Hspd1/Pex10	3
GO:0046456	GO:0046456	icosanoid biosynthetic process	3/424	40/23210	0.0363366	0.194152	0.159176	Ptgis/Syk/Ptges3	3
GO:0060325	GO:0060325	face morphogenesis	3/424	40/23210	0.0363366	0.194152	0.159176	Col1a1/Crispld2/Plekha1	3
GO:1905332	GO:1905332	positive regulation of morphogenesis of an epithelium	3/424	40/23210	0.0363366	0.194152	0.159176	Lhx1/Ahi1/Grem1	3
GO:1903322	GO:1903322	positive regulation of protein modification by small protein conjugation or removal	6/424	134/23210	0.0366882	0.195093	0.159946	Ubqln1/Cblb/Hspa5/Ptpn22/Birc3/Wfs1	6
GO:0044262	GO:0044262	cellular carbohydrate metabolic process	10/424	284/23210	0.0367501	0.195093	0.159946	Stk11/Actn3/Igfbp4/Isyna1/Pdk4/P2ry1/Abhd10/Per2/Ext1/Ptges3	10
GO:0001667	GO:0001667	ameboidal-type cell migration	13/424	406/23210	0.0368685	0.195093	0.159946	Calr/Gab2/Hspb1/Hdac5/Adora2b/Nr4a1/Nus1/Adam8/Glul/Spred1/Fgfr1/Acta2/Grem1	13
GO:0006397	GO:0006397	mRNA processing	14/424	448/23210	0.036977	0.195093	0.159946	Hsf1/Srsf7/Dhx16/Clns1a/BC005624/Mettl14/Fip1l1/Tra2a/Rbm10/Ythdc1/Apobec1/Ppp4r2/Txnl4a/Hnrnpc	14
GO:0006402	GO:0006402	mRNA catabolic process	8/424	207/23210	0.0369925	0.195093	0.159946	Cnot8/Fastkd1/Mettl14/Rbm10/Apobec1/Zfp36/Hnrnpc/Zhx2	8
GO:0000281	GO:0000281	mitotic cytokinesis	4/424	69/23210	0.0374964	0.195093	0.159946	Cep55/Chmp7/Snx18/Chmp1b	4
GO:0006766	GO:0006766	vitamin metabolic process	4/424	69/23210	0.0374964	0.195093	0.159946	Cyp4f18/Vdr/Dgat1/Fgfr1	4
GO:0032637	GO:0032637	interleukin-8 production	4/424	69/23210	0.0374964	0.195093	0.159946	Syk/Ptpn22/Tlr7/Cd14	4
GO:0061035	GO:0061035	regulation of cartilage development	4/424	69/23210	0.0374964	0.195093	0.159946	Bmp2/Ctsk/Zbtb16/Grem1	4
GO:0000188	GO:0000188	inactivation of MAPK activity	2/424	17/23210	0.0377843	0.195093	0.159946	Dusp1/Spred1	2
GO:0006625	GO:0006625	protein targeting to peroxisome	2/424	17/23210	0.0377843	0.195093	0.159946	Pex13/Pex10	2
GO:0010867	GO:0010867	positive regulation of triglyceride biosynthetic process	2/424	17/23210	0.0377843	0.195093	0.159946	Dgat1/Slc27a1	2
GO:0010888	GO:0010888	negative regulation of lipid storage	2/424	17/23210	0.0377843	0.195093	0.159946	Nfkbia/Pnpla2	2
GO:0030575	GO:0030575	nuclear body organization	2/424	17/23210	0.0377843	0.195093	0.159946	Agap3/Uspl1	2
GO:0042487	GO:0042487	regulation of odontogenesis of dentin-containing tooth	2/424	17/23210	0.0377843	0.195093	0.159946	Bmp2/Dmp1	2
GO:0043373	GO:0043373	CD4-positive, alpha-beta T cell lineage commitment	2/424	17/23210	0.0377843	0.195093	0.159946	Otud5/Batf	2
GO:0043574	GO:0043574	peroxisomal transport	2/424	17/23210	0.0377843	0.195093	0.159946	Pex13/Pex10	2
GO:0045793	GO:0045793	positive regulation of cell size	2/424	17/23210	0.0377843	0.195093	0.159946	Hsp90aa1/Hsp90ab1	2
GO:0060081	GO:0060081	membrane hyperpolarization	2/424	17/23210	0.0377843	0.195093	0.159946	Atp1a1/Kcnq3	2
GO:0071636	GO:0071636	positive regulation of transforming growth factor beta production	2/424	17/23210	0.0377843	0.195093	0.159946	Creb1/Cx3cl1	2
GO:0072662	GO:0072662	protein localization to peroxisome	2/424	17/23210	0.0377843	0.195093	0.159946	Pex13/Pex10	2
GO:0072663	GO:0072663	establishment of protein localization to peroxisome	2/424	17/23210	0.0377843	0.195093	0.159946	Pex13/Pex10	2
GO:1900363	GO:1900363	regulation of mRNA polyadenylation	2/424	17/23210	0.0377843	0.195093	0.159946	Hsf1/Ythdc1	2
GO:1902176	GO:1902176	negative regulation of oxidative stress-induced intrinsic apoptotic signaling pathway	2/424	17/23210	0.0377843	0.195093	0.159946	Hspb1/Hsph1	2
GO:1902713	GO:1902713	regulation of interferon-gamma secretion	2/424	17/23210	0.0377843	0.195093	0.159946	Ptpn22/Flt3	2
GO:2001028	GO:2001028	positive regulation of endothelial cell chemotaxis	2/424	17/23210	0.0377843	0.195093	0.159946	Hspb1/Fgfr1	2
GO:2001170	GO:2001170	negative regulation of ATP biosynthetic process	2/424	17/23210	0.0377843	0.195093	0.159946	Actn3/Pid1	2
GO:1903364	GO:1903364	positive regulation of cellular protein catabolic process	6/424	135/23210	0.0378292	0.195093	0.159946	Ubqln1/Hsp90aa1/Dvl1/Edem1/Herpud1/Hspa1b	6
GO:1903708	GO:1903708	positive regulation of hemopoiesis	8/424	208/23210	0.0378873	0.195093	0.159946	Hsp90aa1/Syk/Adam8/Creb1/Il34/Slc9b2/Hoxa5/Zbtb16	8
GO:0033559	GO:0033559	unsaturated fatty acid metabolic process	5/424	101/23210	0.0378904	0.195093	0.159946	Cyp4f18/Ptgis/Cyp2b10/Scd1/Ptges3	5
GO:0042310	GO:0042310	vasoconstriction	5/424	101/23210	0.0378904	0.195093	0.159946	Bbs2/Cx3cl1/Manf/Acta2/Per2	5
GO:0110110	GO:0110110	positive regulation of animal organ morphogenesis	5/424	101/23210	0.0378904	0.195093	0.159946	Lhx1/Vdr/Bmp2/Fgfr1/Grem1	5
GO:0006418	GO:0006418	tRNA aminoacylation for protein translation	3/424	41/23210	0.0386904	0.197417	0.161852	Cars/Rars2/Ears2	3
GO:0006953	GO:0006953	acute-phase response	3/424	41/23210	0.0386904	0.197417	0.161852	Il1rn/Hp/Orm1	3
GO:0045494	GO:0045494	photoreceptor cell maintenance	3/424	41/23210	0.0386904	0.197417	0.161852	Mdm1/Bbs2/Nphp4	3
GO:0046326	GO:0046326	positive regulation of glucose import	3/424	41/23210	0.0386904	0.197417	0.161852	Rhoq/Capn10/Crebl2	3
GO:0050856	GO:0050856	regulation of T cell receptor signaling pathway	3/424	41/23210	0.0386904	0.197417	0.161852	Ptpn6/Cblb/Ptpn22	3
GO:0051154	GO:0051154	negative regulation of striated muscle cell differentiation	3/424	41/23210	0.0386904	0.197417	0.161852	Hdac5/Bmp2/Foxp1	3
GO:1905521	GO:1905521	regulation of macrophage migration	3/424	41/23210	0.0386904	0.197417	0.161852	Trpv4/Cd200r1/Cx3cl1	3
GO:1905953	GO:1905953	negative regulation of lipid localization	3/424	41/23210	0.0386904	0.197417	0.161852	Cyp4f18/Nfkbia/Pnpla2	3
GO:2001020	GO:2001020	regulation of response to DNA damage stimulus	8/424	209/23210	0.0387965	0.197736	0.162113	Mapt/Wrnip1/Hsf1/Spred1/Fam168a/Ppp4r2/Rnf169/Hdac10	8
GO:0009791	GO:0009791	post-embryonic development	6/424	136/23210	0.0389926	0.198289	0.162567	Lhx1/Slc18a2/Serp1/Plekha1/Flt3/Bcl2	6
GO:0017158	GO:0017158	regulation of calcium ion-dependent exocytosis	6/424	136/23210	0.0389926	0.198289	0.162567	Stx1a/Adora2b/P2ry1/Dvl1/Unc13a/Kcnh1	6
GO:0002090	GO:0002090	regulation of receptor internalization	4/424	70/23210	0.0392172	0.198984	0.163137	Ahi1/Syk/Pick1/Grem1	4
GO:0042130	GO:0042130	negative regulation of T cell proliferation	4/424	70/23210	0.0392172	0.198984	0.163137	Ptpn6/Prkar1a/Cblb/Btla	4
GO:0019218	GO:0019218	regulation of steroid metabolic process	5/424	102/23210	0.0392712	0.199035	0.163179	Adora2b/Vdr/Bmp2/Atp1a1/Scd1	5
GO:0070085	GO:0070085	glycosylation	8/424	210/23210	0.0397202	0.201086	0.164861	Sdf2l1/Nus1/Galnt3/Serp1/Rpn1/Magt1/Alg12/Ext1	8
GO:0045785	GO:0045785	positive regulation of cell adhesion	13/424	411/23210	0.0400108	0.201925	0.165548	Icosl/Calr/Ptpn6/Hsp90aa1/Syk/Adam8/Hspd1/Ptpn22/Dmp1/Hsph1/Cx3cl1/Rasal3/Zbtb16	13
GO:0052547	GO:0052547	regulation of peptidase activity	13/424	411/23210	0.0400108	0.201925	0.165548	Syk/Hsf1/Nr4a1/Men1/Hspd1/Serpinb8/Timp4/Herpud1/Birc3/Siah2/Fcmr/Serpinh1/Hspa1b	13
GO:0035296	GO:0035296	regulation of tube diameter	7/424	173/23210	0.0401087	0.201925	0.165548	Adora2b/P2ry1/Bbs2/Cx3cl1/Manf/Acta2/Per2	7
GO:0050880	GO:0050880	regulation of blood vessel size	7/424	173/23210	0.0401087	0.201925	0.165548	Adora2b/P2ry1/Bbs2/Cx3cl1/Manf/Acta2/Per2	7
GO:0097746	GO:0097746	regulation of blood vessel diameter	7/424	173/23210	0.0401087	0.201925	0.165548	Adora2b/P2ry1/Bbs2/Cx3cl1/Manf/Acta2/Per2	7
GO:0010876	GO:0010876	lipid localization	12/424	370/23210	0.0403846	0.203088	0.166502	Gramd1a/Cyp4f18/Acsl1/Nfkbia/Syk/Dgat1/Nus1/Msr1/Pnpla2/Soat1/Slc27a1/Atp8b2	12
GO:0048839	GO:0048839	inner ear development	8/424	211/23210	0.0406585	0.203232	0.166619	Cdkn1b/Ahi1/Col2a1/Bmp2/Dvl1/Fgfr1/Whrn/Tmie	8
GO:0017015	GO:0017015	regulation of transforming growth factor beta receptor signaling pathway	5/424	103/23210	0.0406822	0.203232	0.166619	Stk11/Hsp90ab1/Men1/Hspa5/Rasl11b	5
GO:0035601	GO:0035601	protein deacylation	5/424	103/23210	0.0406822	0.203232	0.166619	Hdac5/Mapt/Spred1/Per2/Hdac10	5
GO:0098732	GO:0098732	macromolecule deacylation	5/424	103/23210	0.0406822	0.203232	0.166619	Hdac5/Mapt/Spred1/Per2/Hdac10	5
GO:1901800	GO:1901800	positive regulation of proteasomal protein catabolic process	5/424	103/23210	0.0406822	0.203232	0.166619	Ubqln1/Dvl1/Edem1/Herpud1/Hspa1b	5
GO:1903426	GO:1903426	regulation of reactive oxygen species biosynthetic process	5/424	103/23210	0.0406822	0.203232	0.166619	Acp5/Dynll1/Ptgis/Hsp90aa1/Hspd1	5
GO:0060675	GO:0060675	ureteric bud morphogenesis	4/424	71/23210	0.0409824	0.204506	0.167664	Lhx1/Bmp2/Bcl2/Grem1	4
GO:0006869	GO:0006869	lipid transport	11/424	330/23210	0.041102	0.204512	0.167669	Gramd1a/Cyp4f18/Acsl1/Nfkbia/Syk/Dgat1/Nus1/Msr1/Soat1/Slc27a1/Atp8b2	11
GO:0010883	GO:0010883	regulation of lipid storage	3/424	42/23210	0.0411199	0.204512	0.167669	Nfkbia/Msr1/Pnpla2	3
GO:1900015	GO:1900015	regulation of cytokine production involved in inflammatory response	3/424	42/23210	0.0411199	0.204512	0.167669	Pdcd4/Chid1/Il1r2	3
GO:0035150	GO:0035150	regulation of tube size	7/424	174/23210	0.0411641	0.204512	0.167669	Adora2b/P2ry1/Bbs2/Cx3cl1/Manf/Acta2/Per2	7
GO:0031098	GO:0031098	stress-activated protein kinase signaling cascade	10/424	290/23210	0.04138	0.205008	0.168076	Trpv4/Syk/Dusp1/Men1/Il1rn/Bmp2/Ptpn22/Dnaja1/Hsph1/Zfp36	10
GO:0016079	GO:0016079	synaptic vesicle exocytosis	6/424	138/23210	0.0413871	0.205008	0.168076	Stx1a/Adora2b/P2ry1/Dvl1/Unc13a/Kcnh1	6
GO:0035264	GO:0035264	multicellular organism growth	8/424	212/23210	0.0416114	0.205008	0.168076	Hsf1/Creb1/Bbs2/Hoxa5/Icmt/Plekha1/Flt3/Bcl2	8
GO:0002076	GO:0002076	osteoblast development	2/424	18/23210	0.0420039	0.205008	0.168076	Hdac5/Men1	2
GO:0006851	GO:0006851	mitochondrial calcium ion transmembrane transport	2/424	18/23210	0.0420039	0.205008	0.168076	Letm1/Mcub	2
GO:0007252	GO:0007252	I-kappaB phosphorylation	2/424	18/23210	0.0420039	0.205008	0.168076	Cx3cl1/Tlr7	2
GO:0010763	GO:0010763	positive regulation of fibroblast migration	2/424	18/23210	0.0420039	0.205008	0.168076	Fgfr1/Acta2	2
GO:0030809	GO:0030809	negative regulation of nucleotide biosynthetic process	2/424	18/23210	0.0420039	0.205008	0.168076	Actn3/Pid1	2
GO:0034138	GO:0034138	toll-like receptor 3 signaling pathway	2/424	18/23210	0.0420039	0.205008	0.168076	Ubqln1/Ptpn22	2
GO:0038093	GO:0038093	Fc receptor signaling pathway	2/424	18/23210	0.0420039	0.205008	0.168076	Clec4e/Clec4d	2
GO:0042249	GO:0042249	establishment of planar polarity of embryonic epithelium	2/424	18/23210	0.0420039	0.205008	0.168076	Dvl1/Fzd1	2
GO:0045324	GO:0045324	late endosome to vacuole transport	2/424	18/23210	0.0420039	0.205008	0.168076	Chmp7/Chmp1b	2
GO:0045837	GO:0045837	negative regulation of membrane potential	2/424	18/23210	0.0420039	0.205008	0.168076	Mapt/Il1rn	2
GO:0072077	GO:0072077	renal vesicle morphogenesis	2/424	18/23210	0.0420039	0.205008	0.168076	Lhx1/Grem1	2
GO:1900372	GO:1900372	negative regulation of purine nucleotide biosynthetic process	2/424	18/23210	0.0420039	0.205008	0.168076	Actn3/Pid1	2
GO:1904706	GO:1904706	negative regulation of vascular smooth muscle cell proliferation	2/424	18/23210	0.0420039	0.205008	0.168076	Cdkn1b/Pdcd4	2
GO:0001657	GO:0001657	ureteric bud development	5/424	104/23210	0.0421237	0.205008	0.168076	Lhx1/Bmp2/Fgfr1/Bcl2/Grem1	5
GO:0072163	GO:0072163	mesonephric epithelium development	5/424	104/23210	0.0421237	0.205008	0.168076	Lhx1/Bmp2/Fgfr1/Bcl2/Grem1	5
GO:0072164	GO:0072164	mesonephric tubule development	5/424	104/23210	0.0421237	0.205008	0.168076	Lhx1/Bmp2/Fgfr1/Bcl2/Grem1	5
GO:0035107	GO:0035107	appendage morphogenesis	7/424	175/23210	0.0422374	0.205121	0.168168	Col2a1/Plxna2/Fam92a/Fgfr1/Traf3ip1/Zbtb16/Grem1	7
GO:0035108	GO:0035108	limb morphogenesis	7/424	175/23210	0.0422374	0.205121	0.168168	Col2a1/Plxna2/Fam92a/Fgfr1/Traf3ip1/Zbtb16/Grem1	7
GO:0050920	GO:0050920	regulation of chemotaxis	8/424	213/23210	0.0425791	0.206528	0.169322	Calr/Hspb1/Trpv4/Dusp1/Fgfr1/Cx3cl1/S1pr1/Grem1	8
GO:0048706	GO:0048706	embryonic skeletal system development	6/424	139/23210	0.0426184	0.206528	0.169322	Col1a1/Lhx1/Col2a1/Men1/Hoxa5/Ext1	6
GO:0072171	GO:0072171	mesonephric tubule morphogenesis	4/424	72/23210	0.042792	0.207148	0.16983	Lhx1/Bmp2/Bcl2/Grem1	4
GO:0030111	GO:0030111	regulation of Wnt signaling pathway	10/424	292/23210	0.0430082	0.20753	0.170143	Col1a1/Stk11/Bmp2/Tle3/Siah2/Nphp4/Fzd1/Arntl/Csnk1g3/Grem1	10
GO:0071214	GO:0071214	cellular response to abiotic stimulus	10/424	292/23210	0.0430082	0.20753	0.170143	Col1a1/Relb/Stk11/Letm1/Nsmf/Trpv4/Hsf1/Agap3/Slc12a6/Atp1a1	10
GO:0104004	GO:0104004	cellular response to environmental stimulus	10/424	292/23210	0.0430082	0.20753	0.170143	Col1a1/Relb/Stk11/Letm1/Nsmf/Trpv4/Hsf1/Agap3/Slc12a6/Atp1a1	10
GO:0006479	GO:0006479	protein methylation	7/424	176/23210	0.0433287	0.208632	0.171047	Prmt2/Men1/Eed/Btg1/Mllt6/Icmt/H1f4	7
GO:0008213	GO:0008213	protein alkylation	7/424	176/23210	0.0433287	0.208632	0.171047	Prmt2/Men1/Eed/Btg1/Mllt6/Icmt/H1f4	7
GO:0048024	GO:0048024	regulation of mRNA splicing, via spliceosome	5/424	105/23210	0.0435956	0.208725	0.171123	Srsf7/BC005624/Tra2a/Rbm10/Ythdc1	5
GO:0055017	GO:0055017	cardiac muscle tissue growth	5/424	105/23210	0.0435956	0.208725	0.171123	Trip10/Prkar1a/Foxp1/Fgfr1/S1pr1	5
GO:1903844	GO:1903844	regulation of cellular response to transforming growth factor beta stimulus	5/424	105/23210	0.0435956	0.208725	0.171123	Stk11/Hsp90ab1/Men1/Hspa5/Rasl11b	5
GO:0006040	GO:0006040	amino sugar metabolic process	3/424	43/23210	0.0436245	0.208725	0.171123	Gne/Chil3/Ovgp1	3
GO:0016073	GO:0016073	snRNA metabolic process	3/424	43/23210	0.0436245	0.208725	0.171123	Ints3/Ints11/Uspl1	3
GO:0032527	GO:0032527	protein exit from endoplasmic reticulum	3/424	43/23210	0.0436245	0.208725	0.171123	Hsp90b1/Edem1/Herpud1	3
GO:0051402	GO:0051402	neuron apoptotic process	10/424	293/23210	0.0438385	0.209469	0.171733	Nes/Nsmf/Hsp90ab1/Adam8/Hspd1/Hsph1/Cx3cl1/Hyou1/Wfs1/Bcl2	10
GO:0050921	GO:0050921	positive regulation of chemotaxis	6/424	140/23210	0.0438725	0.209469	0.171733	Calr/Hspb1/Trpv4/Fgfr1/Cx3cl1/S1pr1	6
GO:0007219	GO:0007219	Notch signaling pathway	7/424	177/23210	0.0444381	0.211946	0.173764	Cdkn1b/Nfkbia/Bmp2/Postn/Mib2/Timp4/Hp	7
GO:0032271	GO:0032271	regulation of protein polymerization	8/424	215/23210	0.0445588	0.212045	0.173845	Cdkn1b/Tmod4/Mapt/Hsp90aa1/Fkbp4/Slain2/Pde4dip/Pick1	8
GO:0050810	GO:0050810	regulation of steroid biosynthetic process	4/424	73/23210	0.0446461	0.212045	0.173845	Adora2b/Vdr/Bmp2/Atp1a1	4
GO:0051155	GO:0051155	positive regulation of striated muscle cell differentiation	4/424	73/23210	0.0446461	0.212045	0.173845	Actn3/Trip10/Bcl2/Grem1	4
GO:1990542	GO:1990542	mitochondrial transmembrane transport	4/424	73/23210	0.0446461	0.212045	0.173845	Letm1/Hspd1/Mcub/Slc25a36	4
GO:0045666	GO:0045666	positive regulation of neuron differentiation	14/424	461/23210	0.0450817	0.213764	0.175254	Stk11/Hspb1/Mapt/Ahi1/Plxna2/Hspa5/Bmp2/Dvl1/Fgfr1/Cx3cl1/Unc13a/Creb3l2/Fzd1/Bcl2	14
GO:0045017	GO:0045017	glycerolipid biosynthetic process	6/424	141/23210	0.0451495	0.213764	0.175254	Acsl1/Dgat1/Far1/Piga/Slc27a1/Pigu	6
GO:0046165	GO:0046165	alcohol biosynthetic process	6/424	141/23210	0.0451495	0.213764	0.175254	Isyna1/Vdr/Nus1/Bmp2/P2ry1/Ip6k2	6
GO:0050851	GO:0050851	antigen receptor-mediated signaling pathway	10/424	295/23210	0.0455315	0.215284	0.176501	Icosl/Stk11/Ptpn6/Syk/Cblb/Ptpn22/Tec/Plekha1/Klhl6/Bcl2	10
GO:0061136	GO:0061136	regulation of proteasomal protein catabolic process	7/424	178/23210	0.0455656	0.215284	0.176501	Ubqln1/Usp19/Hsp90ab1/Dvl1/Edem1/Herpud1/Hspa1b	7
GO:0043039	GO:0043039	tRNA aminoacylation	3/424	44/23210	0.0462036	0.216631	0.177605	Cars/Rars2/Ears2	3
GO:0009074	GO:0009074	aromatic amino acid family catabolic process	2/424	19/23210	0.0463903	0.216631	0.177605	Hal/Hdc	2
GO:0021692	GO:0021692	cerebellar Purkinje cell layer morphogenesis	2/424	19/23210	0.0463903	0.216631	0.177605	Lhx1/Whrn	2
GO:0031936	GO:0031936	negative regulation of chromatin silencing	2/424	19/23210	0.0463903	0.216631	0.177605	Apobec1/H1f4	2
GO:0032211	GO:0032211	negative regulation of telomere maintenance via telomerase	2/424	19/23210	0.0463903	0.216631	0.177605	Pot1a/Hnrnpc	2
GO:0070208	GO:0070208	protein heterotrimerization	2/424	19/23210	0.0463903	0.216631	0.177605	Col1a1/Col1a2	2
GO:0071605	GO:0071605	monocyte chemotactic protein-1 production	2/424	19/23210	0.0463903	0.216631	0.177605	Trpv4/Syk	2
GO:0071637	GO:0071637	regulation of monocyte chemotactic protein-1 production	2/424	19/23210	0.0463903	0.216631	0.177605	Trpv4/Syk	2
GO:0090030	GO:0090030	regulation of steroid hormone biosynthetic process	2/424	19/23210	0.0463903	0.216631	0.177605	Bmp2/Atp1a1	2
GO:1905276	GO:1905276	regulation of epithelial tube formation	2/424	19/23210	0.0463903	0.216631	0.177605	Dvl1/Fzd1	2
GO:2000269	GO:2000269	regulation of fibroblast apoptotic process	2/424	19/23210	0.0463903	0.216631	0.177605	Stk17b/Btg1	2
GO:0050729	GO:0050729	positive regulation of inflammatory response	6/424	142/23210	0.0464494	0.216631	0.177605	Trpv4/Adora2b/Nfkbia/Pdcd4/Adam8/Hspd1	6
GO:0002066	GO:0002066	columnar/cuboidal epithelial cell development	4/424	74/23210	0.0465445	0.216631	0.177605	Fgfr1/Hoxa5/Whrn/Arntl	4
GO:0042108	GO:0042108	positive regulation of cytokine biosynthetic process	4/424	74/23210	0.0465445	0.216631	0.177605	Icosl/Hspb1/Syk/Tlr7	4
GO:0097756	GO:0097756	negative regulation of blood vessel diameter	5/424	107/23210	0.0466312	0.216631	0.177605	Bbs2/Cx3cl1/Manf/Acta2/Per2	5
GO:0034612	GO:0034612	response to tumor necrosis factor	7/424	179/23210	0.0467113	0.216631	0.177605	Nfkbia/Syk/Cx3cl1/Birc3/Zfp36/Pid1/Cd14	7
GO:0071772	GO:0071772	response to BMP	7/424	179/23210	0.0467113	0.216631	0.177605	Col2a1/Pdcd4/Bmp2/Zcchc18/Fzd1/Bglap/Grem1	7
GO:0071773	GO:0071773	cellular response to BMP stimulus	7/424	179/23210	0.0467113	0.216631	0.177605	Col2a1/Pdcd4/Bmp2/Zcchc18/Fzd1/Bglap/Grem1	7
GO:0006836	GO:0006836	neurotransmitter transport	10/424	297/23210	0.0472683	0.218991	0.179539	Stx1a/Adora2b/Syk/Slc22a3/Slc18a2/P2ry1/Dvl1/Unc13a/Per2/Kcnh1	10
GO:0051495	GO:0051495	positive regulation of cytoskeleton organization	8/424	218/23210	0.0476403	0.220424	0.180715	Cdkn1b/Trpv4/Mapt/Gpr65/Cx3cl1/Slain2/Pde4dip/Pick1	8
GO:0010634	GO:0010634	positive regulation of epithelial cell migration	6/424	143/23210	0.0477724	0.220424	0.180715	Calr/Gab2/Hspb1/Adora2b/Nus1/Fgfr1	6
GO:0055007	GO:0055007	cardiac muscle cell differentiation	6/424	143/23210	0.0477724	0.220424	0.180715	Cacybp/Trip10/Bmp2/Foxp1/Mybpc2/Grem1	6
GO:0072073	GO:0072073	kidney epithelium development	6/424	143/23210	0.0477724	0.220424	0.180715	Lhx1/Ahi1/Bmp2/Fgfr1/Bcl2/Grem1	6
GO:0030316	GO:0030316	osteoclast differentiation	5/424	108/23210	0.0481949	0.221914	0.181936	Gab2/Adam8/Creb1/Slc9b2/Junb	5
GO:1904659	GO:1904659	glucose transmembrane transport	5/424	108/23210	0.0481949	0.221914	0.181936	Ahi1/Rhoq/Capn10/Crebl2/Pid1	5
GO:0006816	GO:0006816	calcium ion transport	13/424	423/23210	0.0483155	0.221914	0.181936	Ptpn6/Letm1/Ubqln1/Trpv4/Vdr/Ptpn22/Mcub/Atp2a1/Saraf/Cx3cl1/Wfs1/Ffar1/Bcl2	13
GO:0045926	GO:0045926	negative regulation of growth	9/424	258/23210	0.0483475	0.221914	0.181936	Tchp/Cdkn1b/Stk11/Men1/Foxp1/Bbs2/Ip6k2/Bcl2/Grem1	9
GO:0002200	GO:0002200	somatic diversification of immune receptors	4/424	75/23210	0.0484871	0.221914	0.181936	Icosl/Hspd1/Foxp1/Batf	4
GO:0030808	GO:0030808	regulation of nucleotide biosynthetic process	4/424	75/23210	0.0484871	0.221914	0.181936	Actn3/Adora2b/Pdk4/Pid1	4
GO:0045843	GO:0045843	negative regulation of striated muscle tissue development	4/424	75/23210	0.0484871	0.221914	0.181936	Usp19/Hdac5/Bmp2/Foxp1	4
GO:1900371	GO:1900371	regulation of purine nucleotide biosynthetic process	4/424	75/23210	0.0484871	0.221914	0.181936	Actn3/Adora2b/Pdk4/Pid1	4
GO:0001961	GO:0001961	positive regulation of cytokine-mediated signaling pathway	3/424	45/23210	0.0488564	0.222481	0.182401	Il1r1/Lsm14a/Trim6	3
GO:0002534	GO:0002534	cytokine production involved in inflammatory response	3/424	45/23210	0.0488564	0.222481	0.182401	Pdcd4/Chid1/Il1r2	3
GO:0002888	GO:0002888	positive regulation of myeloid leukocyte mediated immunity	3/424	45/23210	0.0488564	0.222481	0.182401	Gab2/Adora2b/Syk	3
GO:0006378	GO:0006378	mRNA polyadenylation	3/424	45/23210	0.0488564	0.222481	0.182401	Hsf1/Fip1l1/Ythdc1	3
GO:0043038	GO:0043038	amino acid activation	3/424	45/23210	0.0488564	0.222481	0.182401	Cars/Rars2/Ears2	3
GO:0060271	GO:0060271	cilium assembly	10/424	299/23210	0.0490492	0.223002	0.182828	Tchp/Dynll1/Ahi1/Fam92a/Ttll3/Rabep2/Bbs2/Ccp110/Traf3ip1/Rab3ip	10
GO:0050684	GO:0050684	regulation of mRNA processing	6/424	144/23210	0.0491185	0.223002	0.182828	Hsf1/Srsf7/BC005624/Tra2a/Rbm10/Ythdc1	6
GO:0098693	GO:0098693	regulation of synaptic vesicle cycle	6/424	144/23210	0.0491185	0.223002	0.182828	Stx1a/Adora2b/P2ry1/Dvl1/Unc13a/Kcnh1	6
GO:0006612	GO:0006612	protein targeting to membrane	5/424	109/23210	0.0497893	0.225145	0.184585	Golga7/Hspa5/Vps37a/Srpr/Rab3ip	5
GO:0008645	GO:0008645	hexose transmembrane transport	5/424	109/23210	0.0497893	0.225145	0.184585	Ahi1/Rhoq/Capn10/Crebl2/Pid1	5
GO:0042035	GO:0042035	regulation of cytokine biosynthetic process	5/424	109/23210	0.0497893	0.225145	0.184585	Icosl/Hspb1/Syk/Tlr7/Zfp36	5
GO:0072009	GO:0072009	nephron epithelium development	5/424	109/23210	0.0497893	0.225145	0.184585	Lhx1/Ahi1/Bmp2/Bcl2/Grem1	5
GO:0035051	GO:0035051	cardiocyte differentiation	7/424	182/23210	0.0502583	0.225603	0.184961	Cacybp/Trip10/Pdcd4/Bmp2/Foxp1/Mybpc2/Grem1	7
GO:0120032	GO:0120032	regulation of plasma membrane bounded cell projection assembly	7/424	182/23210	0.0502583	0.225603	0.184961	Tchp/Dynll1/Hsp90aa1/Rhoq/Rabep2/Ccp110/Rab3ip	7
GO:1904029	GO:1904029	regulation of cyclin-dependent protein kinase activity	4/424	76/23210	0.050474	0.225603	0.184961	Cdkn1b/Hsp90ab1/Men1/Ccnl1	4
GO:0090596	GO:0090596	sensory organ morphogenesis	10/424	301/23210	0.0508745	0.225603	0.184961	Lhx1/Ahi1/Col2a1/Bcar3/Dvl1/Fgfr1/Whrn/Tmie/Bcl2/Zhx2	10
GO:0002523	GO:0002523	leukocyte migration involved in inflammatory response	2/424	20/23210	0.0509363	0.225603	0.184961	Adam8/Cx3cl1	2
GO:0002755	GO:0002755	MyD88-dependent toll-like receptor signaling pathway	2/424	20/23210	0.0509363	0.225603	0.184961	Hspd1/Tlr7	2
GO:0006691	GO:0006691	leukotriene metabolic process	2/424	20/23210	0.0509363	0.225603	0.184961	Cyp4f18/Syk	2
GO:0010039	GO:0010039	response to iron ion	2/424	20/23210	0.0509363	0.225603	0.184961	Lct/Bcl2	2
GO:0010842	GO:0010842	retina layer formation	2/424	20/23210	0.0509363	0.225603	0.184961	Lhx1/Ahi1	2
GO:0018279	GO:0018279	protein N-linked glycosylation via asparagine	2/424	20/23210	0.0509363	0.225603	0.184961	Rpn1/Magt1	2
GO:0032495	GO:0032495	response to muramyl dipeptide	2/424	20/23210	0.0509363	0.225603	0.184961	Nfkbia/Ptpn22	2
GO:0033605	GO:0033605	positive regulation of catecholamine secretion	2/424	20/23210	0.0509363	0.225603	0.184961	Stx1a/Adora2b	2
GO:0033630	GO:0033630	positive regulation of cell adhesion mediated by integrin	2/424	20/23210	0.0509363	0.225603	0.184961	Ptpn6/Syk	2
GO:0034377	GO:0034377	plasma lipoprotein particle assembly	2/424	20/23210	0.0509363	0.225603	0.184961	Dgat1/Soat1	2
GO:0035855	GO:0035855	megakaryocyte development	2/424	20/23210	0.0509363	0.225603	0.184961	Ptpn6/Pip4k2a	2
GO:0043011	GO:0043011	myeloid dendritic cell differentiation	2/424	20/23210	0.0509363	0.225603	0.184961	Relb/Batf	2
GO:0046697	GO:0046697	decidualization	2/424	20/23210	0.0509363	0.225603	0.184961	Ptgis/Junb	2
GO:0051195	GO:0051195	negative regulation of cofactor metabolic process	2/424	20/23210	0.0509363	0.225603	0.184961	Actn3/Hp	2
GO:0071157	GO:0071157	negative regulation of cell cycle arrest	2/424	20/23210	0.0509363	0.225603	0.184961	Calr/Hsp90ab1	2
GO:0072087	GO:0072087	renal vesicle development	2/424	20/23210	0.0509363	0.225603	0.184961	Lhx1/Grem1	2
GO:2000726	GO:2000726	negative regulation of cardiac muscle cell differentiation	2/424	20/23210	0.0509363	0.225603	0.184961	Bmp2/Foxp1	2
GO:0006690	GO:0006690	icosanoid metabolic process	5/424	110/23210	0.0514144	0.227353	0.186395	Cyp4f18/Ptgis/Syk/Cyp2b10/Ptges3	5
GO:0032007	GO:0032007	negative regulation of TOR signaling	3/424	46/23210	0.0515821	0.227353	0.186395	Stk11/Arntl/Nim1k	3
GO:0032757	GO:0032757	positive regulation of interleukin-8 production	3/424	46/23210	0.0515821	0.227353	0.186395	Syk/Tlr7/Cd14	3
GO:0048536	GO:0048536	spleen development	3/424	46/23210	0.0515821	0.227353	0.186395	Nfkb2/Flt3/Bcl2	3
GO:0060323	GO:0060323	head morphogenesis	3/424	46/23210	0.0515821	0.227353	0.186395	Col1a1/Crispld2/Plekha1	3
GO:0097530	GO:0097530	granulocyte migration	6/424	146/23210	0.0518801	0.228222	0.187108	Trpv4/Syk/Adam8/Il1r1/Il1rn/Cx3cl1	6
GO:2001251	GO:2001251	negative regulation of chromosome organization	6/424	146/23210	0.0518801	0.228222	0.187108	Pot1a/Dync1li1/Mllt6/Apobec1/H1f4/Hnrnpc	6
GO:0006898	GO:0006898	receptor-mediated endocytosis	8/424	222/23210	0.0519605	0.228354	0.187216	Ahi1/Canx/Syk/Msr1/Slc9b2/Cd14/Pick1/Grem1	8
GO:0009636	GO:0009636	response to toxic substance	11/424	344/23210	0.0524598	0.229412	0.188083	Rdh12/Hsf1/Slc18a2/Lct/Kpna4/Hsph1/Foxp1/Hp/Plekha1/Apobec1/Bcl2	11
GO:0001738	GO:0001738	morphogenesis of a polarized epithelium	4/424	77/23210	0.052505	0.229412	0.188083	Ahi1/Dvl1/Traf3ip1/Fzd1	4
GO:0015918	GO:0015918	sterol transport	4/424	77/23210	0.052505	0.229412	0.188083	Nfkbia/Nus1/Msr1/Soat1	4
GO:0030301	GO:0030301	cholesterol transport	4/424	77/23210	0.052505	0.229412	0.188083	Nfkbia/Nus1/Msr1/Soat1	4
GO:0048635	GO:0048635	negative regulation of muscle organ development	4/424	77/23210	0.052505	0.229412	0.188083	Usp19/Hdac5/Bmp2/Foxp1	4
GO:0071347	GO:0071347	cellular response to interleukin-1	4/424	77/23210	0.052505	0.229412	0.188083	Il1r1/Il1r2/Il1rn/Cx3cl1	4
GO:0060491	GO:0060491	regulation of cell projection assembly	7/424	184/23210	0.0527151	0.230108	0.188654	Tchp/Dynll1/Hsp90aa1/Rhoq/Rabep2/Ccp110/Rab3ip	7
GO:0070838	GO:0070838	divalent metal ion transport	14/424	472/23210	0.0528547	0.230495	0.188971	Ptpn6/Letm1/Ubqln1/Trpv4/Vdr/Ptpn22/Mcub/Atp2a1/Magt1/Saraf/Cx3cl1/Wfs1/Ffar1/Bcl2	14
GO:0002688	GO:0002688	regulation of leukocyte chemotaxis	5/424	111/23210	0.0530703	0.230806	0.189226	Calr/Trpv4/Dusp1/Cx3cl1/Grem1	5
GO:0015749	GO:0015749	monosaccharide transmembrane transport	5/424	111/23210	0.0530703	0.230806	0.189226	Ahi1/Rhoq/Capn10/Crebl2/Pid1	5
GO:0099504	GO:0099504	synaptic vesicle cycle	8/424	223/23210	0.0530787	0.230806	0.189226	Stx1a/Adora2b/Canx/Slc18a2/P2ry1/Dvl1/Unc13a/Kcnh1	8
GO:0051656	GO:0051656	establishment of organelle localization	14/424	473/23210	0.0536043	0.232868	0.190917	Gab2/Stx1a/Mapt/Adora2b/Ahi1/Syk/P2ry1/Dvl1/Chmp7/Unc13a/Bicd2/Spice1/Kcnh1/Chmp1b	14
GO:0043631	GO:0043631	RNA polyadenylation	3/424	47/23210	0.05438	0.236011	0.193494	Hsf1/Fip1l1/Ythdc1	3
GO:0034637	GO:0034637	cellular carbohydrate biosynthetic process	4/424	78/23210	0.05458	0.236201	0.193649	Isyna1/Per2/Ext1/Ptges3	4
GO:0051881	GO:0051881	regulation of mitochondrial membrane potential	4/424	78/23210	0.05458	0.236201	0.193649	Mapt/Slc25a36/Pid1/Bcl2	4
GO:1901862	GO:1901862	negative regulation of muscle tissue development	4/424	78/23210	0.05458	0.236201	0.193649	Usp19/Hdac5/Bmp2/Foxp1	4
GO:0046677	GO:0046677	response to antibiotic	10/424	305/23210	0.0546599	0.236321	0.193747	Cdkn1b/Hsf1/Lct/Kpna4/Hsph1/Foxp1/Hp/Plekha1/Apobec1/Bcl2	10
GO:0034219	GO:0034219	carbohydrate transmembrane transport	5/424	112/23210	0.0547569	0.236514	0.193906	Ahi1/Rhoq/Capn10/Crebl2/Pid1	5
GO:0072511	GO:0072511	divalent inorganic cation transport	14/424	475/23210	0.0551255	0.236694	0.194054	Ptpn6/Letm1/Ubqln1/Trpv4/Vdr/Ptpn22/Mcub/Atp2a1/Magt1/Saraf/Cx3cl1/Wfs1/Ffar1/Bcl2	14
GO:0032868	GO:0032868	response to insulin	8/424	225/23210	0.0553612	0.236694	0.194054	Trpv4/Pdk4/Rhoq/Capn10/Slc27a1/Ncoa5/Pid1/Bglap	8
GO:0042593	GO:0042593	glucose homeostasis	9/424	265/23210	0.0554326	0.236694	0.194054	Stk11/Dynll1/Trpv4/Pdk4/Slc18a2/Slc9b2/Wfs1/Ncoa5/Ffar1	9
GO:0000413	GO:0000413	protein peptidyl-prolyl isomerization	2/424	21/23210	0.0556344	0.236694	0.194054	Fkbp5/Fkbp4	2
GO:0006349	GO:0006349	regulation of gene expression by genetic imprinting	2/424	21/23210	0.0556344	0.236694	0.194054	Eed/Pcgf3	2
GO:0010743	GO:0010743	regulation of macrophage derived foam cell differentiation	2/424	21/23210	0.0556344	0.236694	0.194054	Nfkbia/Msr1	2
GO:0010759	GO:0010759	positive regulation of macrophage chemotaxis	2/424	21/23210	0.0556344	0.236694	0.194054	Trpv4/Cx3cl1	2
GO:0010866	GO:0010866	regulation of triglyceride biosynthetic process	2/424	21/23210	0.0556344	0.236694	0.194054	Dgat1/Slc27a1	2
GO:0018196	GO:0018196	peptidyl-asparagine modification	2/424	21/23210	0.0556344	0.236694	0.194054	Rpn1/Magt1	2
GO:0032930	GO:0032930	positive regulation of superoxide anion generation	2/424	21/23210	0.0556344	0.236694	0.194054	Mapt/Syk	2
GO:0042535	GO:0042535	positive regulation of tumor necrosis factor biosynthetic process	2/424	21/23210	0.0556344	0.236694	0.194054	Hspb1/Syk	2
GO:0044346	GO:0044346	fibroblast apoptotic process	2/424	21/23210	0.0556344	0.236694	0.194054	Stk17b/Btg1	2
GO:1901673	GO:1901673	regulation of mitotic spindle assembly	2/424	21/23210	0.0556344	0.236694	0.194054	Hspa1b/Chmp1b	2
GO:2000209	GO:2000209	regulation of anoikis	2/424	21/23210	0.0556344	0.236694	0.194054	Pdk4/Bcl2	2
GO:2000482	GO:2000482	regulation of interleukin-8 secretion	2/424	21/23210	0.0556344	0.236694	0.194054	Ptpn22/Cd14	2
GO:2001224	GO:2001224	positive regulation of neuron migration	2/424	21/23210	0.0556344	0.236694	0.194054	Nsmf/Il1r1	2
GO:0033674	GO:0033674	positive regulation of kinase activity	14/424	476/23210	0.0558971	0.237589	0.194787	Cdkn1b/Stk11/Acsl1/Hsp90aa1/Syk/Hsp90ab1/Adam8/Il1rn/Bmp2/Map3k6/Hsph1/Fgfr1/Slc27a1/Grem1	14
GO:1902903	GO:1902903	regulation of supramolecular fiber organization	11/424	348/23210	0.0560573	0.238046	0.195162	Cdkn1b/Tmod4/Trpv4/Mapt/Gpr65/Fkbp4/Cx3cl1/Slain2/Pde4dip/S1pr1/Pick1	11
GO:0033500	GO:0033500	carbohydrate homeostasis	9/424	266/23210	0.0564969	0.239424	0.196292	Stk11/Dynll1/Trpv4/Pdk4/Slc18a2/Slc9b2/Wfs1/Ncoa5/Ffar1	9
GO:0010948	GO:0010948	negative regulation of cell cycle process	8/424	226/23210	0.0565255	0.239424	0.196292	Calr/Mdm1/Prmt2/Hsp90ab1/Men1/Dync1li1/Bcl2/Zfyve19	8
GO:0006029	GO:0006029	proteoglycan metabolic process	4/424	79/23210	0.0566988	0.239424	0.196292	Col2a1/Bmp2/Chpf/Ext1	4
GO:0032890	GO:0032890	regulation of organic acid transport	4/424	79/23210	0.0566988	0.239424	0.196292	Cyp4f18/Syk/Il1rn/Per2	4
GO:0038034	GO:0038034	signal transduction in absence of ligand	4/424	79/23210	0.0566988	0.239424	0.196292	Col2a1/Fgfr1/Cx3cl1/Bcl2	4
GO:0097192	GO:0097192	extrinsic apoptotic signaling pathway in absence of ligand	4/424	79/23210	0.0566988	0.239424	0.196292	Col2a1/Fgfr1/Cx3cl1/Bcl2	4
GO:0043303	GO:0043303	mast cell degranulation	3/424	48/23210	0.0572491	0.241298	0.197828	Gab2/Adora2b/Syk	3
GO:0050873	GO:0050873	brown fat cell differentiation	3/424	48/23210	0.0572491	0.241298	0.197828	Trpv4/Scd1/Mrap	3
GO:0003012	GO:0003012	muscle system process	12/424	392/23210	0.0576263	0.242663	0.198947	Tmod4/Actn3/Adora2b/Trip10/P2ry1/Foxp1/Atp2a1/Tnni2/Bbs2/Atp1a1/Acta2/Mybpc2	12
GO:0051607	GO:0051607	defense response to virus	8/424	227/23210	0.0577053	0.24277	0.199035	Ptpn22/Traf3ip1/Apobec1/Tlr7/Bcl2/Trim12a/Lsm14a/Trim6	8
GO:0042472	GO:0042472	inner ear morphogenesis	5/424	114/23210	0.0582224	0.244491	0.200446	Col2a1/Dvl1/Fgfr1/Whrn/Tmie	5
GO:0060419	GO:0060419	heart growth	5/424	114/23210	0.0582224	0.244491	0.200446	Trip10/Prkar1a/Foxp1/Fgfr1/S1pr1	5
GO:0030336	GO:0030336	negative regulation of cell migration	9/424	268/23210	0.058665	0.246121	0.201782	Calr/Hdac5/Cd200r1/Dusp1/Il1rn/Spred1/Cx3cl1/Bcl2/Grem1	9
GO:0045682	GO:0045682	regulation of epidermis development	4/424	80/23210	0.0588612	0.246426	0.202032	Vdr/Maff/Zfp36/Mafg	4
GO:0070613	GO:0070613	regulation of protein processing	4/424	80/23210	0.0588612	0.246426	0.202032	Il1r2/Birc3/Fcmr/Snx12	4
GO:0090276	GO:0090276	regulation of peptide hormone secretion	8/424	228/23210	0.0589007	0.246426	0.202032	Dynll1/Capn10/Glul/Serp1/Slc9b2/Ffar1/Arntl/Per2	8
GO:0032368	GO:0032368	regulation of lipid transport	5/424	115/23210	0.0600011	0.249337	0.204418	Cyp4f18/Nfkbia/Syk/Dgat1/Nus1	5
GO:0002279	GO:0002279	mast cell activation involved in immune response	3/424	49/23210	0.0601885	0.249337	0.204418	Gab2/Adora2b/Syk	3
GO:0002448	GO:0002448	mast cell mediated immunity	3/424	49/23210	0.0601885	0.249337	0.204418	Gab2/Adora2b/Syk	3
GO:0043300	GO:0043300	regulation of leukocyte degranulation	3/424	49/23210	0.0601885	0.249337	0.204418	Gab2/Adora2b/Syk	3
GO:0045646	GO:0045646	regulation of erythrocyte differentiation	3/424	49/23210	0.0601885	0.249337	0.204418	Hoxa5/Zfp36/Klf13	3
GO:0098586	GO:0098586	cellular response to virus	3/424	49/23210	0.0601885	0.249337	0.204418	Flt3/Lsm14a/Trim6	3
GO:0031649	GO:0031649	heat generation	2/424	22/23210	0.0604776	0.249337	0.204418	Il1rn/Slc27a1	2
GO:0032098	GO:0032098	regulation of appetite	2/424	22/23210	0.0604776	0.249337	0.204418	Slc22a3/Bbs2	2
GO:0032303	GO:0032303	regulation of icosanoid secretion	2/424	22/23210	0.0604776	0.249337	0.204418	Cyp4f18/Syk	2
GO:0035268	GO:0035268	protein mannosylation	2/424	22/23210	0.0604776	0.249337	0.204418	Sdf2l1/Nus1	2
GO:0046599	GO:0046599	regulation of centriole replication	2/424	22/23210	0.0604776	0.249337	0.204418	Mdm1/Spice1	2
GO:0051043	GO:0051043	regulation of membrane protein ectodomain proteolysis	2/424	22/23210	0.0604776	0.249337	0.204418	Adam8/Timp4	2
GO:0070734	GO:0070734	histone H3-K27 methylation	2/424	22/23210	0.0604776	0.249337	0.204418	Eed/H1f4	2
GO:0072273	GO:0072273	metanephric nephron morphogenesis	2/424	22/23210	0.0604776	0.249337	0.204418	Lhx1/Grem1	2
GO:1902914	GO:1902914	regulation of protein polyubiquitination	2/424	22/23210	0.0604776	0.249337	0.204418	Ptpn22/Birc3	2
GO:2001026	GO:2001026	regulation of endothelial cell chemotaxis	2/424	22/23210	0.0604776	0.249337	0.204418	Hspb1/Fgfr1	2
GO:0071695	GO:0071695	anatomical structure maturation	7/424	190/23210	0.0605319	0.249337	0.204418	Actn3/Bmp2/Hoxa5/L3mbtl3/S1pr1/Bcl2/Grem1	7
GO:0044282	GO:0044282	small molecule catabolic process	10/424	311/23210	0.060679	0.249715	0.204729	Cyp4f18/Gcat/Actn3/Hal/Pex13/Pcyox1l/Hdc/Oat/Amt/Abhd10	10
GO:0009615	GO:0009615	response to virus	9/424	270/23210	0.060886	0.250113	0.205055	Ptpn22/Traf3ip1/Apobec1/Flt3/Tlr7/Bcl2/Trim12a/Lsm14a/Trim6	9
GO:0060560	GO:0060560	developmental growth involved in morphogenesis	9/424	270/23210	0.060886	0.250113	0.205055	Stk11/Mapt/Lhx1/Hsp90aa1/Hsp90ab1/Postn/Dvl1/Unc13a/S1pr1	9
GO:0043367	GO:0043367	CD4-positive, alpha-beta T cell differentiation	4/424	81/23210	0.0610671	0.25063	0.205478	Relb/Foxp1/Otud5/Batf	4
GO:0002040	GO:0002040	sprouting angiogenesis	5/424	116/23210	0.0618106	0.252993	0.207416	Hdac5/Nr4a1/Glul/Spred1/Grem1	5
GO:0010927	GO:0010927	cellular component assembly involved in morphogenesis	5/424	116/23210	0.0618106	0.252993	0.207416	Tmod4/Prkar1a/Foxp1/Acta1/Mybpc2	5
GO:1903052	GO:1903052	positive regulation of proteolysis involved in cellular protein catabolic process	5/424	116/23210	0.0618106	0.252993	0.207416	Ubqln1/Dvl1/Edem1/Herpud1/Hspa1b	5
GO:0090287	GO:0090287	regulation of cellular response to growth factor stimulus	9/424	271/23210	0.0620164	0.253607	0.207919	Stk11/Hsp90ab1/Spry4/Men1/Hspa5/Fgfr1/Fzd1/Rasl11b/Grem1	9
GO:0008015	GO:0008015	blood circulation	14/424	484/23210	0.0623367	0.254687	0.208805	Cyp4f18/Trpv4/Adora2b/Postn/P2ry1/Col1a2/Tnni2/Bbs2/Cx3cl1/Manf/Atp1a1/Acta2/Ncald/Per2	14
GO:0051924	GO:0051924	regulation of calcium ion transport	9/424	272/23210	0.0631601	0.255691	0.209628	Ptpn6/Ubqln1/Vdr/Ptpn22/Saraf/Cx3cl1/Wfs1/Ffar1/Bcl2	9
GO:0010828	GO:0010828	positive regulation of glucose transmembrane transport	3/424	50/23210	0.0631972	0.255691	0.209628	Rhoq/Capn10/Crebl2	3
GO:0030865	GO:0030865	cortical cytoskeleton organization	3/424	50/23210	0.0631972	0.255691	0.209628	Calr/Trpv4/Rhoq	3
GO:0033003	GO:0033003	regulation of mast cell activation	3/424	50/23210	0.0631972	0.255691	0.209628	Gab2/Adora2b/Syk	3
GO:0045981	GO:0045981	positive regulation of nucleotide metabolic process	3/424	50/23210	0.0631972	0.255691	0.209628	Actn3/Adora2b/Pid1	3
GO:0061014	GO:0061014	positive regulation of mRNA catabolic process	3/424	50/23210	0.0631972	0.255691	0.209628	Cnot8/Mettl14/Zfp36	3
GO:0090329	GO:0090329	regulation of DNA-dependent DNA replication	3/424	50/23210	0.0631972	0.255691	0.209628	Wrnip1/Fgfr1/Chtf8	3
GO:1900544	GO:1900544	positive regulation of purine nucleotide metabolic process	3/424	50/23210	0.0631972	0.255691	0.209628	Actn3/Adora2b/Pid1	3
GO:1902930	GO:1902930	regulation of alcohol biosynthetic process	3/424	50/23210	0.0631972	0.255691	0.209628	Vdr/Bmp2/P2ry1	3
GO:0006637	GO:0006637	acyl-CoA metabolic process	4/424	82/23210	0.0633162	0.255691	0.209628	Acsl1/Pdk4/Dgat1/Far1	4
GO:0032436	GO:0032436	positive regulation of proteasomal ubiquitin-dependent protein catabolic process	4/424	82/23210	0.0633162	0.255691	0.209628	Ubqln1/Dvl1/Herpud1/Hspa1b	4
GO:0035383	GO:0035383	thioester metabolic process	4/424	82/23210	0.0633162	0.255691	0.209628	Acsl1/Pdk4/Dgat1/Far1	4
GO:1903317	GO:1903317	regulation of protein maturation	4/424	82/23210	0.0633162	0.255691	0.209628	Il1r2/Birc3/Fcmr/Snx12	4
GO:0071248	GO:0071248	cellular response to metal ion	6/424	154/23210	0.0638588	0.257653	0.211236	Cdkn1b/Hsf1/Creb1/Cpne7/Junb/Kcnh1	6
GO:1990138	GO:1990138	neuron projection extension	7/424	193/23210	0.0646932	0.260787	0.213806	Stk11/Mapt/Hsp90aa1/Hsp90ab1/Postn/Dvl1/Unc13a	7
GO:0007015	GO:0007015	actin filament organization	12/424	400/23210	0.0649605	0.261105	0.214067	Tmod4/Trpv4/Hsp90b1/Gpr65/Rhoq/Cx3cl1/Acta1/Mybpc2/Sh3kbp1/S1pr1/Bcl2/Pick1	12
GO:0090092	GO:0090092	regulation of transmembrane receptor protein serine/threonine kinase signaling pathway	8/424	233/23210	0.065111	0.261105	0.214067	Stk11/Hsp90ab1/Men1/Hspa5/Bmp2/Fzd1/Rasl11b/Grem1	8
GO:0007020	GO:0007020	microtubule nucleation	2/424	23/23210	0.0654591	0.261105	0.214067	Slain2/Pde4dip	2
GO:0008211	GO:0008211	glucocorticoid metabolic process	2/424	23/23210	0.0654591	0.261105	0.214067	Bmp2/Atp1a1	2
GO:0031954	GO:0031954	positive regulation of protein autophosphorylation	2/424	23/23210	0.0654591	0.261105	0.214067	Syk/Grem1	2
GO:0043687	GO:0043687	post-translational protein modification	2/424	23/23210	0.0654591	0.261105	0.214067	Vipas39/Icmt	2
GO:0045736	GO:0045736	negative regulation of cyclin-dependent protein serine/threonine kinase activity	2/424	23/23210	0.0654591	0.261105	0.214067	Cdkn1b/Men1	2
GO:0090190	GO:0090190	positive regulation of branching involved in ureteric bud morphogenesis	2/424	23/23210	0.0654591	0.261105	0.214067	Lhx1/Grem1	2
GO:0097502	GO:0097502	mannosylation	2/424	23/23210	0.0654591	0.261105	0.214067	Sdf2l1/Nus1	2
GO:0051896	GO:0051896	regulation of protein kinase B signaling	6/424	155/23210	0.0654613	0.261105	0.214067	Stk11/Hsp90aa1/Hsp90ab1/Adam8/Cx3cl1/Plekha1	6
GO:0062013	GO:0062013	positive regulation of small molecule metabolic process	6/424	155/23210	0.0654613	0.261105	0.214067	Stk11/Actn3/Adora2b/Dgat1/P2ry1/Pid1	6
GO:0046620	GO:0046620	regulation of organ growth	5/424	118/23210	0.0655213	0.261105	0.214067	Trip10/Men1/Serp1/Foxp1/Fgfr1	5
GO:0051952	GO:0051952	regulation of amine transport	5/424	118/23210	0.0655213	0.261105	0.214067	Stx1a/Adora2b/Il1rn/P2ry1/Per2	5
GO:0071674	GO:0071674	mononuclear cell migration	4/424	83/23210	0.0656084	0.261223	0.214163	Trpv4/Dusp1/Cx3cl1/Grem1	4
GO:0051271	GO:0051271	negative regulation of cellular component movement	10/424	316/23210	0.0660119	0.26256	0.215259	Cdkn1b/Calr/Hdac5/Cd200r1/Dusp1/Il1rn/Spred1/Cx3cl1/Bcl2/Grem1	10
GO:0006006	GO:0006006	glucose metabolic process	7/424	194/23210	0.066118	0.26256	0.215259	Stk11/Actn3/Igfbp4/Pdk4/Cbr2/Serp1/Per2	7
GO:0030308	GO:0030308	negative regulation of cell growth	7/424	194/23210	0.066118	0.26256	0.215259	Tchp/Cdkn1b/Stk11/Foxp1/Ip6k2/Bcl2/Grem1	7
GO:0060428	GO:0060428	lung epithelium development	3/424	51/23210	0.0662744	0.26272	0.215391	Creb1/Foxp1/Hoxa5	3
GO:0060760	GO:0060760	positive regulation of response to cytokine stimulus	3/424	51/23210	0.0662744	0.26272	0.215391	Il1r1/Lsm14a/Trim6	3
GO:0033002	GO:0033002	muscle cell proliferation	8/424	234/23210	0.0664	0.262988	0.21561	Cdkn1b/Prkar1a/Naa35/Pdcd4/Foxp1/Fgfr1/Cx3cl1/S1pr1	8
GO:0032496	GO:0032496	response to lipopolysaccharide	11/424	359/23210	0.0667844	0.26428	0.21667	Acp5/Nfkbia/Hsf1/Pdcd4/Il1rn/Ptpn22/Cx3cl1/Zfp36/Cd14/Junb/Trim6	11
GO:0002696	GO:0002696	positive regulation of leukocyte activation	13/424	446/23210	0.0674141	0.266107	0.218168	Icosl/Gab2/Adora2b/Hsp90aa1/Syk/Adam8/Hspd1/Ptpn22/Hsph1/Clec4d/Rasal3/Bcl2/Zbtb16	13
GO:0050868	GO:0050868	negative regulation of T cell activation	5/424	119/23210	0.0674224	0.266107	0.218168	Ptpn6/Prkar1a/Cblb/Ptpn22/Btla	5
GO:1990266	GO:1990266	neutrophil migration	5/424	119/23210	0.0674224	0.266107	0.218168	Syk/Adam8/Il1r1/Il1rn/Cx3cl1	5
GO:0032945	GO:0032945	negative regulation of mononuclear cell proliferation	4/424	84/23210	0.0679433	0.267697	0.219471	Ptpn6/Prkar1a/Cblb/Btla	4
GO:0050672	GO:0050672	negative regulation of lymphocyte proliferation	4/424	84/23210	0.0679433	0.267697	0.219471	Ptpn6/Prkar1a/Cblb/Btla	4
GO:0033135	GO:0033135	regulation of peptidyl-serine phosphorylation	6/424	157/23210	0.0687366	0.270587	0.221841	Hsp90aa1/Hsp90ab1/Bcar3/Crebl2/Bcl2/Trim6	6
GO:0044070	GO:0044070	regulation of anion transport	5/424	120/23210	0.069354	0.272091	0.223074	Cyp4f18/Syk/Il1rn/Fgfr1/Per2	5
GO:0090277	GO:0090277	positive regulation of peptide hormone secretion	5/424	120/23210	0.069354	0.272091	0.223074	Dynll1/Capn10/Glul/Serp1/Ffar1	5
GO:0021587	GO:0021587	cerebellum morphogenesis	3/424	52/23210	0.0694189	0.272091	0.223074	Lhx1/Hspa5/Whrn	3
GO:0035924	GO:0035924	cellular response to vascular endothelial growth factor stimulus	3/424	52/23210	0.0694189	0.272091	0.223074	Hspb1/Nr4a1/Nus1	3
GO:1903202	GO:1903202	negative regulation of oxidative stress-induced cell death	3/424	52/23210	0.0694189	0.272091	0.223074	Hspb1/Hsph1/Fzd1	3
GO:0042113	GO:0042113	B cell activation	12/424	405/23210	0.0698428	0.273516	0.224242	Icosl/Ptpn6/Hdac5/Syk/Samsn1/Hspd1/Cr2/Foxp1/Batf/Flt3/Btla/Bcl2	12
GO:0051341	GO:0051341	regulation of oxidoreductase activity	4/424	85/23210	0.0703207	0.273536	0.224258	Vdr/Nus1/Gzma/Hp	4
GO:0008654	GO:0008654	phospholipid biosynthetic process	6/424	158/23210	0.0704093	0.273536	0.224258	Isyna1/Nus1/Far1/Piga/Slc27a1/Pigu	6
GO:0002693	GO:0002693	positive regulation of cellular extravasation	2/424	24/23210	0.0705723	0.273536	0.224258	Adam8/Il1r1	2
GO:0009048	GO:0009048	dosage compensation by inactivation of X chromosome	2/424	24/23210	0.0705723	0.273536	0.224258	Pcgf3/Ythdc1	2
GO:0032753	GO:0032753	positive regulation of interleukin-4 production	2/424	24/23210	0.0705723	0.273536	0.224258	Icosl/Syk	2
GO:0034505	GO:0034505	tooth mineralization	2/424	24/23210	0.0705723	0.273536	0.224258	Col1a1/Dmp1	2
GO:0048025	GO:0048025	negative regulation of mRNA splicing, via spliceosome	2/424	24/23210	0.0705723	0.273536	0.224258	Srsf7/Rbm10	2
GO:0062009	GO:0062009	secondary palate development	2/424	24/23210	0.0705723	0.273536	0.224258	Col11a2/Fzd1	2
GO:0065005	GO:0065005	protein-lipid complex assembly	2/424	24/23210	0.0705723	0.273536	0.224258	Dgat1/Soat1	2
GO:0072643	GO:0072643	interferon-gamma secretion	2/424	24/23210	0.0705723	0.273536	0.224258	Ptpn22/Flt3	2
GO:0072677	GO:0072677	eosinophil migration	2/424	24/23210	0.0705723	0.273536	0.224258	Adam8/Cx3cl1	2
GO:1905208	GO:1905208	negative regulation of cardiocyte differentiation	2/424	24/23210	0.0705723	0.273536	0.224258	Bmp2/Foxp1	2
GO:0007030	GO:0007030	Golgi organization	5/424	121/23210	0.0713159	0.27571	0.226041	Lman2l/Stx5a/Pde4dip/Atp8b2/Hikeshi	5
GO:0031497	GO:0031497	chromatin assembly	5/424	121/23210	0.0713159	0.27571	0.226041	H1f4/H4c3/H3c3/H2bc3/H2bc14	5
GO:0042089	GO:0042089	cytokine biosynthetic process	5/424	121/23210	0.0713159	0.27571	0.226041	Icosl/Hspb1/Syk/Tlr7/Zfp36	5
GO:0006401	GO:0006401	RNA catabolic process	8/424	238/23210	0.0717129	0.277009	0.227105	Cnot8/Fastkd1/Mettl14/Rbm10/Apobec1/Zfp36/Hnrnpc/Zhx2	8
GO:0003013	GO:0003013	circulatory system process	14/424	495/23210	0.0719797	0.277242	0.227296	Cyp4f18/Trpv4/Adora2b/Postn/P2ry1/Col1a2/Tnni2/Bbs2/Cx3cl1/Manf/Atp1a1/Acta2/Ncald/Per2	14
GO:0001101	GO:0001101	response to acid chemical	11/424	364/23210	0.0720716	0.277242	0.227296	Col1a1/Nsmf/Pdk4/Hsf1/Creb1/Col1a2/Foxp1/Scd1/Ffar1/Pid1/Bcl2	11
GO:0008380	GO:0008380	RNA splicing	11/424	364/23210	0.0720716	0.277242	0.227296	Srsf7/Dhx16/Clns1a/BC005624/Mettl14/Tra2a/Rbm10/Ythdc1/Ppp4r2/Txnl4a/Hnrnpc	11
GO:0043254	GO:0043254	regulation of protein complex assembly	13/424	451/23210	0.0721431	0.277242	0.227296	Cdkn1b/Tmod4/Stx1a/Mapt/Hsp90aa1/Syk/Creb1/Fkbp4/Traf3ip1/Unc13a/Slain2/Pde4dip/Pick1	13
GO:0002204	GO:0002204	somatic recombination of immunoglobulin genes involved in immune response	3/424	53/23210	0.0726298	0.277242	0.227296	Icosl/Hspd1/Batf	3
GO:0002208	GO:0002208	somatic diversification of immunoglobulins involved in immune response	3/424	53/23210	0.0726298	0.277242	0.227296	Icosl/Hspd1/Batf	3
GO:0030219	GO:0030219	megakaryocyte differentiation	3/424	53/23210	0.0726298	0.277242	0.227296	Ptpn6/Pip4k2a/H4c3	3
GO:0030850	GO:0030850	prostate gland development	3/424	53/23210	0.0726298	0.277242	0.227296	Cdkn1b/Stk11/Fkbp4	3
GO:0045190	GO:0045190	isotype switching	3/424	53/23210	0.0726298	0.277242	0.227296	Icosl/Hspd1/Batf	3
GO:0045214	GO:0045214	sarcomere organization	3/424	53/23210	0.0726298	0.277242	0.227296	Prkar1a/Foxp1/Mybpc2	3
GO:0045933	GO:0045933	positive regulation of muscle contraction	3/424	53/23210	0.0726298	0.277242	0.227296	Actn3/Atp2a1/Atp1a1	3
GO:0055078	GO:0055078	sodium ion homeostasis	3/424	53/23210	0.0726298	0.277242	0.227296	Scnn1a/Atp1a1/Mllt6	3
GO:0061383	GO:0061383	trabecula morphogenesis	3/424	53/23210	0.0726298	0.277242	0.227296	Col1a1/S1pr1/Grem1	3
GO:1900408	GO:1900408	negative regulation of cellular response to oxidative stress	3/424	53/23210	0.0726298	0.277242	0.227296	Hspb1/Hsph1/Fzd1	3
GO:0015908	GO:0015908	fatty acid transport	4/424	86/23210	0.0727403	0.27741	0.227435	Cyp4f18/Acsl1/Syk/Slc27a1	4
GO:0051235	GO:0051235	maintenance of location	10/424	322/23210	0.0727965	0.27741	0.227435	Ptpn6/Letm1/Nfkbia/Dgat1/Msr1/Pnpla2/Soat1/Hspa5/Atp2a1/Cx3cl1	10
GO:1903362	GO:1903362	regulation of cellular protein catabolic process	8/424	239/23210	0.0730805	0.278259	0.22813	Ubqln1/Usp19/Hsp90aa1/Hsp90ab1/Dvl1/Edem1/Herpud1/Hspa1b	8
GO:0032434	GO:0032434	regulation of proteasomal ubiquitin-dependent protein catabolic process	5/424	122/23210	0.0733081	0.278891	0.228648	Ubqln1/Hsp90ab1/Dvl1/Herpud1/Hspa1b	5
GO:0001822	GO:0001822	kidney development	9/424	281/23210	0.0740564	0.281265	0.230595	Lhx1/Ahi1/Bmp2/Fgfr1/Traf3ip1/Wfs1/Bcl2/Zbtb16/Grem1	9
GO:2000146	GO:2000146	negative regulation of cell motility	9/424	281/23210	0.0740564	0.281265	0.230595	Calr/Hdac5/Cd200r1/Dusp1/Il1rn/Spred1/Cx3cl1/Bcl2/Grem1	9
GO:0043393	GO:0043393	regulation of protein binding	8/424	240/23210	0.0744638	0.282576	0.23167	Hdac5/Hsf1/Cblb/Hsp90ab1/Men1/Bmp2/Dvl1/Bcl2	8
GO:0008217	GO:0008217	regulation of blood pressure	7/424	200/23210	0.075062	0.282605	0.231693	Cyp4f18/Postn/Col1a2/Manf/Atp1a1/Acta2/Ncald	7
GO:0042157	GO:0042157	lipoprotein metabolic process	5/424	123/23210	0.0753304	0.282605	0.231693	Golga7/Glul/Piga/Pigu/Apobec1	5
GO:0001516	GO:0001516	prostaglandin biosynthetic process	2/424	25/23210	0.0758107	0.282605	0.231693	Ptgis/Ptges3	2
GO:0001956	GO:0001956	positive regulation of neurotransmitter secretion	2/424	25/23210	0.0758107	0.282605	0.231693	Stx1a/Unc13a	2
GO:0006817	GO:0006817	phosphate ion transport	2/424	25/23210	0.0758107	0.282605	0.231693	Fgfr1/Ip6k2	2
GO:0010894	GO:0010894	negative regulation of steroid biosynthetic process	2/424	25/23210	0.0758107	0.282605	0.231693	Bmp2/Atp1a1	2
GO:0032480	GO:0032480	negative regulation of type I interferon production	2/424	25/23210	0.0758107	0.282605	0.231693	Relb/Traf3ip1	2
GO:0035384	GO:0035384	thioester biosynthetic process	2/424	25/23210	0.0758107	0.282605	0.231693	Acsl1/Pdk4	2
GO:0043567	GO:0043567	regulation of insulin-like growth factor receptor signaling pathway	2/424	25/23210	0.0758107	0.282605	0.231693	Igfbp4/Bmp2	2
GO:0045939	GO:0045939	negative regulation of steroid metabolic process	2/424	25/23210	0.0758107	0.282605	0.231693	Bmp2/Atp1a1	2
GO:0046457	GO:0046457	prostanoid biosynthetic process	2/424	25/23210	0.0758107	0.282605	0.231693	Ptgis/Ptges3	2
GO:0060338	GO:0060338	regulation of type I interferon-mediated signaling pathway	2/424	25/23210	0.0758107	0.282605	0.231693	Lsm14a/Trim6	2
GO:0061213	GO:0061213	positive regulation of mesonephros development	2/424	25/23210	0.0758107	0.282605	0.231693	Lhx1/Grem1	2
GO:0071616	GO:0071616	acyl-CoA biosynthetic process	2/424	25/23210	0.0758107	0.282605	0.231693	Acsl1/Pdk4	2
GO:0072606	GO:0072606	interleukin-8 secretion	2/424	25/23210	0.0758107	0.282605	0.231693	Ptpn22/Cd14	2
GO:0150077	GO:0150077	regulation of neuroinflammatory response	2/424	25/23210	0.0758107	0.282605	0.231693	Cd200r1/Cx3cl1	2
GO:1903671	GO:1903671	negative regulation of sprouting angiogenesis	2/424	25/23210	0.0758107	0.282605	0.231693	Hdac5/Spred1	2
GO:1904030	GO:1904030	negative regulation of cyclin-dependent protein kinase activity	2/424	25/23210	0.0758107	0.282605	0.231693	Cdkn1b/Men1	2
GO:1904357	GO:1904357	negative regulation of telomere maintenance via telomere lengthening	2/424	25/23210	0.0758107	0.282605	0.231693	Pot1a/Hnrnpc	2
GO:0014009	GO:0014009	glial cell proliferation	3/424	54/23210	0.0759059	0.282605	0.231693	Creb1/Il34/Cx3cl1	3
GO:0032350	GO:0032350	regulation of hormone metabolic process	3/424	54/23210	0.0759059	0.282605	0.231693	Vdr/Bmp2/Atp1a1	3
GO:0032964	GO:0032964	collagen biosynthetic process	3/424	54/23210	0.0759059	0.282605	0.231693	Col1a1/Adora2b/Serpinh1	3
GO:0043030	GO:0043030	regulation of macrophage activation	3/424	54/23210	0.0759059	0.282605	0.231693	Hspd1/Slc7a2/Cx3cl1	3
GO:0048736	GO:0048736	appendage development	7/424	201/23210	0.0766186	0.28479	0.233485	Col2a1/Plxna2/Fam92a/Fgfr1/Traf3ip1/Zbtb16/Grem1	7
GO:0060173	GO:0060173	limb development	7/424	201/23210	0.0766186	0.28479	0.233485	Col2a1/Plxna2/Fam92a/Fgfr1/Traf3ip1/Zbtb16/Grem1	7
GO:0050953	GO:0050953	sensory perception of light stimulus	6/424	162/23210	0.0773332	0.286924	0.235234	Col1a1/Rdh12/Col2a1/Bbs2/Whrn/Wfs1	6
GO:0071356	GO:0071356	cellular response to tumor necrosis factor	6/424	162/23210	0.0773332	0.286924	0.235234	Nfkbia/Syk/Cx3cl1/Birc3/Zfp36/Pid1	6
GO:0000723	GO:0000723	telomere maintenance	5/424	124/23210	0.0773827	0.286924	0.235234	Hsp90aa1/Hsp90ab1/Pot1a/Hnrnpc/Ptges3	5
GO:0002429	GO:0002429	immune response-activating cell surface receptor signaling pathway	10/424	326/23210	0.0775546	0.287326	0.235564	Icosl/Stk11/Ptpn6/Syk/Cblb/Ptpn22/Tec/Plekha1/Klhl6/Bcl2	10
GO:0044344	GO:0044344	cellular response to fibroblast growth factor stimulus	4/424	88/23210	0.077705	0.287413	0.235636	Nr4a1/Spry4/Fgfr1/Zfp36	4
GO:0051149	GO:0051149	positive regulation of muscle cell differentiation	4/424	88/23210	0.077705	0.287413	0.235636	Actn3/Trip10/Bcl2/Grem1	4
GO:0007204	GO:0007204	positive regulation of cytosolic calcium ion concentration	10/424	327/23210	0.0787737	0.28789	0.236026	Ptpn6/Letm1/Trpv4/Gpr65/P2ry1/Cx3cl1/Ffar1/S1pr1/Bcl2/Gpr174	10
GO:0044782	GO:0044782	cilium organization	10/424	327/23210	0.0787737	0.28789	0.236026	Tchp/Dynll1/Ahi1/Fam92a/Ttll3/Rabep2/Bbs2/Ccp110/Traf3ip1/Rab3ip	10
GO:0002548	GO:0002548	monocyte chemotaxis	3/424	55/23210	0.0792462	0.28789	0.236026	Dusp1/Cx3cl1/Grem1	3
GO:0010665	GO:0010665	regulation of cardiac muscle cell apoptotic process	3/424	55/23210	0.0792462	0.28789	0.236026	Trip10/Hsf1/Bcl2	3
GO:0035306	GO:0035306	positive regulation of dephosphorylation	3/424	55/23210	0.0792462	0.28789	0.236026	Nsmf/Hsp90ab1/Bmp2	3
GO:0042107	GO:0042107	cytokine metabolic process	5/424	125/23210	0.079465	0.28789	0.236026	Icosl/Hspb1/Syk/Tlr7/Zfp36	5
GO:0045862	GO:0045862	positive regulation of proteolysis	10/424	328/23210	0.0800046	0.28789	0.236026	Ubqln1/Syk/Hsf1/Men1/Adam8/Hspd1/Dvl1/Edem1/Herpud1/Hspa1b	10
GO:0017157	GO:0017157	regulation of exocytosis	8/424	244/23210	0.0801547	0.28789	0.236026	Gab2/Stx1a/Adora2b/Syk/P2ry1/Dvl1/Unc13a/Kcnh1	8
GO:0071375	GO:0071375	cellular response to peptide hormone stimulus	8/424	244/23210	0.0801547	0.28789	0.236026	Pdk4/Hsf1/Nr4a1/Rhoq/Capn10/Ncoa5/Pid1/Bglap	8
GO:0007229	GO:0007229	integrin-mediated signaling pathway	4/424	89/23210	0.0802495	0.28789	0.236026	Gab2/Syk/Tec/Itga10	4
GO:0051937	GO:0051937	catecholamine transport	4/424	89/23210	0.0802495	0.28789	0.236026	Stx1a/Adora2b/Slc22a3/P2ry1	4
GO:0060415	GO:0060415	muscle tissue morphogenesis	4/424	89/23210	0.0802495	0.28789	0.236026	Bmp2/Mybpc2/Fzd1/S1pr1	4
GO:0070301	GO:0070301	cellular response to hydrogen peroxide	4/424	89/23210	0.0802495	0.28789	0.236026	Hsf1/Hsph1/Foxp1/Plekha1	4
GO:1904035	GO:1904035	regulation of epithelial cell apoptotic process	4/424	89/23210	0.0802495	0.28789	0.236026	Pdcd4/Capn10/Wfs1/Zfp36	4
GO:0030902	GO:0030902	hindbrain development	6/424	164/23210	0.0809345	0.28789	0.236026	Lhx1/Ahi1/Plxna2/Hspa5/Whrn/Bcl2	6
GO:0006026	GO:0006026	aminoglycan catabolic process	2/424	26/23210	0.081168	0.28789	0.236026	Chil3/Ovgp1	2
GO:0007549	GO:0007549	dosage compensation	2/424	26/23210	0.081168	0.28789	0.236026	Pcgf3/Ythdc1	2
GO:0016082	GO:0016082	synaptic vesicle priming	2/424	26/23210	0.081168	0.28789	0.236026	Stx1a/Unc13a	2
GO:0016180	GO:0016180	snRNA processing	2/424	26/23210	0.081168	0.28789	0.236026	Ints3/Ints11	2
GO:0089718	GO:0089718	amino acid import across plasma membrane	2/424	26/23210	0.081168	0.28789	0.236026	Slc7a2/Per2	2
GO:0090025	GO:0090025	regulation of monocyte chemotaxis	2/424	26/23210	0.081168	0.28789	0.236026	Dusp1/Grem1	2
GO:0090189	GO:0090189	regulation of branching involved in ureteric bud morphogenesis	2/424	26/23210	0.081168	0.28789	0.236026	Lhx1/Grem1	2
GO:1901071	GO:1901071	glucosamine-containing compound metabolic process	2/424	26/23210	0.081168	0.28789	0.236026	Chil3/Ovgp1	2
GO:1903579	GO:1903579	negative regulation of ATP metabolic process	2/424	26/23210	0.081168	0.28789	0.236026	Actn3/Pid1	2
GO:1905523	GO:1905523	positive regulation of macrophage migration	2/424	26/23210	0.081168	0.28789	0.236026	Trpv4/Cx3cl1	2
GO:2000780	GO:2000780	negative regulation of double-strand break repair	2/424	26/23210	0.081168	0.28789	0.236026	Hsf1/Rnf169	2
GO:0031032	GO:0031032	actomyosin structure organization	7/424	204/23210	0.0814012	0.28789	0.236026	Tmod4/Prkar1a/Gpr65/Foxp1/Acta1/Mybpc2/S1pr1	7
GO:0032200	GO:0032200	telomere organization	5/424	126/23210	0.0815771	0.28789	0.236026	Hsp90aa1/Hsp90ab1/Pot1a/Hnrnpc/Ptges3	5
GO:1901653	GO:1901653	cellular response to peptide	9/424	287/23210	0.0819271	0.28789	0.236026	Pdk4/Hsf1/Nr4a1/Rhoq/Capn10/Ptpn22/Ncoa5/Pid1/Bglap	9
GO:0021575	GO:0021575	hindbrain morphogenesis	3/424	56/23210	0.0826495	0.28789	0.236026	Lhx1/Hspa5/Whrn	3
GO:0043536	GO:0043536	positive regulation of blood vessel endothelial cell migration	3/424	56/23210	0.0826495	0.28789	0.236026	Hspb1/Nus1/Fgfr1	3
GO:1902883	GO:1902883	negative regulation of response to oxidative stress	3/424	56/23210	0.0826495	0.28789	0.236026	Hspb1/Hsph1/Fzd1	3
GO:1905517	GO:1905517	macrophage migration	3/424	56/23210	0.0826495	0.28789	0.236026	Trpv4/Cd200r1/Cx3cl1	3
GO:0006497	GO:0006497	protein lipidation	4/424	90/23210	0.0828348	0.28789	0.236026	Golga7/Glul/Piga/Pigu	4
GO:0071774	GO:0071774	response to fibroblast growth factor	4/424	90/23210	0.0828348	0.28789	0.236026	Nr4a1/Spry4/Fgfr1/Zfp36	4
GO:0031334	GO:0031334	positive regulation of protein complex assembly	8/424	246/23210	0.0830946	0.28789	0.236026	Cdkn1b/Mapt/Hsp90aa1/Syk/Creb1/Slain2/Pde4dip/Pick1	8
GO:0099003	GO:0099003	vesicle-mediated transport in synapse	8/424	246/23210	0.0830946	0.28789	0.236026	Stx1a/Adora2b/Canx/P2ry1/Dvl1/Unc13a/Kcnh1/Pick1	8
GO:0051480	GO:0051480	regulation of cytosolic calcium ion concentration	11/424	374/23210	0.0834285	0.28789	0.236026	Ptpn6/Letm1/Trpv4/Gpr65/P2ry1/Cx3cl1/Ffar1/S1pr1/Bcl2/Kcnh1/Gpr174	11
GO:0007568	GO:0007568	aging	8/424	247/23210	0.0845881	0.28789	0.236026	Calr/Pdcd4/Slc18a2/Capn10/Serp1/Icmt/Arntl/Bcl2	8
GO:0006936	GO:0006936	muscle contraction	9/424	289/23210	0.0846589	0.28789	0.236026	Tmod4/Actn3/Adora2b/Atp2a1/Tnni2/Bbs2/Atp1a1/Acta2/Mybpc2	9
GO:0001938	GO:0001938	positive regulation of endothelial cell proliferation	4/424	91/23210	0.0854607	0.28789	0.236026	Adora2b/Nr4a1/Bmp2/Fgfr1	4
GO:0032652	GO:0032652	regulation of interleukin-1 production	4/424	91/23210	0.0854607	0.28789	0.236026	Acp5/Hspb1/Il1r2/Cx3cl1	4
GO:0006631	GO:0006631	fatty acid metabolic process	11/424	376/23210	0.0858258	0.28789	0.236026	Cyp4f18/Ptgis/Acsl1/Pdk4/Pex13/Dgat1/Cyp2b10/Slc27a1/Scd1/Per2/Ptges3	11
GO:0010463	GO:0010463	mesenchymal cell proliferation	3/424	57/23210	0.0861147	0.28789	0.236026	Bmp2/Foxp1/Fgfr1	3
GO:0046622	GO:0046622	positive regulation of organ growth	3/424	57/23210	0.0861147	0.28789	0.236026	Trip10/Serp1/Fgfr1	3
GO:0050854	GO:0050854	regulation of antigen receptor-mediated signaling pathway	3/424	57/23210	0.0861147	0.28789	0.236026	Ptpn6/Cblb/Ptpn22	3
GO:0050879	GO:0050879	multicellular organismal movement	3/424	57/23210	0.0861147	0.28789	0.236026	Actn3/Atp2a1/Tnni2	3
GO:0050881	GO:0050881	musculoskeletal movement	3/424	57/23210	0.0861147	0.28789	0.236026	Actn3/Atp2a1/Tnni2	3
GO:0051310	GO:0051310	metaphase plate congression	3/424	57/23210	0.0861147	0.28789	0.236026	Chmp7/Spice1/Chmp1b	3
GO:0090307	GO:0090307	mitotic spindle assembly	3/424	57/23210	0.0861147	0.28789	0.236026	Spice1/Hspa1b/Chmp1b	3
GO:0035303	GO:0035303	regulation of dephosphorylation	6/424	167/23210	0.0865094	0.28789	0.236026	Nsmf/Mtmr4/Hsp90b1/Hsp90ab1/Spred1/Bmp2	6
GO:0003338	GO:0003338	metanephros morphogenesis	2/424	27/23210	0.0866382	0.28789	0.236026	Lhx1/Grem1	2
GO:0014829	GO:0014829	vascular smooth muscle contraction	2/424	27/23210	0.0866382	0.28789	0.236026	Bbs2/Acta2	2
GO:0021871	GO:0021871	forebrain regionalization	2/424	27/23210	0.0866382	0.28789	0.236026	Lhx1/Bmp2	2
GO:0031440	GO:0031440	regulation of mRNA 3'-end processing	2/424	27/23210	0.0866382	0.28789	0.236026	Hsf1/Ythdc1	2
GO:0032509	GO:0032509	endosome transport via multivesicular body sorting pathway	2/424	27/23210	0.0866382	0.28789	0.236026	Vps37a/Chmp1b	2
GO:0045738	GO:0045738	negative regulation of DNA repair	2/424	27/23210	0.0866382	0.28789	0.236026	Hsf1/Rnf169	2
GO:0045780	GO:0045780	positive regulation of bone resorption	2/424	27/23210	0.0866382	0.28789	0.236026	Syk/Adam8	2
GO:0046852	GO:0046852	positive regulation of bone remodeling	2/424	27/23210	0.0866382	0.28789	0.236026	Syk/Adam8	2
GO:0051354	GO:0051354	negative regulation of oxidoreductase activity	2/424	27/23210	0.0866382	0.28789	0.236026	Gzma/Hp	2
GO:0060343	GO:0060343	trabecula formation	2/424	27/23210	0.0866382	0.28789	0.236026	Col1a1/Grem1	2
GO:0071108	GO:0071108	protein K48-linked deubiquitination	2/424	27/23210	0.0866382	0.28789	0.236026	Usp19/Usp27x	2
GO:1900543	GO:1900543	negative regulation of purine nucleotide metabolic process	2/424	27/23210	0.0866382	0.28789	0.236026	Actn3/Pid1	2
GO:2000727	GO:2000727	positive regulation of cardiac muscle cell differentiation	2/424	27/23210	0.0866382	0.28789	0.236026	Trip10/Grem1	2
GO:0010959	GO:0010959	regulation of metal ion transport	12/424	421/23210	0.0870369	0.28789	0.236026	Ptpn6/Ubqln1/Vdr/Ptpn22/Saraf/Cx3cl1/Atp1a1/Mllt6/Wfs1/Hecw2/Ffar1/Bcl2	12
GO:0002237	GO:0002237	response to molecule of bacterial origin	11/424	377/23210	0.0870403	0.28789	0.236026	Acp5/Nfkbia/Hsf1/Pdcd4/Il1rn/Ptpn22/Cx3cl1/Zfp36/Cd14/Junb/Trim6	11
GO:1903050	GO:1903050	regulation of proteolysis involved in cellular protein catabolic process	7/424	208/23210	0.0880405	0.28789	0.236026	Ubqln1/Usp19/Hsp90ab1/Dvl1/Edem1/Herpud1/Hspa1b	7
GO:0001561	GO:0001561	fatty acid alpha-oxidation	1/424	5/23210	0.0880705	0.28789	0.236026	Pex13	1
GO:0001957	GO:0001957	intramembranous ossification	1/424	5/23210	0.0880705	0.28789	0.236026	Col1a1	1
GO:0002069	GO:0002069	columnar/cuboidal epithelial cell maturation	1/424	5/23210	0.0880705	0.28789	0.236026	Hoxa5	1
GO:0002238	GO:0002238	response to molecule of fungal origin	1/424	5/23210	0.0880705	0.28789	0.236026	Syk	1
GO:0002678	GO:0002678	positive regulation of chronic inflammatory response	1/424	5/23210	0.0880705	0.28789	0.236026	Adora2b	1
GO:0003150	GO:0003150	muscular septum morphogenesis	1/424	5/23210	0.0880705	0.28789	0.236026	Fzd1	1
GO:0003241	GO:0003241	growth involved in heart morphogenesis	1/424	5/23210	0.0880705	0.28789	0.236026	S1pr1	1
GO:0003376	GO:0003376	sphingosine-1-phosphate receptor signaling pathway	1/424	5/23210	0.0880705	0.28789	0.236026	S1pr1	1
GO:0006113	GO:0006113	fermentation	1/424	5/23210	0.0880705	0.28789	0.236026	Actn3	1
GO:0006116	GO:0006116	NADH oxidation	1/424	5/23210	0.0880705	0.28789	0.236026	Cbr2	1
GO:0006567	GO:0006567	threonine catabolic process	1/424	5/23210	0.0880705	0.28789	0.236026	Gcat	1
GO:0006776	GO:0006776	vitamin A metabolic process	1/424	5/23210	0.0880705	0.28789	0.236026	Dgat1	1
GO:0007253	GO:0007253	cytoplasmic sequestering of NF-kappaB	1/424	5/23210	0.0880705	0.28789	0.236026	Nfkbia	1
GO:0008611	GO:0008611	ether lipid biosynthetic process	1/424	5/23210	0.0880705	0.28789	0.236026	Far1	1
GO:0010891	GO:0010891	negative regulation of sequestering of triglyceride	1/424	5/23210	0.0880705	0.28789	0.236026	Pnpla2	1
GO:0010968	GO:0010968	regulation of microtubule nucleation	1/424	5/23210	0.0880705	0.28789	0.236026	Pde4dip	1
GO:0010994	GO:0010994	free ubiquitin chain polymerization	1/424	5/23210	0.0880705	0.28789	0.236026	Trim6	1
GO:0014005	GO:0014005	microglia development	1/424	5/23210	0.0880705	0.28789	0.236026	Tspan2	1
GO:0016255	GO:0016255	attachment of GPI anchor to protein	1/424	5/23210	0.0880705	0.28789	0.236026	Pigu	1
GO:0019348	GO:0019348	dolichol metabolic process	1/424	5/23210	0.0880705	0.28789	0.236026	Nus1	1
GO:0031087	GO:0031087	deadenylation-independent decapping of nuclear-transcribed mRNA	1/424	5/23210	0.0880705	0.28789	0.236026	Zfp36	1
GO:0031284	GO:0031284	positive regulation of guanylate cyclase activity	1/424	5/23210	0.0880705	0.28789	0.236026	Adora2b	1
GO:0031554	GO:0031554	regulation of DNA-templated transcription, termination	1/424	5/23210	0.0880705	0.28789	0.236026	Per2	1
GO:0032304	GO:0032304	negative regulation of icosanoid secretion	1/424	5/23210	0.0880705	0.28789	0.236026	Cyp4f18	1
GO:0032632	GO:0032632	interleukin-3 production	1/424	5/23210	0.0880705	0.28789	0.236026	Syk	1
GO:0032847	GO:0032847	regulation of cellular pH reduction	1/424	5/23210	0.0880705	0.28789	0.236026	Bcl2	1
GO:0033227	GO:0033227	dsRNA transport	1/424	5/23210	0.0880705	0.28789	0.236026	Rftn2	1
GO:0035546	GO:0035546	interferon-beta secretion	1/424	5/23210	0.0880705	0.28789	0.236026	Ptpn22	1
GO:0035547	GO:0035547	regulation of interferon-beta secretion	1/424	5/23210	0.0880705	0.28789	0.236026	Ptpn22	1
GO:0035549	GO:0035549	positive regulation of interferon-beta secretion	1/424	5/23210	0.0880705	0.28789	0.236026	Ptpn22	1
GO:0035898	GO:0035898	parathyroid hormone secretion	1/424	5/23210	0.0880705	0.28789	0.236026	Fgfr1	1
GO:0036072	GO:0036072	direct ossification	1/424	5/23210	0.0880705	0.28789	0.236026	Col1a1	1
GO:0042078	GO:0042078	germ-line stem cell division	1/424	5/23210	0.0880705	0.28789	0.236026	Zbtb16	1
GO:0042091	GO:0042091	interleukin-10 biosynthetic process	1/424	5/23210	0.0880705	0.28789	0.236026	Syk	1
GO:0045040	GO:0045040	protein import into mitochondrial outer membrane	1/424	5/23210	0.0880705	0.28789	0.236026	Hsp90aa1	1
GO:0045074	GO:0045074	regulation of interleukin-10 biosynthetic process	1/424	5/23210	0.0880705	0.28789	0.236026	Syk	1
GO:0045085	GO:0045085	negative regulation of interleukin-2 biosynthetic process	1/424	5/23210	0.0880705	0.28789	0.236026	Zfp36	1
GO:0045341	GO:0045341	MHC class I biosynthetic process	1/424	5/23210	0.0880705	0.28789	0.236026	Hsph1	1
GO:0045343	GO:0045343	regulation of MHC class I biosynthetic process	1/424	5/23210	0.0880705	0.28789	0.236026	Hsph1	1
GO:0045345	GO:0045345	positive regulation of MHC class I biosynthetic process	1/424	5/23210	0.0880705	0.28789	0.236026	Hsph1	1
GO:0045349	GO:0045349	interferon-alpha biosynthetic process	1/424	5/23210	0.0880705	0.28789	0.236026	Tlr7	1
GO:0045354	GO:0045354	regulation of interferon-alpha biosynthetic process	1/424	5/23210	0.0880705	0.28789	0.236026	Tlr7	1
GO:0045636	GO:0045636	positive regulation of melanocyte differentiation	1/424	5/23210	0.0880705	0.28789	0.236026	Bcl2	1
GO:0046504	GO:0046504	glycerol ether biosynthetic process	1/424	5/23210	0.0880705	0.28789	0.236026	Far1	1
GO:0048133	GO:0048133	male germ-line stem cell asymmetric division	1/424	5/23210	0.0880705	0.28789	0.236026	Zbtb16	1
GO:0050812	GO:0050812	regulation of acyl-CoA biosynthetic process	1/424	5/23210	0.0880705	0.28789	0.236026	Pdk4	1
GO:0051140	GO:0051140	regulation of NK T cell proliferation	1/424	5/23210	0.0880705	0.28789	0.236026	Rasal3	1
GO:0060023	GO:0060023	soft palate development	1/424	5/23210	0.0880705	0.28789	0.236026	Col11a2	1
GO:0060057	GO:0060057	apoptotic process involved in mammary gland involution	1/424	5/23210	0.0880705	0.28789	0.236026	Vdr	1
GO:0060058	GO:0060058	positive regulation of apoptotic process involved in mammary gland involution	1/424	5/23210	0.0880705	0.28789	0.236026	Vdr	1
GO:0060137	GO:0060137	maternal process involved in parturition	1/424	5/23210	0.0880705	0.28789	0.236026	Arntl	1
GO:0060665	GO:0060665	regulation of branching involved in salivary gland morphogenesis by mesenchymal-epithelial signaling	1/424	5/23210	0.0880705	0.28789	0.236026	Fgfr1	1
GO:0061026	GO:0061026	cardiac muscle tissue regeneration	1/424	5/23210	0.0880705	0.28789	0.236026	Cdkn1b	1
GO:0061205	GO:0061205	paramesonephric duct development	1/424	5/23210	0.0880705	0.28789	0.236026	Lhx1	1
GO:0065001	GO:0065001	specification of axis polarity	1/424	5/23210	0.0880705	0.28789	0.236026	Ahi1	1
GO:0070120	GO:0070120	ciliary neurotrophic factor-mediated signaling pathway	1/424	5/23210	0.0880705	0.28789	0.236026	Lifr	1
GO:0070424	GO:0070424	regulation of nucleotide-binding oligomerization domain containing signaling pathway	1/424	5/23210	0.0880705	0.28789	0.236026	Ptpn22	1
GO:0070427	GO:0070427	nucleotide-binding oligomerization domain containing 1 signaling pathway	1/424	5/23210	0.0880705	0.28789	0.236026	Nfkbia	1
GO:0070432	GO:0070432	regulation of nucleotide-binding oligomerization domain containing 2 signaling pathway	1/424	5/23210	0.0880705	0.28789	0.236026	Ptpn22	1
GO:0070640	GO:0070640	vitamin D3 metabolic process	1/424	5/23210	0.0880705	0.28789	0.236026	Fgfr1	1
GO:0071593	GO:0071593	lymphocyte aggregation	1/424	5/23210	0.0880705	0.28789	0.236026	Adam8	1
GO:0071651	GO:0071651	positive regulation of chemokine (C-C motif) ligand 5 production	1/424	5/23210	0.0880705	0.28789	0.236026	Trpv4	1
GO:0072385	GO:0072385	minus-end-directed organelle transport along microtubule	1/424	5/23210	0.0880705	0.28789	0.236026	Bicd2	1
GO:0072592	GO:0072592	oxygen metabolic process	1/424	5/23210	0.0880705	0.28789	0.236026	Fmo2	1
GO:0090272	GO:0090272	negative regulation of fibroblast growth factor production	1/424	5/23210	0.0880705	0.28789	0.236026	Fgfr1	1
GO:0090289	GO:0090289	regulation of osteoclast proliferation	1/424	5/23210	0.0880705	0.28789	0.236026	Grem1	1
GO:0097466	GO:0097466	ubiquitin-dependent glycoprotein ERAD pathway	1/424	5/23210	0.0880705	0.28789	0.236026	Edem1	1
GO:0097638	GO:0097638	L-arginine import across plasma membrane	1/424	5/23210	0.0880705	0.28789	0.236026	Slc7a2	1
GO:0098728	GO:0098728	germline stem cell asymmetric division	1/424	5/23210	0.0880705	0.28789	0.236026	Zbtb16	1
GO:0106071	GO:0106071	positive regulation of adenylate cyclase-activating G protein-coupled receptor signaling pathway	1/424	5/23210	0.0880705	0.28789	0.236026	Mrap	1
GO:0110104	GO:0110104	mRNA alternative polyadenylation	1/424	5/23210	0.0880705	0.28789	0.236026	Ythdc1	1
GO:1901078	GO:1901078	negative regulation of relaxation of muscle	1/424	5/23210	0.0880705	0.28789	0.236026	Actn3	1
GO:1901164	GO:1901164	negative regulation of trophoblast cell migration	1/424	5/23210	0.0880705	0.28789	0.236026	Calr	1
GO:1901503	GO:1901503	ether biosynthetic process	1/424	5/23210	0.0880705	0.28789	0.236026	Far1	1
GO:1902474	GO:1902474	positive regulation of protein localization to synapse	1/424	5/23210	0.0880705	0.28789	0.236026	Mapt	1
GO:1902512	GO:1902512	positive regulation of apoptotic DNA fragmentation	1/424	5/23210	0.0880705	0.28789	0.236026	Hsf1	1
GO:1902949	GO:1902949	positive regulation of tau-protein kinase activity	1/424	5/23210	0.0880705	0.28789	0.236026	Hsp90aa1	1
GO:1903297	GO:1903297	regulation of hypoxia-induced intrinsic apoptotic signaling pathway	1/424	5/23210	0.0880705	0.28789	0.236026	Hyou1	1
GO:1903298	GO:1903298	negative regulation of hypoxia-induced intrinsic apoptotic signaling pathway	1/424	5/23210	0.0880705	0.28789	0.236026	Hyou1	1
GO:1903371	GO:1903371	regulation of endoplasmic reticulum tubular network organization	1/424	5/23210	0.0880705	0.28789	0.236026	Tmem33	1
GO:1903519	GO:1903519	regulation of mammary gland involution	1/424	5/23210	0.0880705	0.28789	0.236026	Vdr	1
GO:1903521	GO:1903521	positive regulation of mammary gland involution	1/424	5/23210	0.0880705	0.28789	0.236026	Vdr	1
GO:1903721	GO:1903721	positive regulation of I-kappaB phosphorylation	1/424	5/23210	0.0880705	0.28789	0.236026	Cx3cl1	1
GO:1903912	GO:1903912	negative regulation of endoplasmic reticulum stress-induced eIF2 alpha phosphorylation	1/424	5/23210	0.0880705	0.28789	0.236026	Dnajc3	1
GO:1904636	GO:1904636	response to ionomycin	1/424	5/23210	0.0880705	0.28789	0.236026	Foxp1	1
GO:1904637	GO:1904637	cellular response to ionomycin	1/424	5/23210	0.0880705	0.28789	0.236026	Foxp1	1
GO:1905077	GO:1905077	negative regulation of interleukin-17 secretion	1/424	5/23210	0.0880705	0.28789	0.236026	Otud5	1
GO:1905462	GO:1905462	regulation of DNA duplex unwinding	1/424	5/23210	0.0880705	0.28789	0.236026	Pot1a	1
GO:2000410	GO:2000410	regulation of thymocyte migration	1/424	5/23210	0.0880705	0.28789	0.236026	Adam8	1
GO:2000576	GO:2000576	positive regulation of microtubule motor activity	1/424	5/23210	0.0880705	0.28789	0.236026	Dynll1	1
GO:2000583	GO:2000583	regulation of platelet-derived growth factor receptor-alpha signaling pathway	1/424	5/23210	0.0880705	0.28789	0.236026	Cblb	1
GO:2001184	GO:2001184	positive regulation of interleukin-12 secretion	1/424	5/23210	0.0880705	0.28789	0.236026	Flt3	1
GO:2001206	GO:2001206	positive regulation of osteoclast development	1/424	5/23210	0.0880705	0.28789	0.236026	Slc9b2	1
GO:0042177	GO:0042177	negative regulation of protein catabolic process	5/424	129/23210	0.0880906	0.28789	0.236026	Usp19/Hsp90ab1/Banp/Timp4/Snx12	5
GO:0006885	GO:0006885	regulation of pH	4/424	92/23210	0.0881268	0.28789	0.236026	Pdk4/Atp6v0d2/Mafg/Bcl2	4
GO:0010662	GO:0010662	regulation of striated muscle cell apoptotic process	3/424	58/23210	0.0896406	0.292203	0.239562	Trip10/Hsf1/Bcl2	3
GO:0015909	GO:0015909	long-chain fatty acid transport	3/424	58/23210	0.0896406	0.292203	0.239562	Acsl1/Syk/Slc27a1	3
GO:0072678	GO:0072678	T cell migration	3/424	58/23210	0.0896406	0.292203	0.239562	Cd200r1/Adam8/S1pr1	3
GO:0001676	GO:0001676	long-chain fatty acid metabolic process	4/424	93/23210	0.0908328	0.295239	0.242051	Cyp4f18/Acsl1/Cyp2b10/Slc27a1	4
GO:0043506	GO:0043506	regulation of JUN kinase activity	4/424	93/23210	0.0908328	0.295239	0.242051	Syk/Il1rn/Ptpn22/Dnaja1	4
GO:0061640	GO:0061640	cytoskeleton-dependent cytokinesis	4/424	93/23210	0.0908328	0.295239	0.242051	Cep55/Chmp7/Snx18/Chmp1b	4
GO:2000060	GO:2000060	positive regulation of ubiquitin-dependent protein catabolic process	4/424	93/23210	0.0908328	0.295239	0.242051	Ubqln1/Dvl1/Herpud1/Hspa1b	4
GO:1902105	GO:1902105	regulation of leukocyte differentiation	9/424	294/23210	0.0917247	0.296362	0.242972	Ptpn6/Hsp90aa1/Syk/Adam8/Creb1/Il34/Slc9b2/Flt3/Zbtb16	9
GO:0001759	GO:0001759	organ induction	2/424	28/23210	0.0922154	0.296362	0.242972	Bmp2/Fgfr1	2
GO:0006929	GO:0006929	substrate-dependent cell migration	2/424	28/23210	0.0922154	0.296362	0.242972	Adam8/Fgfr1	2
GO:0010458	GO:0010458	exit from mitosis	2/424	28/23210	0.0922154	0.296362	0.242972	Cdkn1b/Chmp7	2
GO:0021697	GO:0021697	cerebellar cortex formation	2/424	28/23210	0.0922154	0.296362	0.242972	Lhx1/Whrn	2
GO:0032891	GO:0032891	negative regulation of organic acid transport	2/424	28/23210	0.0922154	0.296362	0.242972	Cyp4f18/Il1rn	2
GO:0035335	GO:0035335	peptidyl-tyrosine dephosphorylation	2/424	28/23210	0.0922154	0.296362	0.242972	Ptpn6/Dusp1	2
GO:0045724	GO:0045724	positive regulation of cilium assembly	2/424	28/23210	0.0922154	0.296362	0.242972	Dynll1/Ccp110	2
GO:0045980	GO:0045980	negative regulation of nucleotide metabolic process	2/424	28/23210	0.0922154	0.296362	0.242972	Actn3/Pid1	2
GO:0061050	GO:0061050	regulation of cell growth involved in cardiac muscle cell development	2/424	28/23210	0.0922154	0.296362	0.242972	Trip10/Foxp1	2
GO:0061217	GO:0061217	regulation of mesonephros development	2/424	28/23210	0.0922154	0.296362	0.242972	Lhx1/Grem1	2
GO:0072539	GO:0072539	T-helper 17 cell differentiation	2/424	28/23210	0.0922154	0.296362	0.242972	Otud5/Batf	2
GO:0090169	GO:0090169	regulation of spindle assembly	2/424	28/23210	0.0922154	0.296362	0.242972	Hspa1b/Chmp1b	2
GO:1904031	GO:1904031	positive regulation of cyclin-dependent protein kinase activity	2/424	28/23210	0.0922154	0.296362	0.242972	Cdkn1b/Hsp90ab1	2
GO:0001890	GO:0001890	placenta development	6/424	170/23210	0.0922902	0.296362	0.242972	Cdkn1b/Ptgis/Zfat/Hsf1/Hsp90ab1/Junb	6
GO:0007369	GO:0007369	gastrulation	6/424	170/23210	0.0922902	0.296362	0.242972	Lhx1/Prkar1a/Il1rn/Dvl1/Fgfr1/Ext1	6
GO:0060401	GO:0060401	cytosolic calcium ion transport	6/424	170/23210	0.0922902	0.296362	0.242972	Ptpn6/Letm1/Mcub/Cx3cl1/Ffar1/Bcl2	6
GO:0030218	GO:0030218	erythrocyte differentiation	5/424	131/23210	0.0925792	0.29708	0.243561	Pknox1/Hoxa5/L3mbtl3/Zfp36/Klf13	5
GO:0010810	GO:0010810	regulation of cell-substrate adhesion	7/424	211/23210	0.0932156	0.298099	0.244397	Col1a1/Calr/Men1/Postn/Dmp1/Bcl2/Grem1	7
GO:0006661	GO:0006661	phosphatidylinositol biosynthetic process	3/424	59/23210	0.093226	0.298099	0.244397	Piga/Slc27a1/Pigu	3
GO:0010659	GO:0010659	cardiac muscle cell apoptotic process	3/424	59/23210	0.093226	0.298099	0.244397	Trip10/Hsf1/Bcl2	3
GO:0031124	GO:0031124	mRNA 3'-end processing	3/424	59/23210	0.093226	0.298099	0.244397	Hsf1/Fip1l1/Ythdc1	3
GO:0070972	GO:0070972	protein localization to endoplasmic reticulum	3/424	59/23210	0.093226	0.298099	0.244397	Hspa5/Srpr/Spcs2	3
GO:0070555	GO:0070555	response to interleukin-1	4/424	94/23210	0.0935781	0.299014	0.245147	Il1r1/Il1r2/Il1rn/Cx3cl1	4
GO:0043271	GO:0043271	negative regulation of ion transport	6/424	171/23210	0.0942625	0.300989	0.246766	Cyp4f18/Ubqln1/Il1rn/Hecw2/Bcl2/Ywhaq	6
GO:0065004	GO:0065004	protein-DNA complex assembly	6/424	172/23210	0.0962574	0.302644	0.248123	Creb1/H1f4/H4c3/H3c3/H2bc3/H2bc14	6
GO:0045582	GO:0045582	positive regulation of T cell differentiation	4/424	95/23210	0.0963623	0.302644	0.248123	Hsp90aa1/Syk/Adam8/Zbtb16	4
GO:0060324	GO:0060324	face development	3/424	60/23210	0.0968697	0.302644	0.248123	Col1a1/Crispld2/Plekha1	3
GO:1901342	GO:1901342	regulation of vasculature development	10/424	341/23210	0.0970829	0.302644	0.248123	Hspb1/Hdac5/Ptgis/Pdcd4/Glul/Spred1/Cx3cl1/Btg1/Hoxa5/Grem1	10
GO:0001837	GO:0001837	epithelial to mesenchymal transition	5/424	133/23210	0.0971832	0.302644	0.248123	Col1a1/Trip10/Pdcd4/Bmp2/Grem1	5
GO:0018210	GO:0018210	peptidyl-threonine modification	5/424	133/23210	0.0971832	0.302644	0.248123	Galnt3/Spred1/Bcl2/Trim6/Csnk1g3	5
GO:0002230	GO:0002230	positive regulation of defense response to virus by host	2/424	29/23210	0.0978939	0.302644	0.248123	Ptpn22/Trim6	2
GO:0006270	GO:0006270	DNA replication initiation	2/424	29/23210	0.0978939	0.302644	0.248123	Wrnip1/Orc4	2
GO:0006536	GO:0006536	glutamate metabolic process	2/424	29/23210	0.0978939	0.302644	0.248123	Glul/Oat	2
GO:0006734	GO:0006734	NADH metabolic process	2/424	29/23210	0.0978939	0.302644	0.248123	Actn3/Cbr2	2
GO:0033119	GO:0033119	negative regulation of RNA splicing	2/424	29/23210	0.0978939	0.302644	0.248123	Srsf7/Rbm10	2
GO:0034390	GO:0034390	smooth muscle cell apoptotic process	2/424	29/23210	0.0978939	0.302644	0.248123	Pdcd4/Rbm10	2
GO:0034391	GO:0034391	regulation of smooth muscle cell apoptotic process	2/424	29/23210	0.0978939	0.302644	0.248123	Pdcd4/Rbm10	2
GO:0043090	GO:0043090	amino acid import	2/424	29/23210	0.0978939	0.302644	0.248123	Slc7a2/Per2	2
GO:0060117	GO:0060117	auditory receptor cell development	2/424	29/23210	0.0978939	0.302644	0.248123	Fgfr1/Whrn	2
GO:0006914	GO:0006914	autophagy	11/424	386/23210	0.0984439	0.302644	0.248123	Stk11/Ubqln1/Mapt/Capn10/Pip4k2a/Ptpn22/Kat8/Atg16l2/Bcl2/Hdac10/Trim12a	11
GO:0061919	GO:0061919	process utilizing autophagic mechanism	11/424	386/23210	0.0984439	0.302644	0.248123	Stk11/Ubqln1/Mapt/Capn10/Pip4k2a/Ptpn22/Kat8/Atg16l2/Bcl2/Hdac10/Trim12a	11
GO:0045055	GO:0045055	regulated exocytosis	8/424	256/23210	0.098735	0.302644	0.248123	Gab2/Stx1a/Adora2b/Syk/P2ry1/Dvl1/Unc13a/Kcnh1	8
GO:0007200	GO:0007200	phospholipase C-activating G protein-coupled receptor signaling pathway	4/424	96/23210	0.0991852	0.302644	0.248123	Gpr65/P2ry1/S1pr1/Gpr174	4
GO:0030004	GO:0030004	cellular monovalent inorganic cation homeostasis	4/424	96/23210	0.0991852	0.302644	0.248123	Atp6v0d2/Atp1a1/Mafg/Bcl2	4
GO:0006575	GO:0006575	cellular modified amino acid metabolic process	6/424	174/23210	0.100314	0.302644	0.248123	Plod1/P4ha1/Pcyox1l/Carnmt1/Slc27a1/Icmt	6
GO:0140014	GO:0140014	mitotic nuclear division	8/424	257/23210	0.100385	0.302644	0.248123	Cdkn1b/Dync1li1/Chmp7/Hecw2/Spice1/Chtf8/Hspa1b/Chmp1b	8
GO:0010812	GO:0010812	negative regulation of cell-substrate adhesion	3/424	61/23210	0.100571	0.302644	0.248123	Col1a1/Men1/Postn	3
GO:0048286	GO:0048286	lung alveolus development	3/424	61/23210	0.100571	0.302644	0.248123	Creb1/Hoxa5/Ptges3	3
GO:0097006	GO:0097006	regulation of plasma lipoprotein particle levels	3/424	61/23210	0.100571	0.302644	0.248123	Dgat1/Msr1/Soat1	3
GO:0051604	GO:0051604	protein maturation	9/424	300/23210	0.100648	0.302644	0.248123	Dnajb11/Naa35/Sec11a/Il1r2/Birc3/Spcs2/Fcmr/Snx12/Serpinh1	9
GO:0006261	GO:0006261	DNA-dependent DNA replication	5/424	135/23210	0.101901	0.302644	0.248123	Wrnip1/Orc4/Mgme1/Fgfr1/Chtf8	5
GO:0072676	GO:0072676	lymphocyte migration	4/424	97/23210	0.102046	0.302644	0.248123	Cd200r1/Adam8/Cx3cl1/S1pr1	4
GO:0008202	GO:0008202	steroid metabolic process	9/424	301/23210	0.102182	0.302644	0.248123	Adora2b/Vdr/Soat1/Bmp2/Cyp2b10/Fgfr1/Atp1a1/Scd1/Plekha1	9
GO:0048762	GO:0048762	mesenchymal cell differentiation	7/424	216/23210	0.10221	0.302644	0.248123	Col1a1/Trip10/Pdcd4/Bmp2/Fgfr1/Bcl2/Grem1	7
GO:0017156	GO:0017156	calcium ion regulated exocytosis	6/424	175/23210	0.102376	0.302644	0.248123	Stx1a/Adora2b/P2ry1/Dvl1/Unc13a/Kcnh1	6
GO:0045807	GO:0045807	positive regulation of endocytosis	6/424	175/23210	0.102376	0.302644	0.248123	Calr/Ahi1/Syk/Cd14/Pick1/Grem1	6
GO:0003309	GO:0003309	type B pancreatic cell differentiation	2/424	30/23210	0.103668	0.302644	0.248123	Men1/Arntl	2
GO:0010043	GO:0010043	response to zinc ion	2/424	30/23210	0.103668	0.302644	0.248123	Creb1/D2hgdh	2
GO:0010922	GO:0010922	positive regulation of phosphatase activity	2/424	30/23210	0.103668	0.302644	0.248123	Hsp90ab1/Bmp2	2
GO:0032673	GO:0032673	regulation of interleukin-4 production	2/424	30/23210	0.103668	0.302644	0.248123	Icosl/Syk	2
GO:0042481	GO:0042481	regulation of odontogenesis	2/424	30/23210	0.103668	0.302644	0.248123	Bmp2/Dmp1	2
GO:0042533	GO:0042533	tumor necrosis factor biosynthetic process	2/424	30/23210	0.103668	0.302644	0.248123	Hspb1/Syk	2
GO:0042534	GO:0042534	regulation of tumor necrosis factor biosynthetic process	2/424	30/23210	0.103668	0.302644	0.248123	Hspb1/Syk	2
GO:0060317	GO:0060317	cardiac epithelial to mesenchymal transition	2/424	30/23210	0.103668	0.302644	0.248123	Pdcd4/Bmp2	2
GO:0061037	GO:0061037	negative regulation of cartilage development	2/424	30/23210	0.103668	0.302644	0.248123	Ctsk/Grem1	2
GO:1900117	GO:1900117	regulation of execution phase of apoptosis	2/424	30/23210	0.103668	0.302644	0.248123	Ptgis/Hsf1	2
GO:2000778	GO:2000778	positive regulation of interleukin-6 secretion	2/424	30/23210	0.103668	0.302644	0.248123	Trpv4/Hspd1	2
GO:0002699	GO:0002699	positive regulation of immune effector process	8/424	259/23210	0.103731	0.302644	0.248123	Gab2/Adora2b/Syk/Hspd1/Il1r1/Ptpn22/Foxp1/Trim6	8
GO:0035270	GO:0035270	endocrine system development	5/424	136/23210	0.104302	0.302644	0.248123	Men1/Creb1/Bmp2/Hoxa5/Arntl	5
GO:0042471	GO:0042471	ear morphogenesis	5/424	136/23210	0.104302	0.302644	0.248123	Col2a1/Dvl1/Fgfr1/Whrn/Tmie	5
GO:0050671	GO:0050671	positive regulation of lymphocyte proliferation	5/424	136/23210	0.104302	0.302644	0.248123	Icosl/Syk/Ptpn22/Rasal3/Bcl2	5
GO:0010171	GO:0010171	body morphogenesis	3/424	62/23210	0.104327	0.302644	0.248123	Col1a1/Crispld2/Plekha1	3
GO:0010658	GO:0010658	striated muscle cell apoptotic process	3/424	62/23210	0.104327	0.302644	0.248123	Trip10/Hsf1/Bcl2	3
GO:0021695	GO:0021695	cerebellar cortex development	3/424	62/23210	0.104327	0.302644	0.248123	Lhx1/Hspa5/Whrn	3
GO:0060038	GO:0060038	cardiac muscle cell proliferation	3/424	62/23210	0.104327	0.302644	0.248123	Prkar1a/Foxp1/Fgfr1	3
GO:1905268	GO:1905268	negative regulation of chromatin organization	3/424	62/23210	0.104327	0.302644	0.248123	Mllt6/Apobec1/H1f4	3
GO:0009612	GO:0009612	response to mechanical stimulus	6/424	176/23210	0.10446	0.302644	0.248123	Col1a1/Nfkbia/P2ry1/Atp1a1/Whrn/Junb	6
GO:0048489	GO:0048489	synaptic vesicle transport	6/424	176/23210	0.10446	0.302644	0.248123	Stx1a/Adora2b/P2ry1/Dvl1/Unc13a/Kcnh1	6
GO:0097480	GO:0097480	establishment of synaptic vesicle localization	6/424	176/23210	0.10446	0.302644	0.248123	Stx1a/Adora2b/P2ry1/Dvl1/Unc13a/Kcnh1	6
GO:0001705	GO:0001705	ectoderm formation	1/424	6/23210	0.104733	0.302644	0.248123	Lhx1	1
GO:0002036	GO:0002036	regulation of L-glutamate import across plasma membrane	1/424	6/23210	0.104733	0.302644	0.248123	Per2	1
GO:0002051	GO:0002051	osteoblast fate commitment	1/424	6/23210	0.104733	0.302644	0.248123	Men1	1
GO:0002326	GO:0002326	B cell lineage commitment	1/424	6/23210	0.104733	0.302644	0.248123	Bcl2	1
GO:0003308	GO:0003308	negative regulation of Wnt signaling pathway involved in heart development	1/424	6/23210	0.104733	0.302644	0.248123	Bmp2	1
GO:0010571	GO:0010571	positive regulation of nuclear cell cycle DNA replication	1/424	6/23210	0.104733	0.302644	0.248123	Fgfr1	1
GO:0010754	GO:0010754	negative regulation of cGMP-mediated signaling	1/424	6/23210	0.104733	0.302644	0.248123	Pdzd3	1
GO:0014004	GO:0014004	microglia differentiation	1/424	6/23210	0.104733	0.302644	0.248123	Tspan2	1
GO:0014854	GO:0014854	response to inactivity	1/424	6/23210	0.104733	0.302644	0.248123	Actn3	1
GO:0014870	GO:0014870	response to muscle inactivity	1/424	6/23210	0.104733	0.302644	0.248123	Actn3	1
GO:0014877	GO:0014877	response to muscle inactivity involved in regulation of muscle adaptation	1/424	6/23210	0.104733	0.302644	0.248123	Actn3	1
GO:0014894	GO:0014894	response to denervation involved in regulation of muscle adaptation	1/424	6/23210	0.104733	0.302644	0.248123	Actn3	1
GO:0019919	GO:0019919	peptidyl-arginine methylation, to asymmetrical-dimethyl arginine	1/424	6/23210	0.104733	0.302644	0.248123	Prmt2	1
GO:0021825	GO:0021825	substrate-dependent cerebral cortex tangential migration	1/424	6/23210	0.104733	0.302644	0.248123	Fgfr1	1
GO:0021869	GO:0021869	forebrain ventricular zone progenitor cell division	1/424	6/23210	0.104733	0.302644	0.248123	Fgfr1	1
GO:0021937	GO:0021937	cerebellar Purkinje cell-granule cell precursor cell signaling involved in regulation of granule cell precursor cell proliferation	1/424	6/23210	0.104733	0.302644	0.248123	Lhx1	1
GO:0030174	GO:0030174	regulation of DNA-dependent DNA replication initiation	1/424	6/23210	0.104733	0.302644	0.248123	Wrnip1	1
GO:0031086	GO:0031086	nuclear-transcribed mRNA catabolic process, deadenylation-independent decay	1/424	6/23210	0.104733	0.302644	0.248123	Zfp36	1
GO:0031204	GO:0031204	posttranslational protein targeting to membrane, translocation	1/424	6/23210	0.104733	0.302644	0.248123	Hspa5	1
GO:0031584	GO:0031584	activation of phospholipase D activity	1/424	6/23210	0.104733	0.302644	0.248123	Arf4	1
GO:0032056	GO:0032056	positive regulation of translation in response to stress	1/424	6/23210	0.104733	0.302644	0.248123	Dnajc3	1
GO:0032466	GO:0032466	negative regulation of cytokinesis	1/424	6/23210	0.104733	0.302644	0.248123	Zfyve19	1
GO:0032914	GO:0032914	positive regulation of transforming growth factor beta1 production	1/424	6/23210	0.104733	0.302644	0.248123	Cx3cl1	1
GO:0032962	GO:0032962	positive regulation of inositol trisphosphate biosynthetic process	1/424	6/23210	0.104733	0.302644	0.248123	P2ry1	1
GO:0033152	GO:0033152	immunoglobulin V(D)J recombination	1/424	6/23210	0.104733	0.302644	0.248123	Foxp1	1
GO:0034165	GO:0034165	positive regulation of toll-like receptor 9 signaling pathway	1/424	6/23210	0.104733	0.302644	0.248123	Ptpn22	1
GO:0034316	GO:0034316	negative regulation of Arp2/3 complex-mediated actin nucleation	1/424	6/23210	0.104733	0.302644	0.248123	Pick1	1
GO:0035790	GO:0035790	platelet-derived growth factor receptor-alpha signaling pathway	1/424	6/23210	0.104733	0.302644	0.248123	Cblb	1
GO:0035926	GO:0035926	chemokine (C-C motif) ligand 2 secretion	1/424	6/23210	0.104733	0.302644	0.248123	Postn	1
GO:0036481	GO:0036481	intrinsic apoptotic signaling pathway in response to hydrogen peroxide	1/424	6/23210	0.104733	0.302644	0.248123	Hsph1	1
GO:0038033	GO:0038033	positive regulation of endothelial cell chemotaxis by VEGF-activated vascular endothelial growth factor receptor signaling pathway	1/424	6/23210	0.104733	0.302644	0.248123	Hspb1	1
GO:0042373	GO:0042373	vitamin K metabolic process	1/424	6/23210	0.104733	0.302644	0.248123	Cyp4f18	1
GO:0043504	GO:0043504	mitochondrial DNA repair	1/424	6/23210	0.104733	0.302644	0.248123	Mgme1	1
GO:0045588	GO:0045588	positive regulation of gamma-delta T cell differentiation	1/424	6/23210	0.104733	0.302644	0.248123	Syk	1
GO:0046645	GO:0046645	positive regulation of gamma-delta T cell activation	1/424	6/23210	0.104733	0.302644	0.248123	Syk	1
GO:0046668	GO:0046668	regulation of retinal cell programmed cell death	1/424	6/23210	0.104733	0.302644	0.248123	Bcl2	1
GO:0046949	GO:0046949	fatty-acyl-CoA biosynthetic process	1/424	6/23210	0.104733	0.302644	0.248123	Acsl1	1
GO:0048633	GO:0048633	positive regulation of skeletal muscle tissue growth	1/424	6/23210	0.104733	0.302644	0.248123	Actn3	1
GO:0050705	GO:0050705	regulation of interleukin-1 alpha secretion	1/424	6/23210	0.104733	0.302644	0.248123	Il1r2	1
GO:0051096	GO:0051096	positive regulation of helicase activity	1/424	6/23210	0.104733	0.302644	0.248123	Pot1a	1
GO:0051138	GO:0051138	positive regulation of NK T cell differentiation	1/424	6/23210	0.104733	0.302644	0.248123	Zbtb16	1
GO:0051454	GO:0051454	intracellular pH elevation	1/424	6/23210	0.104733	0.302644	0.248123	Bcl2	1
GO:0051562	GO:0051562	negative regulation of mitochondrial calcium ion concentration	1/424	6/23210	0.104733	0.302644	0.248123	Letm1	1
GO:0060022	GO:0060022	hard palate development	1/424	6/23210	0.104733	0.302644	0.248123	Fzd1	1
GO:0060295	GO:0060295	regulation of cilium movement involved in cell motility	1/424	6/23210	0.104733	0.302644	0.248123	Bbs2	1
GO:0060296	GO:0060296	regulation of cilium beat frequency involved in ciliary motility	1/424	6/23210	0.104733	0.302644	0.248123	Bbs2	1
GO:0060304	GO:0060304	regulation of phosphatidylinositol dephosphorylation	1/424	6/23210	0.104733	0.302644	0.248123	Mtmr4	1
GO:0060745	GO:0060745	mammary gland branching involved in pregnancy	1/424	6/23210	0.104733	0.302644	0.248123	Vdr	1
GO:0061408	GO:0061408	positive regulation of transcription from RNA polymerase II promoter in response to heat stress	1/424	6/23210	0.104733	0.302644	0.248123	Hsf1	1
GO:0070127	GO:0070127	tRNA aminoacylation for mitochondrial protein translation	1/424	6/23210	0.104733	0.302644	0.248123	Ears2	1
GO:0070173	GO:0070173	regulation of enamel mineralization	1/424	6/23210	0.104733	0.302644	0.248123	Dmp1	1
GO:0070245	GO:0070245	positive regulation of thymocyte apoptotic process	1/424	6/23210	0.104733	0.302644	0.248123	Adam8	1
GO:0070339	GO:0070339	response to bacterial lipopeptide	1/424	6/23210	0.104733	0.302644	0.248123	Cd14	1
GO:0071220	GO:0071220	cellular response to bacterial lipoprotein	1/424	6/23210	0.104733	0.302644	0.248123	Cd14	1
GO:0071221	GO:0071221	cellular response to bacterial lipopeptide	1/424	6/23210	0.104733	0.302644	0.248123	Cd14	1
GO:0071500	GO:0071500	cellular response to nitrosative stress	1/424	6/23210	0.104733	0.302644	0.248123	Dnaja1	1
GO:0071640	GO:0071640	regulation of macrophage inflammatory protein 1 alpha production	1/424	6/23210	0.104733	0.302644	0.248123	Trpv4	1
GO:0071839	GO:0071839	apoptotic process in bone marrow	1/424	6/23210	0.104733	0.302644	0.248123	Hspd1	1
GO:0071865	GO:0071865	regulation of apoptotic process in bone marrow	1/424	6/23210	0.104733	0.302644	0.248123	Hspd1	1
GO:0071866	GO:0071866	negative regulation of apoptotic process in bone marrow	1/424	6/23210	0.104733	0.302644	0.248123	Hspd1	1
GO:0072049	GO:0072049	comma-shaped body morphogenesis	1/424	6/23210	0.104733	0.302644	0.248123	Lhx1	1
GO:0072531	GO:0072531	pyrimidine-containing compound transmembrane transport	1/424	6/23210	0.104733	0.302644	0.248123	Slc25a36	1
GO:0090080	GO:0090080	positive regulation of MAPKKK cascade by fibroblast growth factor receptor signaling pathway	1/424	6/23210	0.104733	0.302644	0.248123	Fgfr1	1
GO:0090166	GO:0090166	Golgi disassembly	1/424	6/23210	0.104733	0.302644	0.248123	Stx5a	1
GO:0090258	GO:0090258	negative regulation of mitochondrial fission	1/424	6/23210	0.104733	0.302644	0.248123	Mapt	1
GO:0090261	GO:0090261	positive regulation of inclusion body assembly	1/424	6/23210	0.104733	0.302644	0.248123	Hsf1	1
GO:0097064	GO:0097064	ncRNA export from nucleus	1/424	6/23210	0.104733	0.302644	0.248123	Phax	1
GO:0097475	GO:0097475	motor neuron migration	1/424	6/23210	0.104733	0.302644	0.248123	Lhx1	1
GO:1901228	GO:1901228	positive regulation of transcription from RNA polymerase II promoter involved in heart development	1/424	6/23210	0.104733	0.302644	0.248123	Grem1	1
GO:1901621	GO:1901621	negative regulation of smoothened signaling pathway involved in dorsal/ventral neural tube patterning	1/424	6/23210	0.104733	0.302644	0.248123	Traf3ip1	1
GO:1902019	GO:1902019	regulation of cilium-dependent cell motility	1/424	6/23210	0.104733	0.302644	0.248123	Bbs2	1
GO:1902075	GO:1902075	cellular response to salt	1/424	6/23210	0.104733	0.302644	0.248123	Hsf1	1
GO:1903116	GO:1903116	positive regulation of actin filament-based movement	1/424	6/23210	0.104733	0.302644	0.248123	Acta2	1
GO:1903400	GO:1903400	L-arginine transmembrane transport	1/424	6/23210	0.104733	0.302644	0.248123	Slc7a2	1
GO:1903626	GO:1903626	positive regulation of DNA catabolic process	1/424	6/23210	0.104733	0.302644	0.248123	Hsf1	1
GO:1903719	GO:1903719	regulation of I-kappaB phosphorylation	1/424	6/23210	0.104733	0.302644	0.248123	Cx3cl1	1
GO:1903826	GO:1903826	arginine transmembrane transport	1/424	6/23210	0.104733	0.302644	0.248123	Slc7a2	1
GO:1903935	GO:1903935	response to sodium arsenite	1/424	6/23210	0.104733	0.302644	0.248123	Hsf1	1
GO:1904428	GO:1904428	negative regulation of tubulin deacetylation	1/424	6/23210	0.104733	0.302644	0.248123	Mapt	1
GO:1904528	GO:1904528	positive regulation of microtubule binding	1/424	6/23210	0.104733	0.302644	0.248123	Hsf1	1
GO:1904587	GO:1904587	response to glycoprotein	1/424	6/23210	0.104733	0.302644	0.248123	Edem1	1
GO:1905206	GO:1905206	positive regulation of hydrogen peroxide-induced cell death	1/424	6/23210	0.104733	0.302644	0.248123	Foxp1	1
GO:1990822	GO:1990822	basic amino acid transmembrane transport	1/424	6/23210	0.104733	0.302644	0.248123	Slc7a2	1
GO:2000064	GO:2000064	regulation of cortisol biosynthetic process	1/424	6/23210	0.104733	0.302644	0.248123	Bmp2	1
GO:2000074	GO:2000074	regulation of type B pancreatic cell development	1/424	6/23210	0.104733	0.302644	0.248123	Arntl	1
GO:2000298	GO:2000298	regulation of Rho-dependent protein serine/threonine kinase activity	1/424	6/23210	0.104733	0.302644	0.248123	Chordc1	1
GO:2000323	GO:2000323	negative regulation of glucocorticoid receptor signaling pathway	1/424	6/23210	0.104733	0.302644	0.248123	Arntl	1
GO:2000405	GO:2000405	negative regulation of T cell migration	1/424	6/23210	0.104733	0.302644	0.248123	Cd200r1	1
GO:2000416	GO:2000416	regulation of eosinophil migration	1/424	6/23210	0.104733	0.302644	0.248123	Adam8	1
GO:2000483	GO:2000483	negative regulation of interleukin-8 secretion	1/424	6/23210	0.104733	0.302644	0.248123	Ptpn22	1
GO:2000554	GO:2000554	regulation of T-helper 1 cell cytokine production	1/424	6/23210	0.104733	0.302644	0.248123	Il1r1	1
GO:2000556	GO:2000556	positive regulation of T-helper 1 cell cytokine production	1/424	6/23210	0.104733	0.302644	0.248123	Il1r1	1
GO:2000675	GO:2000675	negative regulation of type B pancreatic cell apoptotic process	1/424	6/23210	0.104733	0.302644	0.248123	Wfs1	1
GO:2000676	GO:2000676	positive regulation of type B pancreatic cell apoptotic process	1/424	6/23210	0.104733	0.302644	0.248123	Capn10	1
GO:0032760	GO:0032760	positive regulation of tumor necrosis factor production	4/424	98/23210	0.104945	0.302869	0.248307	Hspb1/Syk/Hspd1/Cd14	4
GO:0042102	GO:0042102	positive regulation of T cell proliferation	4/424	98/23210	0.104945	0.302869	0.248307	Icosl/Syk/Ptpn22/Rasal3	4
GO:0030258	GO:0030258	lipid modification	7/424	218/23210	0.105936	0.30534	0.250332	Mtmr4/Pdk4/Pex13/Dgat1/Soat1/Ip6k2/Scd1	7
GO:0070374	GO:0070374	positive regulation of ERK1 and ERK2 cascade	7/424	218/23210	0.105936	0.30534	0.250332	Trpv4/Bmp2/P2ry1/Ptpn22/Cx3cl1/Acta2/Flt3	7
GO:0034728	GO:0034728	nucleosome organization	5/424	137/23210	0.106731	0.307437	0.252052	H1f4/H4c3/H3c3/H2bc3/H2bc14	5
GO:0006644	GO:0006644	phospholipid metabolic process	10/424	348/23210	0.107105	0.308217	0.252691	Mtmr4/Isyna1/Nus1/Pip4k2a/Smpdl3b/Far1/Piga/Slc27a1/Ip6k2/Pigu	10
GO:0051048	GO:0051048	negative regulation of secretion	8/424	261/23210	0.107138	0.308217	0.252691	Cyp4f18/Cd200r1/Il1r2/Il1rn/P2ry1/Ptpn22/Otud5/Cx3cl1	8
GO:0006892	GO:0006892	post-Golgi vesicle-mediated transport	4/424	99/23210	0.107881	0.308938	0.253283	Golga7/Rabep1/Arf4/Bbs2	4
GO:0033865	GO:0033865	nucleoside bisphosphate metabolic process	4/424	99/23210	0.107881	0.308938	0.253283	Acsl1/Pdk4/Dgat1/Far1	4
GO:0033875	GO:0033875	ribonucleoside bisphosphate metabolic process	4/424	99/23210	0.107881	0.308938	0.253283	Acsl1/Pdk4/Dgat1/Far1	4
GO:0034032	GO:0034032	purine nucleoside bisphosphate metabolic process	4/424	99/23210	0.107881	0.308938	0.253283	Acsl1/Pdk4/Dgat1/Far1	4
GO:0045639	GO:0045639	positive regulation of myeloid cell differentiation	4/424	99/23210	0.107881	0.308938	0.253283	Creb1/Il34/Slc9b2/Hoxa5	4
GO:0045921	GO:0045921	positive regulation of exocytosis	4/424	99/23210	0.107881	0.308938	0.253283	Gab2/Stx1a/Adora2b/Syk	4
GO:0098876	GO:0098876	vesicle-mediated transport to the plasma membrane	4/424	99/23210	0.107881	0.308938	0.253283	Golga7/Rabep1/Arf4/Bbs2	4
GO:0010830	GO:0010830	regulation of myotube differentiation	3/424	63/23210	0.108139	0.308938	0.253283	Actn3/Hdac5/Bcl2	3
GO:0034121	GO:0034121	regulation of toll-like receptor signaling pathway	3/424	63/23210	0.108139	0.308938	0.253283	Ubqln1/Ptpn22/Smpdl3b	3
GO:0043462	GO:0043462	regulation of ATPase activity	3/424	63/23210	0.108139	0.308938	0.253283	Dnajb11/Dynll1/Ahsa1	3
GO:0046579	GO:0046579	positive regulation of Ras protein signal transduction	3/424	63/23210	0.108139	0.308938	0.253283	Gpr65/Rasgef1a/Gpr174	3
GO:0007050	GO:0007050	cell cycle arrest	5/424	138/23210	0.109188	0.309409	0.253669	Cdkn1b/Stk11/Calr/Hsp90ab1/Men1	5
GO:0009451	GO:0009451	RNA modification	5/424	138/23210	0.109188	0.309409	0.253669	Dnajb11/Mettl14/Apobec1/Hnrnpc/Rbm47	5
GO:0016571	GO:0016571	histone methylation	5/424	138/23210	0.109188	0.309409	0.253669	Prmt2/Men1/Eed/Mllt6/H1f4	5
GO:0032946	GO:0032946	positive regulation of mononuclear cell proliferation	5/424	138/23210	0.109188	0.309409	0.253669	Icosl/Syk/Ptpn22/Rasal3/Bcl2	5
GO:0042391	GO:0042391	regulation of membrane potential	12/424	439/23210	0.109272	0.309409	0.253669	Stx1a/Mapt/Il1rn/Dvl1/Foxp1/Cx3cl1/Slc25a36/Atp1a1/Pid1/Kcnq3/Bcl2/Kcnh1	12
GO:0001893	GO:0001893	maternal placenta development	2/424	31/23210	0.109533	0.309409	0.253669	Ptgis/Junb	2
GO:0006506	GO:0006506	GPI anchor biosynthetic process	2/424	31/23210	0.109533	0.309409	0.253669	Piga/Pigu	2
GO:0006884	GO:0006884	cell volume homeostasis	2/424	31/23210	0.109533	0.309409	0.253669	Clns1a/Slc12a6	2
GO:0010758	GO:0010758	regulation of macrophage chemotaxis	2/424	31/23210	0.109533	0.309409	0.253669	Trpv4/Cx3cl1	2
GO:0019373	GO:0019373	epoxygenase P450 pathway	2/424	31/23210	0.109533	0.309409	0.253669	Cyp4f18/Cyp2b10	2
GO:0043457	GO:0043457	regulation of cellular respiration	2/424	31/23210	0.109533	0.309409	0.253669	Actn3/Trpv4	2
GO:0043537	GO:0043537	negative regulation of blood vessel endothelial cell migration	2/424	31/23210	0.109533	0.309409	0.253669	Hdac5/Spred1	2
GO:0045932	GO:0045932	negative regulation of muscle contraction	2/424	31/23210	0.109533	0.309409	0.253669	Adora2b/Atp2a1	2
GO:0048535	GO:0048535	lymph node development	2/424	31/23210	0.109533	0.309409	0.253669	Nfkb2/Flt3	2
GO:0055075	GO:0055075	potassium ion homeostasis	2/424	31/23210	0.109533	0.309409	0.253669	Slc12a6/Atp1a1	2
GO:0060632	GO:0060632	regulation of microtubule-based movement	2/424	31/23210	0.109533	0.309409	0.253669	Mapt/Bbs2	2
GO:0061036	GO:0061036	positive regulation of cartilage development	2/424	31/23210	0.109533	0.309409	0.253669	Bmp2/Zbtb16	2
GO:0061157	GO:0061157	mRNA destabilization	2/424	31/23210	0.109533	0.309409	0.253669	Mettl14/Zfp36	2
GO:0009314	GO:0009314	response to radiation	11/424	395/23210	0.110697	0.312166	0.255929	Stk11/Hsf1/Agap3/Men1/Creb1/Il1r1/Ints3/Apobec1/Junb/Per2/Bcl2	11
GO:0006839	GO:0006839	mitochondrial transport	6/424	179/23210	0.110844	0.312166	0.255929	Letm1/Hsp90aa1/Hspd1/Mcub/Slc25a36/Bcl2	6
GO:0002702	GO:0002702	positive regulation of production of molecular mediator of immune response	4/424	100/23210	0.110853	0.312166	0.255929	Il1r1/Ptpn22/Foxp1/Trim6	4
GO:0035710	GO:0035710	CD4-positive, alpha-beta T cell activation	4/424	100/23210	0.110853	0.312166	0.255929	Relb/Foxp1/Otud5/Batf	4
GO:0045778	GO:0045778	positive regulation of ossification	4/424	100/23210	0.110853	0.312166	0.255929	Actn3/Men1/Bmp2/Zbtb16	4
GO:0061138	GO:0061138	morphogenesis of a branching epithelium	7/424	221/23210	0.111659	0.313263	0.256829	Lhx1/Vdr/Bmp2/Fgfr1/Hoxa5/Bcl2/Grem1	7
GO:0045765	GO:0045765	regulation of angiogenesis	9/424	307/23210	0.111666	0.313263	0.256829	Hspb1/Hdac5/Ptgis/Glul/Spred1/Cx3cl1/Btg1/Hoxa5/Grem1	9
GO:0043484	GO:0043484	regulation of RNA splicing	5/424	139/23210	0.111671	0.313263	0.256829	Srsf7/BC005624/Tra2a/Rbm10/Ythdc1	5
GO:0000381	GO:0000381	regulation of alternative mRNA splicing, via spliceosome	3/424	64/23210	0.112003	0.313263	0.256829	Srsf7/Rbm10/Ythdc1	3
GO:0002763	GO:0002763	positive regulation of myeloid leukocyte differentiation	3/424	64/23210	0.112003	0.313263	0.256829	Creb1/Il34/Slc9b2	3
GO:0007566	GO:0007566	embryo implantation	3/424	64/23210	0.112003	0.313263	0.256829	Calr/Ptgis/Fkbp4	3
GO:0010676	GO:0010676	positive regulation of cellular carbohydrate metabolic process	3/424	64/23210	0.112003	0.313263	0.256829	Stk11/Actn3/P2ry1	3
GO:0048278	GO:0048278	vesicle docking	3/424	64/23210	0.112003	0.313263	0.256829	Stx1a/Stx5a/Unc13a	3
GO:0060042	GO:0060042	retina morphogenesis in camera-type eye	3/424	64/23210	0.112003	0.313263	0.256829	Lhx1/Ahi1/Zhx2	3
GO:0090398	GO:0090398	cellular senescence	3/424	64/23210	0.112003	0.313263	0.256829	Calr/Icmt/Arntl	3
GO:1902807	GO:1902807	negative regulation of cell cycle G1/S phase transition	3/424	64/23210	0.112003	0.313263	0.256829	Prmt2/Men1/Bcl2	3
GO:0051090	GO:0051090	regulation of DNA-binding transcription factor activity	11/424	396/23210	0.112111	0.313371	0.256917	Hdac5/Ptgis/Prmt2/Nfkbia/Syk/Men1/Adam8/Cx3cl1/Wfs1/Fzd1/Grem1	11
GO:0120031	GO:0120031	plasma membrane bounded cell projection assembly	13/424	488/23210	0.113775	0.314074	0.257493	Tchp/Dynll1/Ahi1/Hsp90aa1/Rhoq/Fam92a/Ttll3/Rabep2/Bbs2/Ccp110/Traf3ip1/S1pr1/Rab3ip	13
GO:0006022	GO:0006022	aminoglycan metabolic process	4/424	101/23210	0.113862	0.314074	0.257493	Chpf/Chil3/Ext1/Ovgp1	4
GO:0031532	GO:0031532	actin cytoskeleton reorganization	4/424	101/23210	0.113862	0.314074	0.257493	Trpv4/Gpr65/Capn10/S1pr1	4
GO:0050853	GO:0050853	B cell receptor signaling pathway	6/424	181/23210	0.115208	0.314074	0.257493	Ptpn6/Syk/Tec/Plekha1/Klhl6/Bcl2	6
GO:0001964	GO:0001964	startle response	2/424	32/23210	0.115482	0.314074	0.257493	Dvl1/Kcnh1	2
GO:0006505	GO:0006505	GPI anchor metabolic process	2/424	32/23210	0.115482	0.314074	0.257493	Piga/Pigu	2
GO:0007031	GO:0007031	peroxisome organization	2/424	32/23210	0.115482	0.314074	0.257493	Pex13/Pex10	2
GO:0032728	GO:0032728	positive regulation of interferon-beta production	2/424	32/23210	0.115482	0.314074	0.257493	Ptpn22/Tlr7	2
GO:0035025	GO:0035025	positive regulation of Rho protein signal transduction	2/424	32/23210	0.115482	0.314074	0.257493	Gpr65/Gpr174	2
GO:0045616	GO:0045616	regulation of keratinocyte differentiation	2/424	32/23210	0.115482	0.314074	0.257493	Vdr/Zfp36	2
GO:0045672	GO:0045672	positive regulation of osteoclast differentiation	2/424	32/23210	0.115482	0.314074	0.257493	Creb1/Slc9b2	2
GO:0050686	GO:0050686	negative regulation of mRNA processing	2/424	32/23210	0.115482	0.314074	0.257493	Srsf7/Rbm10	2
GO:0051642	GO:0051642	centrosome localization	2/424	32/23210	0.115482	0.314074	0.257493	Plxna2/Bicd2	2
GO:0060977	GO:0060977	coronary vasculature morphogenesis	2/424	32/23210	0.115482	0.314074	0.257493	Spred1/Fgfr1	2
GO:0071985	GO:0071985	multivesicular body sorting pathway	2/424	32/23210	0.115482	0.314074	0.257493	Vps37a/Chmp1b	2
GO:0072538	GO:0072538	T-helper 17 type immune response	2/424	32/23210	0.115482	0.314074	0.257493	Otud5/Batf	2
GO:2000191	GO:2000191	regulation of fatty acid transport	2/424	32/23210	0.115482	0.314074	0.257493	Cyp4f18/Syk	2
GO:0019318	GO:0019318	hexose metabolic process	7/424	223/23210	0.115564	0.314074	0.257493	Stk11/Actn3/Igfbp4/Pdk4/Cbr2/Serp1/Per2	7
GO:0090150	GO:0090150	establishment of protein localization to membrane	7/424	223/23210	0.115564	0.314074	0.257493	Golga7/Hsp90aa1/Hspa5/Vps37a/Bbs2/Srpr/Rab3ip	7
GO:0002381	GO:0002381	immunoglobulin production involved in immunoglobulin mediated immune response	3/424	65/23210	0.11592	0.314074	0.257493	Icosl/Hspd1/Batf	3
GO:0002886	GO:0002886	regulation of myeloid leukocyte mediated immunity	3/424	65/23210	0.11592	0.314074	0.257493	Gab2/Adora2b/Syk	3
GO:0003407	GO:0003407	neural retina development	3/424	65/23210	0.11592	0.314074	0.257493	Lhx1/Ahi1/Zhx2	3
GO:0045123	GO:0045123	cellular extravasation	3/424	65/23210	0.11592	0.314074	0.257493	Adam8/Il1r1/Cx3cl1	3
GO:0150076	GO:0150076	neuroinflammatory response	3/424	65/23210	0.11592	0.314074	0.257493	Cd200r1/Cx3cl1/Tlr7	3
GO:0007605	GO:0007605	sensory perception of sound	8/424	266/23210	0.115923	0.314074	0.257493	Col1a1/Cdkn1b/Col2a1/Col11a2/Fgfr1/Whrn/Wfs1/Tmie	8
GO:0010522	GO:0010522	regulation of calcium ion transport into cytosol	4/424	102/23210	0.116906	0.314074	0.257493	Ptpn6/Cx3cl1/Ffar1/Bcl2	4
GO:0031123	GO:0031123	RNA 3'-end processing	4/424	102/23210	0.116906	0.314074	0.257493	Hsf1/Fip1l1/Ythdc1/Elac1	4
GO:0051897	GO:0051897	positive regulation of protein kinase B signaling	4/424	102/23210	0.116906	0.314074	0.257493	Hsp90aa1/Hsp90ab1/Adam8/Cx3cl1	4
GO:0045619	GO:0045619	regulation of lymphocyte differentiation	6/424	182/23210	0.117422	0.314074	0.257493	Ptpn6/Hsp90aa1/Syk/Adam8/Flt3/Zbtb16	6
GO:0034101	GO:0034101	erythrocyte homeostasis	5/424	142/23210	0.119285	0.314074	0.257493	Pknox1/Hoxa5/L3mbtl3/Zfp36/Klf13	5
GO:0045667	GO:0045667	regulation of osteoblast differentiation	5/424	142/23210	0.119285	0.314074	0.257493	Hdac5/Men1/Bmp2/Fgfr1/Grem1	5
GO:0006650	GO:0006650	glycerophospholipid metabolic process	7/424	225/23210	0.11954	0.314074	0.257493	Mtmr4/Pip4k2a/Far1/Piga/Slc27a1/Ip6k2/Pigu	7
GO:0032922	GO:0032922	circadian regulation of gene expression	3/424	66/23210	0.119888	0.314074	0.257493	Relb/Arntl/Per2	3
GO:0030317	GO:0030317	flagellated sperm motility	4/424	103/23210	0.119986	0.314074	0.257493	Dnaja1/Bbs2/Slc9b2/Nphp4	4
GO:1900542	GO:1900542	regulation of purine nucleotide metabolic process	4/424	103/23210	0.119986	0.314074	0.257493	Actn3/Adora2b/Pdk4/Pid1	4
GO:0007346	GO:0007346	regulation of mitotic cell cycle	13/424	493/23210	0.120301	0.314074	0.257493	Cdkn1b/Ptpn6/Prmt2/Hsf1/Ints3/Fgfr1/Dync1li1/Btg1/Hecw2/Bcl2/Zfyve19/Hspa1b/Chmp1b	13
GO:0048568	GO:0048568	embryonic organ development	13/424	493/23210	0.120301	0.314074	0.257493	Lhx1/Ahi1/Zfat/Col2a1/Hsf1/Men1/Dvl1/Fgfr1/Traf3ip1/Hoxa5/Whrn/Tmie/Junb	13
GO:0051346	GO:0051346	negative regulation of hydrolase activity	11/424	402/23210	0.12081	0.314074	0.257493	Nr4a1/Gzma/Serpinb8/Spred1/Timp4/Herpud1/Birc3/Siah2/Fcmr/Serpinh1/Hspa1b	11
GO:0001866	GO:0001866	NK T cell proliferation	1/424	7/23210	0.121092	0.314074	0.257493	Rasal3	1
GO:0001955	GO:0001955	blood vessel maturation	1/424	7/23210	0.121092	0.314074	0.257493	S1pr1	1
GO:0002249	GO:0002249	lymphocyte anergy	1/424	7/23210	0.121092	0.314074	0.257493	Cblb	1
GO:0002576	GO:0002576	platelet degranulation	1/424	7/23210	0.121092	0.314074	0.257493	Syk	1
GO:0002666	GO:0002666	positive regulation of T cell tolerance induction	1/424	7/23210	0.121092	0.314074	0.257493	Cblb	1
GO:0002667	GO:0002667	regulation of T cell anergy	1/424	7/23210	0.121092	0.314074	0.257493	Cblb	1
GO:0002870	GO:0002870	T cell anergy	1/424	7/23210	0.121092	0.314074	0.257493	Cblb	1
GO:0002911	GO:0002911	regulation of lymphocyte anergy	1/424	7/23210	0.121092	0.314074	0.257493	Cblb	1
GO:0003256	GO:0003256	regulation of transcription from RNA polymerase II promoter involved in myocardial precursor cell differentiation	1/424	7/23210	0.121092	0.314074	0.257493	Grem1	1
GO:0006015	GO:0006015	5-phosphoribose 1-diphosphate biosynthetic process	1/424	7/23210	0.121092	0.314074	0.257493	Prpsap1	1
GO:0006566	GO:0006566	threonine metabolic process	1/424	7/23210	0.121092	0.314074	0.257493	Gcat	1
GO:0006655	GO:0006655	phosphatidylglycerol biosynthetic process	1/424	7/23210	0.121092	0.314074	0.257493	Slc27a1	1
GO:0009635	GO:0009635	response to herbicide	1/424	7/23210	0.121092	0.314074	0.257493	Hsf1	1
GO:0010727	GO:0010727	negative regulation of hydrogen peroxide metabolic process	1/424	7/23210	0.121092	0.314074	0.257493	Hp	1
GO:0010886	GO:0010886	positive regulation of cholesterol storage	1/424	7/23210	0.121092	0.314074	0.257493	Msr1	1
GO:0014042	GO:0014042	positive regulation of neuron maturation	1/424	7/23210	0.121092	0.314074	0.257493	Bcl2	1
GO:0015822	GO:0015822	ornithine transport	1/424	7/23210	0.121092	0.314074	0.257493	Slc7a2	1
GO:0017196	GO:0017196	N-terminal peptidyl-methionine acetylation	1/424	7/23210	0.121092	0.314074	0.257493	Naa35	1
GO:0019062	GO:0019062	virion attachment to host cell	1/424	7/23210	0.121092	0.314074	0.257493	Hsp90ab1	1
GO:0030578	GO:0030578	PML body organization	1/424	7/23210	0.121092	0.314074	0.257493	Agap3	1
GO:0030885	GO:0030885	regulation of myeloid dendritic cell activation	1/424	7/23210	0.121092	0.314074	0.257493	Clec4d	1
GO:0031282	GO:0031282	regulation of guanylate cyclase activity	1/424	7/23210	0.121092	0.314074	0.257493	Adora2b	1
GO:0032049	GO:0032049	cardiolipin biosynthetic process	1/424	7/23210	0.121092	0.314074	0.257493	Slc27a1	1
GO:0032071	GO:0032071	regulation of endodeoxyribonuclease activity	1/424	7/23210	0.121092	0.314074	0.257493	Gzma	1
GO:0032074	GO:0032074	negative regulation of nuclease activity	1/424	7/23210	0.121092	0.314074	0.257493	Gzma	1
GO:0032493	GO:0032493	response to bacterial lipoprotein	1/424	7/23210	0.121092	0.314074	0.257493	Cd14	1
GO:0032960	GO:0032960	regulation of inositol trisphosphate biosynthetic process	1/424	7/23210	0.121092	0.314074	0.257493	P2ry1	1
GO:0033762	GO:0033762	response to glucagon	1/424	7/23210	0.121092	0.314074	0.257493	Creb1	1
GO:0034141	GO:0034141	positive regulation of toll-like receptor 3 signaling pathway	1/424	7/23210	0.121092	0.314074	0.257493	Ptpn22	1
GO:0035247	GO:0035247	peptidyl-arginine omega-N-methylation	1/424	7/23210	0.121092	0.314074	0.257493	Prmt2	1
GO:0035766	GO:0035766	cell chemotaxis to fibroblast growth factor	1/424	7/23210	0.121092	0.314074	0.257493	Fgfr1	1
GO:0035768	GO:0035768	endothelial cell chemotaxis to fibroblast growth factor	1/424	7/23210	0.121092	0.314074	0.257493	Fgfr1	1
GO:0036089	GO:0036089	cleavage furrow formation	1/424	7/23210	0.121092	0.314074	0.257493	Snx18	1
GO:0036491	GO:0036491	regulation of translation initiation in response to endoplasmic reticulum stress	1/424	7/23210	0.121092	0.314074	0.257493	Dnajc3	1
GO:0036492	GO:0036492	eiF2alpha phosphorylation in response to endoplasmic reticulum stress	1/424	7/23210	0.121092	0.314074	0.257493	Dnajc3	1
GO:0042661	GO:0042661	regulation of mesodermal cell fate specification	1/424	7/23210	0.121092	0.314074	0.257493	Fgfr1	1
GO:0045006	GO:0045006	DNA deamination	1/424	7/23210	0.121092	0.314074	0.257493	Apobec1	1
GO:0045359	GO:0045359	positive regulation of interferon-beta biosynthetic process	1/424	7/23210	0.121092	0.314074	0.257493	Tlr7	1
GO:0045634	GO:0045634	regulation of melanocyte differentiation	1/424	7/23210	0.121092	0.314074	0.257493	Bcl2	1
GO:0045794	GO:0045794	negative regulation of cell volume	1/424	7/23210	0.121092	0.314074	0.257493	Clns1a	1
GO:0045852	GO:0045852	pH elevation	1/424	7/23210	0.121092	0.314074	0.257493	Bcl2	1
GO:0046391	GO:0046391	5-phosphoribose 1-diphosphate metabolic process	1/424	7/23210	0.121092	0.314074	0.257493	Prpsap1	1
GO:0046600	GO:0046600	negative regulation of centriole replication	1/424	7/23210	0.121092	0.314074	0.257493	Mdm1	1
GO:0048387	GO:0048387	negative regulation of retinoic acid receptor signaling pathway	1/424	7/23210	0.121092	0.314074	0.257493	Calr	1
GO:0050703	GO:0050703	interleukin-1 alpha secretion	1/424	7/23210	0.121092	0.314074	0.257493	Il1r2	1
GO:0050942	GO:0050942	positive regulation of pigment cell differentiation	1/424	7/23210	0.121092	0.314074	0.257493	Bcl2	1
GO:0051045	GO:0051045	negative regulation of membrane protein ectodomain proteolysis	1/424	7/23210	0.121092	0.314074	0.257493	Timp4	1
GO:0051694	GO:0051694	pointed-end actin filament capping	1/424	7/23210	0.121092	0.314074	0.257493	Tmod4	1
GO:0060029	GO:0060029	convergent extension involved in organogenesis	1/424	7/23210	0.121092	0.314074	0.257493	Dvl1	1
GO:0060059	GO:0060059	embryonic retina morphogenesis in camera-type eye	1/424	7/23210	0.121092	0.314074	0.257493	Lhx1	1
GO:0060467	GO:0060467	negative regulation of fertilization	1/424	7/23210	0.121092	0.314074	0.257493	Ovgp1	1
GO:0060509	GO:0060509	type I pneumocyte differentiation	1/424	7/23210	0.121092	0.314074	0.257493	Creb1	1
GO:0060558	GO:0060558	regulation of calcidiol 1-monooxygenase activity	1/424	7/23210	0.121092	0.314074	0.257493	Vdr	1
GO:0060676	GO:0060676	ureteric bud formation	1/424	7/23210	0.121092	0.314074	0.257493	Grem1	1
GO:0061087	GO:0061087	positive regulation of histone H3-K27 methylation	1/424	7/23210	0.121092	0.314074	0.257493	Eed	1
GO:0070345	GO:0070345	negative regulation of fat cell proliferation	1/424	7/23210	0.121092	0.314074	0.257493	Per2	1
GO:0070995	GO:0070995	NADPH oxidation	1/424	7/23210	0.121092	0.314074	0.257493	Fmo2	1
GO:0071362	GO:0071362	cellular response to ether	1/424	7/23210	0.121092	0.314074	0.257493	Foxp1	1
GO:0071608	GO:0071608	macrophage inflammatory protein-1 alpha production	1/424	7/23210	0.121092	0.314074	0.257493	Trpv4	1
GO:0072675	GO:0072675	osteoclast fusion	1/424	7/23210	0.121092	0.314074	0.257493	Adam8	1
GO:0072679	GO:0072679	thymocyte migration	1/424	7/23210	0.121092	0.314074	0.257493	Adam8	1
GO:0090232	GO:0090232	positive regulation of spindle checkpoint	1/424	7/23210	0.121092	0.314074	0.257493	Dync1li1	1
GO:0090267	GO:0090267	positive regulation of mitotic cell cycle spindle assembly checkpoint	1/424	7/23210	0.121092	0.314074	0.257493	Dync1li1	1
GO:0090400	GO:0090400	stress-induced premature senescence	1/424	7/23210	0.121092	0.314074	0.257493	Arntl	1
GO:0097283	GO:0097283	keratinocyte apoptotic process	1/424	7/23210	0.121092	0.314074	0.257493	Zfp36	1
GO:0097384	GO:0097384	cellular lipid biosynthetic process	1/424	7/23210	0.121092	0.314074	0.257493	Far1	1
GO:0099011	GO:0099011	neuronal dense core vesicle exocytosis	1/424	7/23210	0.121092	0.314074	0.257493	Unc13a	1
GO:0099525	GO:0099525	presynaptic dense core vesicle exocytosis	1/424	7/23210	0.121092	0.314074	0.257493	Unc13a	1
GO:0150012	GO:0150012	positive regulation of neuron projection arborization	1/424	7/23210	0.121092	0.314074	0.257493	Dvl1	1
GO:1901388	GO:1901388	regulation of transforming growth factor beta activation	1/424	7/23210	0.121092	0.314074	0.257493	Hsp90ab1	1
GO:1902172	GO:1902172	regulation of keratinocyte apoptotic process	1/424	7/23210	0.121092	0.314074	0.257493	Zfp36	1
GO:1903352	GO:1903352	L-ornithine transmembrane transport	1/424	7/23210	0.121092	0.314074	0.257493	Slc7a2	1
GO:1903897	GO:1903897	regulation of PERK-mediated unfolded protein response	1/424	7/23210	0.121092	0.314074	0.257493	Tmem33	1
GO:1903979	GO:1903979	negative regulation of microglial cell activation	1/424	7/23210	0.121092	0.314074	0.257493	Cx3cl1	1
GO:1904847	GO:1904847	regulation of cell chemotaxis to fibroblast growth factor	1/424	7/23210	0.121092	0.314074	0.257493	Fgfr1	1
GO:1905461	GO:1905461	positive regulation of vascular associated smooth muscle cell apoptotic process	1/424	7/23210	0.121092	0.314074	0.257493	Pdcd4	1
GO:1905770	GO:1905770	regulation of mesodermal cell differentiation	1/424	7/23210	0.121092	0.314074	0.257493	Fgfr1	1
GO:1905902	GO:1905902	regulation of mesoderm formation	1/424	7/23210	0.121092	0.314074	0.257493	Fgfr1	1
GO:1990144	GO:1990144	intrinsic apoptotic signaling pathway in response to hypoxia	1/424	7/23210	0.121092	0.314074	0.257493	Hyou1	1
GO:2000510	GO:2000510	positive regulation of dendritic cell chemotaxis	1/424	7/23210	0.121092	0.314074	0.257493	Calr	1
GO:2000544	GO:2000544	regulation of endothelial cell chemotaxis to fibroblast growth factor	1/424	7/23210	0.121092	0.314074	0.257493	Fgfr1	1
GO:2000698	GO:2000698	positive regulation of epithelial cell differentiation involved in kidney development	1/424	7/23210	0.121092	0.314074	0.257493	Lhx1	1
GO:2001016	GO:2001016	positive regulation of skeletal muscle cell differentiation	1/424	7/23210	0.121092	0.314074	0.257493	Arntl	1
GO:2001040	GO:2001040	positive regulation of cellular response to drug	1/424	7/23210	0.121092	0.314074	0.257493	Foxp1	1
GO:0002691	GO:0002691	regulation of cellular extravasation	2/424	33/23210	0.121512	0.314074	0.257493	Adam8/Il1r1	2
GO:0010543	GO:0010543	regulation of platelet activation	2/424	33/23210	0.121512	0.314074	0.257493	Syk/Tec	2
GO:0010837	GO:0010837	regulation of keratinocyte proliferation	2/424	33/23210	0.121512	0.314074	0.257493	Vdr/Zfp36	2
GO:0035883	GO:0035883	enteroendocrine cell differentiation	2/424	33/23210	0.121512	0.314074	0.257493	Men1/Arntl	2
GO:0043950	GO:0043950	positive regulation of cAMP-mediated signaling	2/424	33/23210	0.121512	0.314074	0.257493	Adora2b/Mrap	2
GO:0050779	GO:0050779	RNA destabilization	2/424	33/23210	0.121512	0.314074	0.257493	Mettl14/Zfp36	2
GO:0061842	GO:0061842	microtubule organizing center localization	2/424	33/23210	0.121512	0.314074	0.257493	Plxna2/Bicd2	2
GO:0071827	GO:0071827	plasma lipoprotein particle organization	2/424	33/23210	0.121512	0.314074	0.257493	Dgat1/Soat1	2
GO:1903205	GO:1903205	regulation of hydrogen peroxide-induced cell death	2/424	33/23210	0.121512	0.314074	0.257493	Hsph1/Foxp1	2
GO:1904467	GO:1904467	regulation of tumor necrosis factor secretion	2/424	33/23210	0.121512	0.314074	0.257493	Hspd1/Cx3cl1	2
GO:0071216	GO:0071216	cellular response to biotic stimulus	9/424	313/23210	0.121623	0.314182	0.257581	Nfkbia/Syk/Pdcd4/Hspa5/Il1rn/Ptpn22/Cx3cl1/Zfp36/Cd14	9
GO:0090288	GO:0090288	negative regulation of cellular response to growth factor stimulus	5/424	143/23210	0.121876	0.314575	0.257904	Spry4/Hspa5/Fzd1/Rasl11b/Grem1	5
GO:0048754	GO:0048754	branching morphogenesis of an epithelial tube	6/424	184/23210	0.121914	0.314575	0.257904	Lhx1/Vdr/Bmp2/Hoxa5/Bcl2/Grem1	6
GO:0032612	GO:0032612	interleukin-1 production	4/424	104/23210	0.123101	0.317275	0.260117	Acp5/Hspb1/Il1r2/Cx3cl1	4
GO:0097722	GO:0097722	sperm motility	4/424	104/23210	0.123101	0.317275	0.260117	Dnaja1/Bbs2/Slc9b2/Nphp4	4
GO:0006066	GO:0006066	alcohol metabolic process	9/424	314/23210	0.123328	0.31768	0.26045	Isyna1/Rdh12/Vdr/Nus1/Soat1/Bmp2/P2ry1/Fgfr1/Ip6k2	9
GO:0006801	GO:0006801	superoxide metabolic process	3/424	67/23210	0.123905	0.318261	0.260926	Acp5/Mapt/Syk	3
GO:0033692	GO:0033692	cellular polysaccharide biosynthetic process	3/424	67/23210	0.123905	0.318261	0.260926	Per2/Ext1/Ptges3	3
GO:0060688	GO:0060688	regulation of morphogenesis of a branching structure	3/424	67/23210	0.123905	0.318261	0.260926	Lhx1/Fgfr1/Grem1	3
GO:1905515	GO:1905515	non-motile cilium assembly	3/424	67/23210	0.123905	0.318261	0.260926	Dynll1/Ahi1/Bbs2	3
GO:2000179	GO:2000179	positive regulation of neural precursor cell proliferation	3/424	67/23210	0.123905	0.318261	0.260926	Hdac5/Lhx1/Cx3cl1	3
GO:0062012	GO:0062012	regulation of small molecule metabolic process	10/424	359/23210	0.124006	0.31834	0.260991	Stk11/Actn3/Igfbp4/Adora2b/Pdk4/Vdr/Dgat1/Bmp2/P2ry1/Pid1	10
GO:0001764	GO:0001764	neuron migration	6/424	185/23210	0.124192	0.318456	0.261086	Nsmf/Mapt/Lhx1/Pex13/Hsp90aa1/Il1r1	6
GO:0007269	GO:0007269	neurotransmitter secretion	6/424	185/23210	0.124192	0.318456	0.261086	Stx1a/Adora2b/P2ry1/Dvl1/Unc13a/Kcnh1	6
GO:0002687	GO:0002687	positive regulation of leukocyte migration	5/424	144/23210	0.124493	0.318869	0.261425	Calr/Trpv4/Adam8/Il1r1/Cx3cl1	5
GO:0006333	GO:0006333	chromatin assembly or disassembly	5/424	144/23210	0.124493	0.318869	0.261425	H1f4/H4c3/H3c3/H2bc3/H2bc14	5
GO:0048872	GO:0048872	homeostasis of number of cells	9/424	315/23210	0.125046	0.320103	0.262437	Pknox1/Men1/Hoxa5/L3mbtl3/Flt3/Zfp36/Klf13/Bcl2/Gpr174	9
GO:0048704	GO:0048704	embryonic skeletal system morphogenesis	4/424	105/23210	0.126249	0.323002	0.264813	Lhx1/Col2a1/Men1/Hoxa5	4
GO:0006109	GO:0006109	regulation of carbohydrate metabolic process	6/424	186/23210	0.12649	0.32307	0.264868	Stk11/Actn3/Igfbp4/Pdk4/P2ry1/Mlxip	6
GO:0043491	GO:0043491	protein kinase B signaling	6/424	186/23210	0.12649	0.32307	0.264868	Stk11/Hsp90aa1/Hsp90ab1/Adam8/Cx3cl1/Plekha1	6
GO:0099643	GO:0099643	signal release from synapse	6/424	186/23210	0.12649	0.32307	0.264868	Stx1a/Adora2b/P2ry1/Dvl1/Unc13a/Kcnh1	6
GO:0060485	GO:0060485	mesenchyme development	8/424	272/23210	0.12696	0.324087	0.265702	Col1a1/Trip10/Pdcd4/Bmp2/Fgfr1/Hoxa5/Bcl2/Grem1	8
GO:0070665	GO:0070665	positive regulation of leukocyte proliferation	5/424	145/23210	0.127136	0.324355	0.265922	Icosl/Syk/Ptpn22/Rasal3/Bcl2	5
GO:0000002	GO:0000002	mitochondrial genome maintenance	2/424	34/23210	0.127617	0.324668	0.266179	Mgme1/Slc25a36	2
GO:0008045	GO:0008045	motor neuron axon guidance	2/424	34/23210	0.127617	0.324668	0.266179	Lhx1/Foxp1	2
GO:0018345	GO:0018345	protein palmitoylation	2/424	34/23210	0.127617	0.324668	0.266179	Golga7/Glul	2
GO:1901976	GO:1901976	regulation of cell cycle checkpoint	2/424	34/23210	0.127617	0.324668	0.266179	Hsf1/Dync1li1	2
GO:1902624	GO:1902624	positive regulation of neutrophil migration	2/424	34/23210	0.127617	0.324668	0.266179	Adam8/Il1r1	2
GO:0097191	GO:0097191	extrinsic apoptotic signaling pathway	7/424	229/23210	0.127701	0.324698	0.266203	Col2a1/Pdia3/Fgfr1/Cx3cl1/Siah2/Fcmr/Bcl2	7
GO:0021700	GO:0021700	developmental maturation	9/424	317/23210	0.12852	0.326598	0.267761	Actn3/Bmp2/Fgfr1/Unc13a/Hoxa5/L3mbtl3/S1pr1/Bcl2/Grem1	9
GO:0097479	GO:0097479	synaptic vesicle localization	6/424	187/23210	0.128809	0.327148	0.268212	Stx1a/Adora2b/P2ry1/Dvl1/Unc13a/Kcnh1	6
GO:0046474	GO:0046474	glycerophospholipid biosynthetic process	4/424	106/23210	0.129432	0.328179	0.269057	Far1/Piga/Slc27a1/Pigu	4
GO:0055006	GO:0055006	cardiac cell development	4/424	106/23210	0.129432	0.328179	0.269057	Trip10/Pdcd4/Foxp1/Mybpc2	4
GO:0120034	GO:0120034	positive regulation of plasma membrane bounded cell projection assembly	4/424	106/23210	0.129432	0.328179	0.269057	Dynll1/Hsp90aa1/Rhoq/Ccp110	4
GO:0000070	GO:0000070	mitotic sister chromatid segregation	5/424	146/23210	0.129805	0.328757	0.269531	Dync1li1/Chmp7/Hecw2/Chtf8/Chmp1b	5
GO:0072006	GO:0072006	nephron development	5/424	146/23210	0.129805	0.328757	0.269531	Lhx1/Ahi1/Bmp2/Bcl2/Grem1	5
GO:0048562	GO:0048562	embryonic organ morphogenesis	9/424	318/23210	0.130276	0.329766	0.270358	Lhx1/Ahi1/Col2a1/Men1/Dvl1/Fgfr1/Hoxa5/Whrn/Tmie	9
GO:0046328	GO:0046328	regulation of JNK cascade	6/424	188/23210	0.131148	0.330202	0.270716	Trpv4/Syk/Men1/Il1rn/Ptpn22/Dnaja1	6
GO:0043299	GO:0043299	leukocyte degranulation	3/424	69/23210	0.132083	0.330202	0.270716	Gab2/Adora2b/Syk	3
GO:0045576	GO:0045576	mast cell activation	3/424	69/23210	0.132083	0.330202	0.270716	Gab2/Adora2b/Syk	3
GO:1903670	GO:1903670	regulation of sprouting angiogenesis	3/424	69/23210	0.132083	0.330202	0.270716	Hdac5/Glul/Spred1	3
GO:0002831	GO:0002831	regulation of response to biotic stimulus	5/424	147/23210	0.132499	0.330202	0.270716	Hspd1/Ptpn22/Cx3cl1/Traf3ip1/Trim6	5
GO:0008643	GO:0008643	carbohydrate transport	5/424	147/23210	0.132499	0.330202	0.270716	Ahi1/Rhoq/Capn10/Crebl2/Pid1	5
GO:0006140	GO:0006140	regulation of nucleotide metabolic process	4/424	107/23210	0.132647	0.330202	0.270716	Actn3/Adora2b/Pdk4/Pid1	4
GO:0006275	GO:0006275	regulation of DNA replication	4/424	107/23210	0.132647	0.330202	0.270716	Cacybp/Wrnip1/Fgfr1/Chtf8	4
GO:0007018	GO:0007018	microtubule-based movement	8/424	275/23210	0.132676	0.330202	0.270716	Hspb1/Dynll1/Mapt/Bbs2/Dync1li1/Traf3ip1/Wdr78/Bicd2	8
GO:0009072	GO:0009072	aromatic amino acid family metabolic process	2/424	35/23210	0.133793	0.330202	0.270716	Hal/Hdc	2
GO:0032205	GO:0032205	negative regulation of telomere maintenance	2/424	35/23210	0.133793	0.330202	0.270716	Pot1a/Hnrnpc	2
GO:0032733	GO:0032733	positive regulation of interleukin-10 production	2/424	35/23210	0.133793	0.330202	0.270716	Syk/Hspd1	2
GO:0033866	GO:0033866	nucleoside bisphosphate biosynthetic process	2/424	35/23210	0.133793	0.330202	0.270716	Acsl1/Pdk4	2
GO:0034030	GO:0034030	ribonucleoside bisphosphate biosynthetic process	2/424	35/23210	0.133793	0.330202	0.270716	Acsl1/Pdk4	2
GO:0034033	GO:0034033	purine nucleoside bisphosphate biosynthetic process	2/424	35/23210	0.133793	0.330202	0.270716	Acsl1/Pdk4	2
GO:0034122	GO:0034122	negative regulation of toll-like receptor signaling pathway	2/424	35/23210	0.133793	0.330202	0.270716	Ubqln1/Smpdl3b	2
GO:0038084	GO:0038084	vascular endothelial growth factor signaling pathway	2/424	35/23210	0.133793	0.330202	0.270716	Hspb1/Nus1	2
GO:0045940	GO:0045940	positive regulation of steroid metabolic process	2/424	35/23210	0.133793	0.330202	0.270716	Adora2b/Scd1	2
GO:0046320	GO:0046320	regulation of fatty acid oxidation	2/424	35/23210	0.133793	0.330202	0.270716	Pdk4/Dgat1	2
GO:0051452	GO:0051452	intracellular pH reduction	2/424	35/23210	0.133793	0.330202	0.270716	Atp6v0d2/Bcl2	2
GO:0060292	GO:0060292	long-term synaptic depression	2/424	35/23210	0.133793	0.330202	0.270716	Mapt/Pick1	2
GO:1990774	GO:1990774	tumor necrosis factor secretion	2/424	35/23210	0.133793	0.330202	0.270716	Hspd1/Cx3cl1	2
GO:2001038	GO:2001038	regulation of cellular response to drug	2/424	35/23210	0.133793	0.330202	0.270716	Hsph1/Foxp1	2
GO:1903531	GO:1903531	negative regulation of secretion by cell	7/424	232/23210	0.134001	0.330202	0.270716	Cd200r1/Il1r2/Il1rn/P2ry1/Ptpn22/Otud5/Cx3cl1	7
GO:2000058	GO:2000058	regulation of ubiquitin-dependent protein catabolic process	5/424	148/23210	0.135218	0.330202	0.270716	Ubqln1/Hsp90ab1/Dvl1/Herpud1/Hspa1b	5
GO:0045621	GO:0045621	positive regulation of lymphocyte differentiation	4/424	108/23210	0.135895	0.330202	0.270716	Hsp90aa1/Syk/Adam8/Zbtb16	4
GO:0045930	GO:0045930	negative regulation of mitotic cell cycle	7/424	233/23210	0.136135	0.330202	0.270716	Cdkn1b/Prmt2/Ints3/Dync1li1/Btg1/Bcl2/Zfyve19	7
GO:0046173	GO:0046173	polyol biosynthetic process	3/424	70/23210	0.136241	0.330202	0.270716	Isyna1/P2ry1/Ip6k2	3
GO:0051057	GO:0051057	positive regulation of small GTPase mediated signal transduction	3/424	70/23210	0.136241	0.330202	0.270716	Gpr65/Rasgef1a/Gpr174	3
GO:0000098	GO:0000098	sulfur amino acid catabolic process	1/424	8/23210	0.137153	0.330202	0.270716	Pcyox1l	1
GO:0003307	GO:0003307	regulation of Wnt signaling pathway involved in heart development	1/424	8/23210	0.137153	0.330202	0.270716	Bmp2	1
GO:0006685	GO:0006685	sphingomyelin catabolic process	1/424	8/23210	0.137153	0.330202	0.270716	Smpdl3b	1
GO:0007008	GO:0007008	outer mitochondrial membrane organization	1/424	8/23210	0.137153	0.330202	0.270716	Hsp90aa1	1
GO:0010700	GO:0010700	negative regulation of norepinephrine secretion	1/424	8/23210	0.137153	0.330202	0.270716	P2ry1	1
GO:0010992	GO:0010992	ubiquitin recycling	1/424	8/23210	0.137153	0.330202	0.270716	Trim6	1
GO:0016093	GO:0016093	polyprenol metabolic process	1/424	8/23210	0.137153	0.330202	0.270716	Nus1	1
GO:0016139	GO:0016139	glycoside catabolic process	1/424	8/23210	0.137153	0.330202	0.270716	Abhd10	1
GO:0018243	GO:0018243	protein O-linked glycosylation via threonine	1/424	8/23210	0.137153	0.330202	0.270716	Galnt3	1
GO:0018401	GO:0018401	peptidyl-proline hydroxylation to 4-hydroxy-L-proline	1/424	8/23210	0.137153	0.330202	0.270716	P4ha1	1
GO:0021861	GO:0021861	forebrain radial glial cell differentiation	1/424	8/23210	0.137153	0.330202	0.270716	Mettl14	1
GO:0022605	GO:0022605	mammalian oogenesis stage	1/424	8/23210	0.137153	0.330202	0.270716	Ythdc1	1
GO:0032347	GO:0032347	regulation of aldosterone biosynthetic process	1/424	8/23210	0.137153	0.330202	0.270716	Bmp2	1
GO:0032377	GO:0032377	regulation of intracellular lipid transport	1/424	8/23210	0.137153	0.330202	0.270716	Nus1	1
GO:0032380	GO:0032380	regulation of intracellular sterol transport	1/424	8/23210	0.137153	0.330202	0.270716	Nus1	1
GO:0032383	GO:0032383	regulation of intracellular cholesterol transport	1/424	8/23210	0.137153	0.330202	0.270716	Nus1	1
GO:0034498	GO:0034498	early endosome to Golgi transport	1/424	8/23210	0.137153	0.330202	0.270716	Stx5a	1
GO:0034651	GO:0034651	cortisol biosynthetic process	1/424	8/23210	0.137153	0.330202	0.270716	Bmp2	1
GO:0034983	GO:0034983	peptidyl-lysine deacetylation	1/424	8/23210	0.137153	0.330202	0.270716	Hdac10	1
GO:0035246	GO:0035246	peptidyl-arginine N-methylation	1/424	8/23210	0.137153	0.330202	0.270716	Prmt2	1
GO:0035360	GO:0035360	positive regulation of peroxisome proliferator activated receptor signaling pathway	1/424	8/23210	0.137153	0.330202	0.270716	Ptgis	1
GO:0035740	GO:0035740	CD8-positive, alpha-beta T cell proliferation	1/424	8/23210	0.137153	0.330202	0.270716	Ptpn22	1
GO:0035973	GO:0035973	aggrephagy	1/424	8/23210	0.137153	0.330202	0.270716	Ubqln1	1
GO:0036490	GO:0036490	regulation of translation in response to endoplasmic reticulum stress	1/424	8/23210	0.137153	0.330202	0.270716	Dnajc3	1
GO:0038089	GO:0038089	positive regulation of cell migration by vascular endothelial growth factor signaling pathway	1/424	8/23210	0.137153	0.330202	0.270716	Hspb1	1
GO:0042363	GO:0042363	fat-soluble vitamin catabolic process	1/424	8/23210	0.137153	0.330202	0.270716	Cyp4f18	1
GO:0042758	GO:0042758	long-chain fatty acid catabolic process	1/424	8/23210	0.137153	0.330202	0.270716	Cyp4f18	1
GO:0042769	GO:0042769	DNA damage response, detection of DNA damage	1/424	8/23210	0.137153	0.330202	0.270716	Dnaja1	1
GO:0042780	GO:0042780	tRNA 3'-end processing	1/424	8/23210	0.137153	0.330202	0.270716	Elac1	1
GO:0043313	GO:0043313	regulation of neutrophil degranulation	1/424	8/23210	0.137153	0.330202	0.270716	Syk	1
GO:0044650	GO:0044650	adhesion of symbiont to host cell	1/424	8/23210	0.137153	0.330202	0.270716	Hsp90ab1	1
GO:0048087	GO:0048087	positive regulation of developmental pigmentation	1/424	8/23210	0.137153	0.330202	0.270716	Bcl2	1
GO:0048280	GO:0048280	vesicle fusion with Golgi apparatus	1/424	8/23210	0.137153	0.330202	0.270716	Stx5a	1
GO:0048631	GO:0048631	regulation of skeletal muscle tissue growth	1/424	8/23210	0.137153	0.330202	0.270716	Actn3	1
GO:0051126	GO:0051126	negative regulation of actin nucleation	1/424	8/23210	0.137153	0.330202	0.270716	Pick1	1
GO:0051136	GO:0051136	regulation of NK T cell differentiation	1/424	8/23210	0.137153	0.330202	0.270716	Zbtb16	1
GO:0060027	GO:0060027	convergent extension involved in gastrulation	1/424	8/23210	0.137153	0.330202	0.270716	Dvl1	1
GO:0060087	GO:0060087	relaxation of vascular smooth muscle	1/424	8/23210	0.137153	0.330202	0.270716	Adora2b	1
GO:0060534	GO:0060534	trachea cartilage development	1/424	8/23210	0.137153	0.330202	0.270716	Hoxa5	1
GO:0061820	GO:0061820	telomeric D-loop disassembly	1/424	8/23210	0.137153	0.330202	0.270716	Pot1a	1
GO:0070561	GO:0070561	vitamin D receptor signaling pathway	1/424	8/23210	0.137153	0.330202	0.270716	Vdr	1
GO:0071493	GO:0071493	cellular response to UV-B	1/424	8/23210	0.137153	0.330202	0.270716	Stk11	1
GO:0071649	GO:0071649	regulation of chemokine (C-C motif) ligand 5 production	1/424	8/23210	0.137153	0.330202	0.270716	Trpv4	1
GO:0072050	GO:0072050	S-shaped body morphogenesis	1/424	8/23210	0.137153	0.330202	0.270716	Lhx1	1
GO:0090084	GO:0090084	negative regulation of inclusion body assembly	1/424	8/23210	0.137153	0.330202	0.270716	Hsf1	1
GO:0090324	GO:0090324	negative regulation of oxidative phosphorylation	1/424	8/23210	0.137153	0.330202	0.270716	Actn3	1
GO:0090657	GO:0090657	telomeric loop disassembly	1/424	8/23210	0.137153	0.330202	0.270716	Pot1a	1
GO:0110095	GO:0110095	cellular detoxification of aldehyde	1/424	8/23210	0.137153	0.330202	0.270716	Rdh12	1
GO:1900262	GO:1900262	regulation of DNA-directed DNA polymerase activity	1/424	8/23210	0.137153	0.330202	0.270716	Chtf8	1
GO:1900264	GO:1900264	positive regulation of DNA-directed DNA polymerase activity	1/424	8/23210	0.137153	0.330202	0.270716	Chtf8	1
GO:1901299	GO:1901299	negative regulation of hydrogen peroxide-mediated programmed cell death	1/424	8/23210	0.137153	0.330202	0.270716	Hsph1	1
GO:1901620	GO:1901620	regulation of smoothened signaling pathway involved in dorsal/ventral neural tube patterning	1/424	8/23210	0.137153	0.330202	0.270716	Traf3ip1	1
GO:1902339	GO:1902339	positive regulation of apoptotic process involved in morphogenesis	1/424	8/23210	0.137153	0.330202	0.270716	Vdr	1
GO:1902645	GO:1902645	tertiary alcohol biosynthetic process	1/424	8/23210	0.137153	0.330202	0.270716	Bmp2	1
GO:1903726	GO:1903726	negative regulation of phospholipid metabolic process	1/424	8/23210	0.137153	0.330202	0.270716	Slc27a1	1
GO:1904491	GO:1904491	protein localization to ciliary transition zone	1/424	8/23210	0.137153	0.330202	0.270716	Nphp4	1
GO:1904747	GO:1904747	positive regulation of apoptotic process involved in development	1/424	8/23210	0.137153	0.330202	0.270716	Vdr	1
GO:1905064	GO:1905064	negative regulation of vascular smooth muscle cell differentiation	1/424	8/23210	0.137153	0.330202	0.270716	Pdcd4	1
GO:1905076	GO:1905076	regulation of interleukin-17 secretion	1/424	8/23210	0.137153	0.330202	0.270716	Otud5	1
GO:2000480	GO:2000480	negative regulation of cAMP-dependent protein kinase activity	1/424	8/23210	0.137153	0.330202	0.270716	Prkar1a	1
GO:2000543	GO:2000543	positive regulation of gastrulation	1/424	8/23210	0.137153	0.330202	0.270716	Lhx1	1
GO:2000564	GO:2000564	regulation of CD8-positive, alpha-beta T cell proliferation	1/424	8/23210	0.137153	0.330202	0.270716	Ptpn22	1
GO:2001182	GO:2001182	regulation of interleukin-12 secretion	1/424	8/23210	0.137153	0.330202	0.270716	Flt3	1
GO:0071229	GO:0071229	cellular response to acid chemical	8/424	278/23210	0.138523	0.333323	0.273275	Col1a1/Nsmf/Pdk4/Hsf1/Creb1/Col1a2/Foxp1/Pid1	8
GO:0032092	GO:0032092	positive regulation of protein binding	4/424	109/23210	0.139176	0.334351	0.274118	Hsf1/Hsp90ab1/Men1/Bmp2	4
GO:0048259	GO:0048259	regulation of receptor-mediated endocytosis	4/424	109/23210	0.139176	0.334351	0.274118	Ahi1/Syk/Pick1/Grem1	4
GO:2000379	GO:2000379	positive regulation of reactive oxygen species metabolic process	4/424	109/23210	0.139176	0.334351	0.274118	Mapt/Hsp90aa1/Syk/Pid1	4
GO:0042063	GO:0042063	gliogenesis	9/424	323/23210	0.139245	0.334351	0.274118	Creb1/Bmp2/P2ry1/Tspan2/Mettl14/Il34/Cx3cl1/Zcchc24/Pick1	9
GO:0030574	GO:0030574	collagen catabolic process	2/424	36/23210	0.140034	0.334649	0.274362	Ctsk/Mmp13	2
GO:0042311	GO:0042311	vasodilation	2/424	36/23210	0.140034	0.334649	0.274362	Adora2b/Bbs2	2
GO:0045815	GO:0045815	positive regulation of gene expression, epigenetic	2/424	36/23210	0.140034	0.334649	0.274362	Apobec1/H1f4	2
GO:0048009	GO:0048009	insulin-like growth factor receptor signaling pathway	2/424	36/23210	0.140034	0.334649	0.274362	Igfbp4/Bmp2	2
GO:0051953	GO:0051953	negative regulation of amine transport	2/424	36/23210	0.140034	0.334649	0.274362	Il1rn/P2ry1	2
GO:0060969	GO:0060969	negative regulation of gene silencing	2/424	36/23210	0.140034	0.334649	0.274362	Apobec1/H1f4	2
GO:0072583	GO:0072583	clathrin-dependent endocytosis	2/424	36/23210	0.140034	0.334649	0.274362	Canx/Slc9b2	2
GO:1904037	GO:1904037	positive regulation of epithelial cell apoptotic process	2/424	36/23210	0.140034	0.334649	0.274362	Pdcd4/Capn10	2
GO:1905209	GO:1905209	positive regulation of cardiocyte differentiation	2/424	36/23210	0.140034	0.334649	0.274362	Trip10/Grem1	2
GO:0042509	GO:0042509	regulation of tyrosine phosphorylation of STAT protein	3/424	71/23210	0.140443	0.335273	0.274874	Prmt2/Hsf1/Traf3ip1	3
GO:0050433	GO:0050433	regulation of catecholamine secretion	3/424	71/23210	0.140443	0.335273	0.274874	Stx1a/Adora2b/P2ry1	3
GO:0034614	GO:0034614	cellular response to reactive oxygen species	5/424	150/23210	0.14073	0.335781	0.27529	Hsf1/Agap3/Hsph1/Foxp1/Plekha1	5
GO:0001776	GO:0001776	leukocyte homeostasis	4/424	110/23210	0.142487	0.33927	0.27815	Men1/Flt3/Bcl2/Gpr174	4
GO:0090100	GO:0090100	positive regulation of transmembrane receptor protein serine/threonine kinase signaling pathway	4/424	110/23210	0.142487	0.33927	0.27815	Stk11/Hsp90ab1/Men1/Bmp2	4
GO:1901657	GO:1901657	glycosyl compound metabolic process	4/424	110/23210	0.142487	0.33927	0.27815	Prpsap1/Rhoq/Abhd10/Icmt	4
GO:0070588	GO:0070588	calcium ion transmembrane transport	8/424	280/23210	0.142492	0.33927	0.27815	Ptpn6/Letm1/Ubqln1/Trpv4/Ptpn22/Mcub/Atp2a1/Cx3cl1	8
GO:0007249	GO:0007249	I-kappaB kinase/NF-kappaB signaling	6/424	193/23210	0.143145	0.340467	0.279132	Relb/Hspb1/Nfkbia/Il1rn/Cx3cl1/Tlr7	6
GO:0032869	GO:0032869	cellular response to insulin stimulus	6/424	193/23210	0.143145	0.340467	0.279132	Pdk4/Rhoq/Capn10/Ncoa5/Pid1/Bglap	6
GO:0044270	GO:0044270	cellular nitrogen compound catabolic process	12/424	463/23210	0.143626	0.341431	0.279922	Actn3/Hal/Cnot8/Hsf1/Fastkd1/Hdc/Mettl14/Rbm10/Apobec1/Zfp36/Hnrnpc/Zhx2	12
GO:0000079	GO:0000079	regulation of cyclin-dependent protein serine/threonine kinase activity	3/424	72/23210	0.144689	0.343419	0.281551	Cdkn1b/Men1/Ccnl1	3
GO:0016575	GO:0016575	histone deacetylation	3/424	72/23210	0.144689	0.343419	0.281551	Hdac5/Per2/Hdac10	3
GO:0097755	GO:0097755	positive regulation of blood vessel diameter	3/424	72/23210	0.144689	0.343419	0.281551	Adora2b/Bbs2/Cx3cl1	3
GO:0000209	GO:0000209	protein polyubiquitination	6/424	194/23210	0.145603	0.344034	0.282056	Ptpn22/Birc3/Trim3/Hecw2/Bcl2/Trim6	6
GO:0016051	GO:0016051	carbohydrate biosynthetic process	6/424	194/23210	0.145603	0.344034	0.282056	Stk11/Isyna1/P2ry1/Per2/Ext1/Ptges3	6
GO:0002053	GO:0002053	positive regulation of mesenchymal cell proliferation	2/424	37/23210	0.146337	0.344034	0.282056	Foxp1/Fgfr1	2
GO:0030810	GO:0030810	positive regulation of nucleotide biosynthetic process	2/424	37/23210	0.146337	0.344034	0.282056	Adora2b/Pid1	2
GO:0032633	GO:0032633	interleukin-4 production	2/424	37/23210	0.146337	0.344034	0.282056	Icosl/Syk	2
GO:0033144	GO:0033144	negative regulation of intracellular steroid hormone receptor signaling pathway	2/424	37/23210	0.146337	0.344034	0.282056	Calr/Arntl	2
GO:0035850	GO:0035850	epithelial cell differentiation involved in kidney development	2/424	37/23210	0.146337	0.344034	0.282056	Lhx1/Grem1	2
GO:0036474	GO:0036474	cell death in response to hydrogen peroxide	2/424	37/23210	0.146337	0.344034	0.282056	Hsph1/Foxp1	2
GO:0050892	GO:0050892	intestinal absorption	2/424	37/23210	0.146337	0.344034	0.282056	Vdr/Dgat1	2
GO:0060071	GO:0060071	Wnt signaling pathway, planar cell polarity pathway	2/424	37/23210	0.146337	0.344034	0.282056	Dvl1/Fzd1	2
GO:0071514	GO:0071514	genetic imprinting	2/424	37/23210	0.146337	0.344034	0.282056	Eed/Pcgf3	2
GO:0071825	GO:0071825	protein-lipid complex subunit organization	2/424	37/23210	0.146337	0.344034	0.282056	Dgat1/Soat1	2
GO:1900373	GO:1900373	positive regulation of purine nucleotide biosynthetic process	2/424	37/23210	0.146337	0.344034	0.282056	Adora2b/Pid1	2
GO:1903792	GO:1903792	negative regulation of anion transport	2/424	37/23210	0.146337	0.344034	0.282056	Cyp4f18/Il1rn	2
GO:2000463	GO:2000463	positive regulation of excitatory postsynaptic potential	2/424	37/23210	0.146337	0.344034	0.282056	Stx1a/Dvl1	2
GO:0010675	GO:0010675	regulation of cellular carbohydrate metabolic process	5/424	152/23210	0.146339	0.344034	0.282056	Stk11/Actn3/Igfbp4/Pdk4/P2ry1	5
GO:0042737	GO:0042737	drug catabolic process	5/424	152/23210	0.146339	0.344034	0.282056	Cyp2b10/Hp/Amt/Chil3/Ovgp1	5
GO:0050709	GO:0050709	negative regulation of protein secretion	5/424	152/23210	0.146339	0.344034	0.282056	Cd200r1/Il1r2/Ptpn22/Otud5/Cx3cl1	5
GO:0050731	GO:0050731	positive regulation of peptidyl-tyrosine phosphorylation	6/424	195/23210	0.148081	0.344034	0.282056	Stk11/Syk/Hsf1/Tec/Hsph1/Grem1	6
GO:0051783	GO:0051783	regulation of nuclear division	6/424	195/23210	0.148081	0.344034	0.282056	Cdkn1b/Calr/Dync1li1/Hecw2/Hspa1b/Chmp1b	6
GO:0031060	GO:0031060	regulation of histone methylation	3/424	73/23210	0.148977	0.344034	0.282056	Men1/Eed/Mllt6	3
GO:0045670	GO:0045670	regulation of osteoclast differentiation	3/424	73/23210	0.148977	0.344034	0.282056	Adam8/Creb1/Slc9b2	3
GO:2000779	GO:2000779	regulation of double-strand break repair	3/424	73/23210	0.148977	0.344034	0.282056	Hsf1/Ppp4r2/Rnf169	3
GO:0042100	GO:0042100	B cell proliferation	4/424	112/23210	0.149203	0.344034	0.282056	Hspd1/Cr2/Btla/Bcl2	4
GO:0090257	GO:0090257	regulation of muscle system process	7/424	239/23210	0.149283	0.344034	0.282056	Actn3/Adora2b/Trip10/Foxp1/Atp2a1/Tnni2/Atp1a1	7
GO:0048732	GO:0048732	gland development	12/424	467/23210	0.149859	0.344034	0.282056	Cdkn1b/Stk11/Vdr/Creb1/Bmp2/Fkbp4/Fgfr1/Hp/Scd1/Hoxa5/Icmt/Bcl2	12
GO:0001763	GO:0001763	morphogenesis of a branching structure	7/424	240/23210	0.151531	0.344034	0.282056	Lhx1/Vdr/Bmp2/Fgfr1/Hoxa5/Bcl2/Grem1	7
GO:0006937	GO:0006937	regulation of muscle contraction	5/424	154/23210	0.152042	0.344034	0.282056	Actn3/Adora2b/Atp2a1/Tnni2/Atp1a1	5
GO:0090101	GO:0090101	negative regulation of transmembrane receptor protein serine/threonine kinase signaling pathway	4/424	113/23210	0.152606	0.344034	0.282056	Hspa5/Fzd1/Rasl11b/Grem1	4
GO:0090305	GO:0090305	nucleic acid phosphodiester bond hydrolysis	4/424	113/23210	0.152606	0.344034	0.282056	Hsf1/Fip1l1/Elac1/Zfp36	4
GO:1904019	GO:1904019	epithelial cell apoptotic process	4/424	113/23210	0.152606	0.344034	0.282056	Pdcd4/Capn10/Wfs1/Zfp36	4
GO:0010762	GO:0010762	regulation of fibroblast migration	2/424	38/23210	0.152697	0.344034	0.282056	Fgfr1/Acta2	2
GO:0010831	GO:0010831	positive regulation of myotube differentiation	2/424	38/23210	0.152697	0.344034	0.282056	Actn3/Bcl2	2
GO:0031935	GO:0031935	regulation of chromatin silencing	2/424	38/23210	0.152697	0.344034	0.282056	Apobec1/H1f4	2
GO:0040019	GO:0040019	positive regulation of embryonic development	2/424	38/23210	0.152697	0.344034	0.282056	Lhx1/Hspa5	2
GO:0046006	GO:0046006	regulation of activated T cell proliferation	2/424	38/23210	0.152697	0.344034	0.282056	Icosl/Prkar1a	2
GO:0060236	GO:0060236	regulation of mitotic spindle organization	2/424	38/23210	0.152697	0.344034	0.282056	Hspa1b/Chmp1b	2
GO:0072210	GO:0072210	metanephric nephron development	2/424	38/23210	0.152697	0.344034	0.282056	Lhx1/Grem1	2
GO:1902475	GO:1902475	L-alpha-amino acid transmembrane transport	2/424	38/23210	0.152697	0.344034	0.282056	Slc7a2/Per2	2
GO:0001839	GO:0001839	neural plate morphogenesis	1/424	9/23210	0.152921	0.344034	0.282056	Dvl1	1
GO:0002158	GO:0002158	osteoclast proliferation	1/424	9/23210	0.152921	0.344034	0.282056	Grem1	1
GO:0002713	GO:0002713	negative regulation of B cell mediated immunity	1/424	9/23210	0.152921	0.344034	0.282056	Ptpn6	1
GO:0002741	GO:0002741	positive regulation of cytokine secretion involved in immune response	1/424	9/23210	0.152921	0.344034	0.282056	Trim6	1
GO:0002890	GO:0002890	negative regulation of immunoglobulin mediated immune response	1/424	9/23210	0.152921	0.344034	0.282056	Ptpn6	1
GO:0006646	GO:0006646	phosphatidylethanolamine biosynthetic process	1/424	9/23210	0.152921	0.344034	0.282056	Slc27a1	1
GO:0007567	GO:0007567	parturition	1/424	9/23210	0.152921	0.344034	0.282056	Arntl	1
GO:0010753	GO:0010753	positive regulation of cGMP-mediated signaling	1/424	9/23210	0.152921	0.344034	0.282056	Adora2b	1
GO:0010873	GO:0010873	positive regulation of cholesterol esterification	1/424	9/23210	0.152921	0.344034	0.282056	Scd1	1
GO:0010898	GO:0010898	positive regulation of triglyceride catabolic process	1/424	9/23210	0.152921	0.344034	0.282056	Pnpla2	1
GO:0010944	GO:0010944	negative regulation of transcription by competitive promoter binding	1/424	9/23210	0.152921	0.344034	0.282056	Creb1	1
GO:0010966	GO:0010966	regulation of phosphate transport	1/424	9/23210	0.152921	0.344034	0.282056	Fgfr1	1
GO:0014050	GO:0014050	negative regulation of glutamate secretion	1/424	9/23210	0.152921	0.344034	0.282056	Il1rn	1
GO:0021891	GO:0021891	olfactory bulb interneuron development	1/424	9/23210	0.152921	0.344034	0.282056	Fgfr1	1
GO:0022028	GO:0022028	tangential migration from the subventricular zone to the olfactory bulb	1/424	9/23210	0.152921	0.344034	0.282056	Fgfr1	1
GO:0030241	GO:0030241	skeletal muscle myosin thick filament assembly	1/424	9/23210	0.152921	0.344034	0.282056	Mybpc2	1
GO:0032070	GO:0032070	regulation of deoxyribonuclease activity	1/424	9/23210	0.152921	0.344034	0.282056	Gzma	1
GO:0032344	GO:0032344	regulation of aldosterone metabolic process	1/424	9/23210	0.152921	0.344034	0.282056	Bmp2	1
GO:0032471	GO:0032471	negative regulation of endoplasmic reticulum calcium ion concentration	1/424	9/23210	0.152921	0.344034	0.282056	Atp2a1	1
GO:0032817	GO:0032817	regulation of natural killer cell proliferation	1/424	9/23210	0.152921	0.344034	0.282056	Ptpn22	1
GO:0034163	GO:0034163	regulation of toll-like receptor 9 signaling pathway	1/424	9/23210	0.152921	0.344034	0.282056	Ptpn22	1
GO:0036353	GO:0036353	histone H2A-K119 monoubiquitination	1/424	9/23210	0.152921	0.344034	0.282056	Pcgf3	1
GO:0036363	GO:0036363	transforming growth factor beta activation	1/424	9/23210	0.152921	0.344034	0.282056	Hsp90ab1	1
GO:0042182	GO:0042182	ketone catabolic process	1/424	9/23210	0.152921	0.344034	0.282056	Cyp4f18	1
GO:0042473	GO:0042473	outer ear morphogenesis	1/424	9/23210	0.152921	0.344034	0.282056	Fgfr1	1
GO:0043569	GO:0043569	negative regulation of insulin-like growth factor receptor signaling pathway	1/424	9/23210	0.152921	0.344034	0.282056	Bmp2	1
GO:0045084	GO:0045084	positive regulation of interleukin-12 biosynthetic process	1/424	9/23210	0.152921	0.344034	0.282056	Syk	1
GO:0045472	GO:0045472	response to ether	1/424	9/23210	0.152921	0.344034	0.282056	Foxp1	1
GO:0045586	GO:0045586	regulation of gamma-delta T cell differentiation	1/424	9/23210	0.152921	0.344034	0.282056	Syk	1
GO:0045657	GO:0045657	positive regulation of monocyte differentiation	1/424	9/23210	0.152921	0.344034	0.282056	Il34	1
GO:0045988	GO:0045988	negative regulation of striated muscle contraction	1/424	9/23210	0.152921	0.344034	0.282056	Atp2a1	1
GO:0046498	GO:0046498	S-adenosylhomocysteine metabolic process	1/424	9/23210	0.152921	0.344034	0.282056	Icmt	1
GO:0046643	GO:0046643	regulation of gamma-delta T cell activation	1/424	9/23210	0.152921	0.344034	0.282056	Syk	1
GO:0046666	GO:0046666	retinal cell programmed cell death	1/424	9/23210	0.152921	0.344034	0.282056	Bcl2	1
GO:0048102	GO:0048102	autophagic cell death	1/424	9/23210	0.152921	0.344034	0.282056	Cdkn1b	1
GO:0050932	GO:0050932	regulation of pigment cell differentiation	1/424	9/23210	0.152921	0.344034	0.282056	Bcl2	1
GO:0051095	GO:0051095	regulation of helicase activity	1/424	9/23210	0.152921	0.344034	0.282056	Pot1a	1
GO:0051409	GO:0051409	response to nitrosative stress	1/424	9/23210	0.152921	0.344034	0.282056	Dnaja1	1
GO:0060040	GO:0060040	retinal bipolar neuron differentiation	1/424	9/23210	0.152921	0.344034	0.282056	Zhx2	1
GO:0060406	GO:0060406	positive regulation of penile erection	1/424	9/23210	0.152921	0.344034	0.282056	P2ry1	1
GO:0060556	GO:0060556	regulation of vitamin D biosynthetic process	1/424	9/23210	0.152921	0.344034	0.282056	Vdr	1
GO:0061101	GO:0061101	neuroendocrine cell differentiation	1/424	9/23210	0.152921	0.344034	0.282056	Bmp2	1
GO:0071225	GO:0071225	cellular response to muramyl dipeptide	1/424	9/23210	0.152921	0.344034	0.282056	Ptpn22	1
GO:0071609	GO:0071609	chemokine (C-C motif) ligand 5 production	1/424	9/23210	0.152921	0.344034	0.282056	Trpv4	1
GO:0071688	GO:0071688	striated muscle myosin thick filament assembly	1/424	9/23210	0.152921	0.344034	0.282056	Mybpc2	1
GO:0072197	GO:0072197	ureter morphogenesis	1/424	9/23210	0.152921	0.344034	0.282056	Lhx1	1
GO:0072497	GO:0072497	mesenchymal stem cell differentiation	1/424	9/23210	0.152921	0.344034	0.282056	Fzd1	1
GO:0090237	GO:0090237	regulation of arachidonic acid secretion	1/424	9/23210	0.152921	0.344034	0.282056	Syk	1
GO:0090520	GO:0090520	sphingolipid mediated signaling pathway	1/424	9/23210	0.152921	0.344034	0.282056	S1pr1	1
GO:0099641	GO:0099641	anterograde axonal protein transport	1/424	9/23210	0.152921	0.344034	0.282056	Hspb1	1
GO:0106049	GO:0106049	regulation of cellular response to osmotic stress	1/424	9/23210	0.152921	0.344034	0.282056	Letm1	1
[truncated: 2,532 more rows]
