# Supplementary material for: Pheromone of grouped female mice impairs genome stability in male mice through stress-mediated pathways
Source: Sci Rep. 2023 Oct 17;13:17622. doi: 10.1038/s41598-023-44647-w (PMC10582102; doi:10.1038/s41598-023-44647-w)
Supplement: Supplementary file 7 — Supplementary Table 6. [file 41598_2023_44647_MOESM7_ESM.xlsx]

## Sheet: Лист1
Figure and graph	Comparsion	Test	Value type	Value	Exact p-value	Notes
Fig. 1b	2,5-DMP vs H2O, 1st day (behaviour)	Wilcoxon matched-pairs signed rank test	Sum of signed ranks (W)	45	0.0039
Fig. 1b	2,5-DMP vs H2O, 3d day (behaviour)	Wilcoxon matched-pairs signed rank test	Sum of signed ranks (W)	28	0.0156
Fig. 1b	2,5-DMP vs H2O, 5th day (behaviour)	Wilcoxon matched-pairs signed rank test	Sum of signed ranks (W)	28	0.0156
Fig. 1b	2,3-DMP vs H2O, 1st day (behaviour)	Wilcoxon matched-pairs signed rank test	Sum of signed ranks (W)	-55	0.002
Fig. 1b	2,3-DMP vs H2O, 3d day (behaviour)	Wilcoxon matched-pairs signed rank test	Sum of signed ranks (W)	-37	0.0313
Fig. 1b	2,3-DMP vs H2O, 5th day (behaviour)	Wilcoxon matched-pairs signed rank test	Sum of signed ranks (W)	-21	0.0313
Fig. 1d	2,5-DMP 0,5h vs H2O (ELISA)	Mann Whitney test	Mann-Whitney U	20	0.0314
Fig. 1e	2,5-DMP 1h vs H2O (ELISA)	Mann Whitney test	Mann-Whitney U	18	0.0328
Fig. 1f	Multiple, ANOVA summary (Adrenal mass)	Dunnett's multiple comparisons test	F	1.754	NS
Fig. 1g	Multiple, ANOVA summary (Spleen mass)	Dunnett's multiple comparisons test	F	3.322	NA	Adjusted P Value avaliable on the figure
Fig. 1h	2,5-DMP vs H2O (Cunningham test)	Unpaired t test	t	6.753	<0,0001
Fig. 1i	Multiple, ANOVA summary (Testis mass)	Dunnett's multiple comparisons test	F	3.322	NA	Adjusted P Value avaliable on the figure
Fig. 1g	Multiple, ANOVA summary (Preputial gland mass)	Dunnett's multiple comparisons test	F	0.2583	NS
Fig. 2c	Multiple, ANOVA summary (Comet test)	Tukey's multiple comparisons test	F	57.86	NA	Adjusted P Value avaliable on the figure
Fig. 2d	Multiple, ANOVA summary (Comet test)	Tukey's multiple comparisons test	F	4.659	NA	Adjusted P Value avaliable on the figure
Fig. 2e	Multiple, ANOVA summary (Comet test)	Tukey's multiple comparisons test	F	17.82	NA	Adjusted P Value avaliable on the figure
Fig. 2g	Multiple, ANOVA summary (Foci counting)	Tukey's multiple comparisons test	F	8.437	NA	Adjusted P Value avaliable on the figure
Fig. 2i	Multiple, ANOVA summary (Chromosome abberation test)	Tukey's multiple comparisons test	F	17.31	NA	Adjusted P Value avaliable on the figure
Fig. 2j	Multiple, ANOVA summary (Chromosome abberation test)	Tukey's multiple comparisons test	F	79.81	NA	Adjusted P Value avaliable on the figure
Fig. 2k	Multiple, ANOVA summary (Chromosome abberation test)	Tukey's multiple comparisons test	F	23.45	NA	Adjusted P Value avaliable on the figure
Fig. 2l	Multiple, ANOVA summary (Dividing cells)	Tukey's multiple comparisons test	F	1.775	NS
Fig. 3c	Multiple, ANOVA summary (Chromosome abberation test)	Tukey's multiple comparisons test	F	10.61	NA	Adjusted P Value avaliable on the figure
Fig. 3e	Multiple, ANOVA summary (Chromosome abberation test)	Tukey's multiple comparisons test	F	8.783	NA	Adjusted P Value avaliable on the figure
Fig. 3d	Multiple, ANOVA summary (Chromosome abberation test)	Tukey's multiple comparisons test	F	37.86	NA	Adjusted P Value avaliable on the figure
Fig. 4c	Multiple, ANOVA summary (Chromosome abberation test)	Tukey's multiple comparisons test	F	55.31	NA	Adjusted P Value avaliable on the figure
Fig. 4d	Multiple, ANOVA summary (Chromosome abberation test)	Tukey's multiple comparisons test	F	25.09	NA	Adjusted P Value avaliable on the figure
Fig. 4f	Multiple, ANOVA summary (MOB signal)	Tukey's multiple comparisons test	F	79.87	NA	Adjusted P Value avaliable on the figure
Fig. 4g	Multiple, ANOVA summary (AOB signal)	Tukey's multiple comparisons test	F	19.19	NA	Adjusted P Value avaliable on the figure
